# Supplementary material for: Crystal structure and Hirshfeld surface analysis of (1H-imidazole-κN 3)[4-methyl-2-({[2-oxido-5-(2-phenyl­diazen-1-yl)phen­yl]methyl­idene}amino)penta­noate-κ3 O,N,O′]copper(II)
Source: Acta Crystallogr E Crystallogr Commun. 2024 Apr 11;80(Pt 5):468–71. doi: 10.1107/S2056989024002986 (PMC11074583; doi:10.1107/S2056989024002986)
Supplement: Supplementary file 1 [file e-80-00468-sup1.cif]

##############################################################################
#                                                                            #
# This CIF contains the data in a paper accepted for publication in          #
# Acta Crystallographica Section E. It conforms to the requirements of       #
# Notes for Authors for Acta Crystallographica Section E, and has been       #
# peer reviewed under the auspices of the IUCr Commission on Journals.       #
#                                                                            #
# Full details of the Crystallographic Information File format               #
# are given in the paper "The Crystallographic Information File (CIF):       #
# a New Standard Archive File for Crystallography" by S. R. Hall, F. H.      #
# Allen and I. D. Brown [Acta Cryst. (1991), A47, 655-685].                  #
#                                                                            #
# The current version of the core CIF dictionary is obtainable from          #
# ftp://ftp.iucr.org/pub/cif_core.dic.                                       #
#                                                                            #
# Software is freely available for graphical display of the structure(s)     #
# in this CIF. For information consult the CIF software page                 #
# http://www.iucr.org/resources/cif/software.                                #
#                                                                            #
# This file may be used for bona fide research purposes within the           #
# scientific community so long as proper attribution is given to the journal # 
# article from which it was obtained.                                        #
#                                                                            #
##############################################################################
data_I
_audit_creation_method
;
Olex2 1.5
(compiled 2023.08.24 svn.re1ec1418 for OlexSys, GUI svn.r6817)
;
_journal_date_recd_electronic     2024-01-27
_journal_date_accepted     2024-04-07
_journal_name_full     'Acta Crystallographica, Section E'
_journal_year     2024
_journal_volume     80
_journal_issue      1
_journal_page_first     0
_journal_page_last     0
_journal_paper_category     GM
_journal_paper_doi     10.1107/S2056989024002986
_journal_coeditor_code     EE2005
_publ_contact_author_name     'Akitsu, Takashiro'
_publ_contact_author_address
;
Department of Chemistry
Faculty of Science
Tokyo University of Science
1-3 Kagurazaka
Shinjuku-ku
Tokyo 162-8601
Japan
;
_publ_contact_author_email     akitsu2@rs.tus.ac.jp
_publ_section_title
;\
Crystal structure and Hirshfeld surface analysis of
(1<i>H</i>-imidazole-\k<i>N</i>^3^)[4-methyl-2-({[2-oxido-5-(2-phenyldiazen-\
1-yl)phenyl]methylidene}amino)pentanoate-\k^3^<i>O</i>,<i>N</i>,<i>O</i>']\
copper(II)
;
_publ_section_title_footnote     .
loop_
    _publ_author_name
    _publ_author_footnote
    _publ_author_address
    'Kaneda, Ai' .
;
Department of Chemistry
Faculty of Science
Tokyo University of Science
1-3 Kagurazaka
Shinjuku-ku
Tokyo 162-8601
Japan
;
    'Suzuki, Soma' .
;
Department of Chemistry
Faculty of Science
Tokyo University of Science
1-3 Kagurazaka
Shinjuku-ku
Tokyo 162-8601
Japan
;
    'Nakane, Daisuke' .
;
Department of Chemistry
Faculty of Science
Tokyo University of Science
1-3 Kagurazaka
Shinjuku-ku
Tokyo 162-8601
Japan
;
    'Kashiwagi, Yukiyasu' .
;
Osaka Research Institute of Industrial Science and Technology
1-6-50 Morinomiya
Joto-ku
Osaka 536-8553
Japan
;
    'Akitsu, Takashiro' .
;
Department of Chemistry
Faculty of Science
Tokyo University of Science
1-3 Kagurazaka
Shinjuku-ku
Tokyo 162-8601
Japan
;
_publ_section_synopsis
;
The crystal structure is reported of the copper(II) complex with an amino acid
Schiff base ligand synthesized from azobenzene-salicylaldehyde,
<i>L</i>-leucine and copper(II) acetate. The crystal structure features
N---H...O hydrogen bonds.
;
_chemical_name_systematic
;\
(1<i>H</i>-Imidazole-\k<i>N</i>^3^)[4-methyl-2-({[2-oxido-5-(2-phenyldiazen-\
1-yl)phenyl]methylidene}amino)pentanoate-\k^3^<i>O</i>,<i>N</i>,<i>O</i>']\
copper(II)
;
_chemical_name_common     ?
_chemical_formula_moiety     'C22 H23 Cu N5 O3'
_chemical_formula_sum     'C22 H23 Cu N5 O3'
_chemical_formula_iupac     '[Cu (C18 H19 N3 O3) (C3 H4 N2)]'
_chemical_formula_weight     468.99
_chemical_melting_point     ?
_chemical_absolute_configuration     rmad
_space_group_crystal_system     monoclinic
_space_group_name_H-M_alt     'P 1 21 1'
_space_group_name_Hall     'P 2yb'
loop_
    _space_group_symop_operation_xyz
    'x, y, z'
    '-x, y+1/2, -z'
_cell_length_a     8.2816(2)
_cell_length_b     17.4856(3)
_cell_length_c     14.9186(3)
_cell_angle_alpha     90
_cell_angle_beta     104.478(2)
_cell_angle_gamma     90
_cell_volume     2091.74(8)
_cell_formula_units_Z     4
_cell_measurement_reflns_used     21230
_cell_measurement_theta_min     3.9440
_cell_measurement_theta_max     76.9780
_cell_measurement_temperature     100(2)
_exptl_crystal_description     block
_exptl_crystal_colour     green
_exptl_crystal_size_max     0.346
_exptl_crystal_size_mid     0.05
_exptl_crystal_size_min     0.034
_exptl_crystal_density_diffrn     1.489
_exptl_crystal_density_meas     ?
_exptl_crystal_density_method     ?
_exptl_crystal_F_000     972
loop_
    _exptl_crystal_face_index_h
    _exptl_crystal_face_index_k
    _exptl_crystal_face_index_l
    _exptl_crystal_face_perp_dist
    1 0 -1 0.1872
    -1 0 1 0.1327
    0 1 0 0.0255
    0 -1 0 0.0248
    0 0 -1 0.0209
    0 0 1 0.0131
_exptl_absorpt_coefficient_mu     1.767
_exptl_absorpt_correction_type     multi-scan
_exptl_absorpt_process_details
;
(CrysAlisPro; Rigaku OD, 2023)
;
_exptl_absorpt_correction_T_min     0.33820
_exptl_absorpt_correction_T_max     1.00000
_diffrn_ambient_temperature     100(2)
_diffrn_source     'micro-focus sealed X-ray tube'
_diffrn_radiation_type     'Cu K\a'
_diffrn_radiation_wavelength     1.54184
_diffrn_radiation_monochromator     mirror
_diffrn_measurement_device_type     'XtaLAB Synergy, Dualflex, HyPix'
_diffrn_measurement_device     'four-circle diffractometer'
_diffrn_measurement_method     '\w scans'
_diffrn_detector     'Hybrid Pixel Array Detector'
_diffrn_detector_area_resol_mean     10.0000
_diffrn_reflns_number     34288
_diffrn_reflns_av_R_equivalents     0.0602
_diffrn_reflns_av_unetI/netI     0.0452
_diffrn_reflns_theta_min     3.059
_diffrn_reflns_theta_max     77.061
_diffrn_reflns_theta_full     67.684
_diffrn_measured_fraction_theta_max     0.935
_diffrn_measured_fraction_theta_full     0.999
_diffrn_reflns_limit_h_min     -9
_diffrn_reflns_limit_h_max     10
_diffrn_reflns_limit_k_min     -21
_diffrn_reflns_limit_k_max     18
_diffrn_reflns_limit_l_min     -18
_diffrn_reflns_limit_l_max     17
_diffrn_radiation_probe     x-ray
_refine_special_details
;
1. Fixed Uiso
 At 1.2 times of:
  All C(H) groups, All C(H,H) groups
 At 1.5 times of:
  All C(H,H,H) groups
2. Restrained distances
 H59-N59
 0.86 with sigma of 0.02
3.a Ternary CH refined with riding coordinates:
 C44(H44), C46(H46), C19(H19), C21(H21)
3.b Secondary CH2 refined with riding coordinates:
 C45(H45A,H45B), C20(H20A,H20B)
3.c Aromatic/amide H refined with riding coordinates:
 C29(H29), C30(H30), C33(H33), C37(H37), C38(H38), C39(H39), C40(H40),
 C41(H41), C42(H42), C58(H58), C60(H60), C62(H62), C4(H4), C7(H7), C8(H8),
 C12(H12), C13(H13), C14(H14), C15(H15), C16(H16), C17(H17), C54(H54), C55(H55),
  C57(H57)
3.d Idealised Me refined as rotating group:
 C47(H47A,H47B,H47C), C48(H48A,H48B,H48C), C22(H22A,H22B,H22C), C23(H23A,H23B,
 H23C)
;
_reflns_number_total     7772
_reflns_number_gt     7186
_reflns_threshold_expression     'I > 2\s(I)'
_refine_ls_structure_factor_coef     Fsqd
_refine_ls_matrix_type     full
_refine_ls_R_factor_all     0.0397
_refine_ls_R_factor_gt     0.0360
_refine_ls_wR_factor_gt     0.0932
_refine_ls_wR_factor_ref     0.0957
_refine_ls_goodness_of_fit_ref     1.052
_refine_ls_restrained_S_all     1.052
_refine_ls_number_reflns     7772
_refine_ls_number_parameters     571
_refine_ls_number_restraints     2
_refine_ls_hydrogen_treatment     mixed
_refine_ls_weighting_scheme     calc
_refine_ls_weighting_details
              'w=1/[\s^2^(Fo^2^)+(0.0594P)^2^+0.2130P] where P=(Fo^2^+2Fc^2^)/3'
_atom_sites_solution_hydrogens     mixed
_atom_sites_solution_primary     dual
_atom_sites_solution_secondary     ?
_refine_ls_shift/su_max     0.000
_refine_ls_shift/su_mean     0.000
_refine_diff_density_max     0.350
_refine_diff_density_min     -0.378
_refine_ls_extinction_method     none
_refine_ls_extinction_coef     .
_refine_ls_abs_structure_details
;
Flack <i>x</i> determined using 3052 quotients
[(<i>I</i>^+^)-(<i>I</i>^-^)]/[(<i>I</i>^+^)+(<i>I</i>^-^)]
(Parsons <i>et al.</i>,  2013)
;
_refine_ls_abs_structure_Flack     0.012(17)
loop_
    _atom_type_symbol
    _atom_type_description
    _atom_type_scat_dispersion_real
    _atom_type_scat_dispersion_imag
    _atom_type_scat_source
    'C' 'C' 0.0181 0.0091
                         'International Tables Vol C Tables 4.2.6.8 and 6.1.1.4'
    'H' 'H' 0.0000 0.0000
                         'International Tables Vol C Tables 4.2.6.8 and 6.1.1.4'
    'Cu' 'Cu' -1.9646 0.5888
                         'International Tables Vol C Tables 4.2.6.8 and 6.1.1.4'
    'N' 'N' 0.0311 0.0180
                         'International Tables Vol C Tables 4.2.6.8 and 6.1.1.4'
    'O' 'O' 0.0492 0.0322
                         'International Tables Vol C Tables 4.2.6.8 and 6.1.1.4'
_computing_data_collection
;
CrysAlisPro 1.171.42.90a (Rigaku OD, 2023)
;
_computing_cell_refinement
;
CrysAlisPro 1.171.42.90a (Rigaku OD, 2023)
;
_computing_data_reduction
;
CrysAlisPro 1.171.42.90a (Rigaku OD, 2023)
;
_computing_structure_solution
;
<i>SHELXT2018/2</i> (Sheldrick, 2015a)
;
_computing_structure_refinement
;
<i>SHELXL2018/3</i> (Sheldrick, 2015b)
;
_computing_molecular_graphics
;
Olex2 1.5 (Dolomanov <i>et al.</i>,  2009)
;
_computing_publication_material
;
Olex2 1.5 (Dolomanov <i>et al.</i>,  2009)
;
loop_
    _atom_site_type_symbol
    _atom_site_label
    _atom_site_fract_x
    _atom_site_fract_y
    _atom_site_fract_z
    _atom_site_U_iso_or_equiv
    _atom_site_adp_type
    _atom_site_calc_flag
    _atom_site_occupancy
    _atom_site_disorder_assembly
    _atom_site_disorder_group
    Cu Cu1 -0.19509(7) 0.50887(3) 0.39555(4) 0.02421(15) Uani d 1 . .
    C C28 -0.8701(5) 0.5618(3) 0.2550(3) 0.0270(9) Uani d 1 . .
    C C29 -0.8112(6) 0.6217(3) 0.3190(3) 0.0301(9) Uani d 1 . .
    H H29 -0.885387 0.660360 0.328895 0.036 Uiso calc 1 . .
    C C30 -0.6467(5) 0.6233(3) 0.3665(3) 0.0302(9) Uani d 1 . .
    H H30 -0.608958 0.663525 0.409437 0.036 Uiso calc 1 . .
    C C31 -0.5302(5) 0.5670(3) 0.3540(3) 0.0256(8) Uani d 1 . .
    C C32 -0.5918(5) 0.5059(3) 0.2914(3) 0.0248(8) Uani d 1 . .
    C C33 -0.7612(5) 0.5059(3) 0.2436(3) 0.0265(8) Uani d 1 . .
    H H33 -0.801844 0.465329 0.201644 0.032 Uiso calc 1 . .
    N N34 -1.0357(4) 0.5564(2) 0.2000(2) 0.0280(8) Uani d 1 . .
    N N35 -1.1322(4) 0.6080(2) 0.2144(2) 0.0296(8) Uani d 1 . .
    C C36 -1.2973(5) 0.6037(3) 0.1572(3) 0.0289(9) Uani d 1 . .
    C C37 -1.3437(6) 0.5574(3) 0.0783(3) 0.0356(10) Uani d 1 . .
    H H37 -1.263192 0.526977 0.059262 0.043 Uiso calc 1 . .
    C C38 -1.5093(7) 0.5566(3) 0.0285(4) 0.0456(12) Uani d 1 . .
    H H38 -1.542498 0.524603 -0.024422 0.055 Uiso calc 1 . .
    C C39 -1.6264(6) 0.6015(3) 0.0545(4) 0.0459(13) Uani d 1 . .
    H H39 -1.739347 0.599988 0.019703 0.055 Uiso calc 1 . .
    C C40 -1.5807(6) 0.6489(3) 0.1309(4) 0.0407(12) Uani d 1 . .
    H H40 -1.661227 0.680543 0.148084 0.049 Uiso calc 1 . .
    C C41 -1.4158(6) 0.6497(3) 0.1821(3) 0.0336(10) Uani d 1 . .
    H H41 -1.383673 0.681968 0.234717 0.040 Uiso calc 1 . .
    C C42 -0.4887(5) 0.4450(3) 0.2737(3) 0.0256(8) Uani d 1 . .
    H H42 -0.542002 0.405534 0.233279 0.031 Uiso calc 1 . .
    N N43 -0.3304(4) 0.4389(2) 0.3073(2) 0.0235(7) Uani d 1 . .
    C C44 -0.2358(5) 0.3729(2) 0.2858(3) 0.0253(8) Uani d 1 . .
    H H44 -0.285929 0.325257 0.304277 0.030 Uiso calc 1 . .
    C C45 -0.2385(5) 0.3665(2) 0.1821(3) 0.0268(8) Uani d 1 . .
    H H45A -0.253417 0.418480 0.155125 0.032 Uiso calc 1 . .
    H H45B -0.127757 0.347960 0.177695 0.032 Uiso calc 1 . .
    C C46 -0.3704(5) 0.3149(3) 0.1227(3) 0.0299(9) Uani d 1 . .
    H H46 -0.482471 0.333867 0.126253 0.036 Uiso calc 1 . .
    C C47 -0.3528(6) 0.2325(3) 0.1559(3) 0.0389(11) Uani d 1 . .
    H H47A -0.238563 0.214892 0.160594 0.058 Uiso calc 1 . .
    H H47B -0.431190 0.200207 0.111696 0.058 Uiso calc 1 . .
    H H47C -0.377136 0.229136 0.216733 0.058 Uiso calc 1 . .
    C C48 -0.3602(6) 0.3200(3) 0.0221(3) 0.0375(10) Uani d 1 . .
    H H48A -0.380558 0.372884 0.000368 0.056 Uiso calc 1 . .
    H H48B -0.444536 0.286450 -0.016358 0.056 Uiso calc 1 . .
    H H48C -0.249088 0.304030 0.017603 0.056 Uiso calc 1 . .
    C C49 -0.0567(5) 0.3787(3) 0.3436(3) 0.0255(8) Uani d 1 . .
    O O50 0.0400(4) 0.32582(18) 0.3384(2) 0.0306(7) Uani d 1 . .
    O O51 -0.0141(3) 0.43815(18) 0.39377(18) 0.0275(6) Uani d 1 . .
    O O52 -0.3762(4) 0.57403(18) 0.3994(2) 0.0296(6) Uani d 1 . .
    C C58 0.0637(5) 0.6684(3) 0.5806(3) 0.0275(9) Uani d 1 . .
    H H58 0.077112 0.714775 0.614874 0.033 Uiso calc 1 . .
    N N59 0.1840(5) 0.6146(2) 0.5812(2) 0.0269(7) Uani d 1 . .
    H H59 0.292(4) 0.613(3) 0.613(3) 0.033(13) Uiso d 1 . .
    C C60 0.1134(5) 0.5586(3) 0.5240(3) 0.0256(9) Uani d 1 . .
    H H60 0.170091 0.513940 0.512245 0.031 Uiso calc 1 . .
    N N61 -0.0447(4) 0.5731(2) 0.4861(2) 0.0254(7) Uani d 1 . .
    C C62 -0.0784(5) 0.6427(2) 0.5217(3) 0.0268(9) Uani d 1 . .
    H H62 -0.183019 0.668219 0.507303 0.032 Uiso calc 1 . .
    Cu Cu2 0.75324(7) 0.44616(3) 0.60625(4) 0.02372(15) Uani d 1 . .
    C C3 1.4299(5) 0.3972(2) 0.7467(3) 0.0254(8) Uani d 1 . .
    C C4 1.3185(5) 0.4517(3) 0.7593(3) 0.0246(8) Uani d 1 . .
    H H4 1.357625 0.492203 0.801558 0.029 Uiso calc 1 . .
    C C5 1.1485(5) 0.4500(3) 0.7123(2) 0.0248(8) Uani d 1 . .
    C C6 1.0894(5) 0.3893(3) 0.6476(3) 0.0251(8) Uani d 1 . .
    C C7 1.2091(6) 0.3346(3) 0.6350(3) 0.0309(10) Uani d 1 . .
    H H7 1.173286 0.294233 0.591985 0.037 Uiso calc 1 . .
    C C8 1.3723(5) 0.3377(3) 0.6818(3) 0.0272(9) Uani d 1 . .
    H H8 1.447968 0.299988 0.671126 0.033 Uiso calc 1 . .
    N N9 1.5951(4) 0.4054(2) 0.8008(2) 0.0263(7) Uani d 1 . .
    N N10 1.6950(5) 0.3548(2) 0.7891(2) 0.0288(8) Uani d 1 . .
    C C11 1.8613(5) 0.3639(3) 0.8464(3) 0.0270(9) Uani d 1 . .
    C C12 1.9794(6) 0.3131(3) 0.8308(3) 0.0316(9) Uani d 1 . .
    H H12 1.947320 0.274106 0.785450 0.038 Uiso calc 1 . .
    C C13 2.1446(6) 0.3187(3) 0.8810(3) 0.0355(10) Uani d 1 . .
    H H13 2.225310 0.283677 0.870132 0.043 Uiso calc 1 . .
    C C14 2.1912(6) 0.3757(3) 0.9470(3) 0.0363(10) Uani d 1 . .
    H H14 2.304408 0.380317 0.980622 0.044 Uiso calc 1 . .
    C C15 2.0729(6) 0.4261(3) 0.9641(3) 0.0337(10) Uani d 1 . .
    H H15 2.105191 0.464577 1.010017 0.040 Uiso calc 1 . .
    C C16 1.9072(6) 0.4205(3) 0.9143(3) 0.0298(9) Uani d 1 . .
    H H16 1.826070 0.454794 0.926238 0.036 Uiso calc 1 . .
    C C17 1.0411(5) 0.5061(3) 0.7364(3) 0.0245(8) Uani d 1 . .
    H H17 1.090490 0.541958 0.783152 0.029 Uiso calc 1 . .
    N N18 0.8835(4) 0.5123(2) 0.7004(2) 0.0234(7) Uani d 1 . .
    C C19 0.7810(5) 0.5666(3) 0.7377(3) 0.0261(8) Uani d 1 . .
    H H19 0.767695 0.543882 0.796933 0.031 Uiso calc 1 . .
    C C20 0.8504(5) 0.6468(3) 0.7612(3) 0.0302(9) Uani d 1 . .
    H H20A 0.811339 0.680367 0.706561 0.036 Uiso calc 1 . .
    H H20B 0.973736 0.644989 0.775757 0.036 Uiso calc 1 . .
    C C21 0.7961(5) 0.6811(3) 0.8440(3) 0.0310(9) Uani d 1 . .
    H H21 0.680032 0.663487 0.841133 0.037 Uiso calc 1 . .
    C C22 0.9113(7) 0.6542(3) 0.9365(4) 0.0460(12) Uani d 1 . .
    H H22A 0.917061 0.598207 0.937339 0.069 Uiso calc 1 . .
    H H22B 0.866785 0.671948 0.987867 0.069 Uiso calc 1 . .
    H H22C 1.023295 0.675310 0.943143 0.069 Uiso calc 1 . .
    C C23 0.7960(7) 0.7675(3) 0.8392(3) 0.0414(11) Uani d 1 . .
    H H23A 0.907688 0.785571 0.838557 0.062 Uiso calc 1 . .
    H H23B 0.764470 0.788535 0.893309 0.062 Uiso calc 1 . .
    H H23C 0.715705 0.784349 0.782637 0.062 Uiso calc 1 . .
    C C24 0.6064(5) 0.5679(2) 0.6714(3) 0.0250(8) Uani d 1 . .
    O O25 0.5075(4) 0.61784(18) 0.6821(2) 0.0320(7) Uani d 1 . .
    O O26 0.5709(3) 0.51539(19) 0.61010(18) 0.0275(6) Uani d 1 . .
    O O27 0.9361(4) 0.38167(19) 0.60141(19) 0.0292(6) Uani d 1 . .
    N N53 0.6027(4) 0.3813(2) 0.5165(2) 0.0253(7) Uani d 1 . .
    C C54 0.6325(5) 0.3094(3) 0.4859(3) 0.0265(8) Uani d 1 . .
    H H54 0.736973 0.283759 0.501157 0.032 Uiso calc 1 . .
    C C55 0.4897(5) 0.2811(2) 0.4306(3) 0.0281(9) Uani d 1 . .
    H H55 0.475091 0.232852 0.400418 0.034 Uiso calc 1 . .
    N N56 0.3702(5) 0.3362(2) 0.4271(2) 0.0271(7) Uani d 1 . .
    H H56 0.273(7) 0.327(3) 0.399(3) 0.029(13) Uiso d 1 . .
    C C57 0.4412(5) 0.3947(2) 0.4791(3) 0.0252(9) Uani d 1 . .
    H H57 0.384538 0.440053 0.488501 0.030 Uiso calc 1 . .
loop_
    _atom_site_aniso_label
    _atom_site_aniso_U_11
    _atom_site_aniso_U_22
    _atom_site_aniso_U_33
    _atom_site_aniso_U_12
    _atom_site_aniso_U_13
    _atom_site_aniso_U_23
    Cu1 0.0283(3) 0.0198(3) 0.0230(3) -0.0007(2) 0.0036(2) -0.0022(2)
    C28 0.028(2) 0.024(2) 0.030(2) -0.0025(16) 0.0081(16) 0.0033(17)
    C29 0.035(2) 0.021(2) 0.035(2) -0.0015(17) 0.0105(18) -0.0019(18)
    C30 0.033(2) 0.025(2) 0.032(2) -0.0001(17) 0.0075(17) -0.0051(18)
    C31 0.031(2) 0.019(2) 0.027(2) -0.0028(16) 0.0081(16) -0.0007(17)
    C32 0.028(2) 0.020(2) 0.0268(18) -0.0020(17) 0.0079(14) 0.0003(18)
    C33 0.030(2) 0.022(2) 0.0280(19) -0.0023(18) 0.0063(15) -0.0010(19)
    N34 0.0283(19) 0.024(2) 0.0307(18) -0.0008(14) 0.0064(14) 0.0017(15)
    N35 0.0285(19) 0.025(2) 0.0348(19) -0.0011(14) 0.0077(14) 0.0010(15)
    C36 0.032(2) 0.023(2) 0.030(2) -0.0003(17) 0.0052(17) 0.0080(17)
    C37 0.044(3) 0.025(3) 0.035(2) 0.0008(19) 0.0055(19) 0.0044(19)
    C38 0.051(3) 0.033(3) 0.043(3) -0.003(2) -0.007(2) 0.005(2)
    C39 0.036(3) 0.040(3) 0.056(3) -0.003(2) -0.001(2) 0.021(2)
    C40 0.032(2) 0.036(3) 0.054(3) 0.006(2) 0.011(2) 0.018(2)
    C41 0.037(2) 0.025(3) 0.041(2) 0.0006(18) 0.0128(19) 0.0062(19)
    C42 0.030(2) 0.020(2) 0.0267(19) -0.0036(18) 0.0076(15) -0.0041(18)
    N43 0.0304(18) 0.0182(18) 0.0227(15) 0.0020(14) 0.0084(12) 0.0034(14)
    C44 0.030(2) 0.018(2) 0.0283(19) -0.0014(15) 0.0078(16) -0.0037(16)
    C45 0.032(2) 0.022(2) 0.0273(19) -0.0021(16) 0.0096(16) 0.0014(16)
    C46 0.0242(19) 0.035(3) 0.028(2) 0.0006(17) 0.0024(16) -0.0039(18)
    C47 0.052(3) 0.029(3) 0.037(2) -0.013(2) 0.013(2) -0.007(2)
    C48 0.038(2) 0.044(3) 0.030(2) 0.006(2) 0.0079(18) -0.005(2)
    C49 0.033(2) 0.019(2) 0.0254(19) -0.0032(16) 0.0078(16) 0.0009(16)
    O50 0.0301(16) 0.0206(17) 0.0385(16) 0.0001(12) 0.0038(12) -0.0048(12)
    O51 0.0324(15) 0.0223(16) 0.0256(13) -0.0002(12) 0.0032(11) -0.0026(12)
    O52 0.0295(16) 0.0252(17) 0.0314(15) -0.0021(12) 0.0028(12) -0.0071(13)
    C58 0.032(2) 0.018(2) 0.033(2) 0.0000(16) 0.0088(17) -0.0022(17)
    N59 0.032(2) 0.0188(19) 0.0282(17) -0.0022(13) 0.0035(14) -0.0036(14)
    C60 0.032(2) 0.019(2) 0.025(2) 0.0006(16) 0.0031(15) 0.0000(16)
    N61 0.034(2) 0.0180(19) 0.0237(17) 0.0032(14) 0.0055(14) -0.0014(14)
    C62 0.031(2) 0.019(2) 0.031(2) 0.0020(16) 0.0073(16) -0.0005(17)
    Cu2 0.0282(3) 0.0192(3) 0.0224(3) -0.0023(2) 0.0037(2) -0.0022(2)
    C3 0.031(2) 0.022(2) 0.0226(18) -0.0042(16) 0.0069(15) -0.0006(16)
    C4 0.030(2) 0.019(2) 0.0238(17) -0.0030(16) 0.0048(14) -0.0002(17)
    C5 0.032(2) 0.018(2) 0.0250(18) -0.0022(18) 0.0086(15) 0.0018(18)
    C6 0.030(2) 0.023(2) 0.0230(18) -0.0038(16) 0.0086(16) -0.0009(16)
    C7 0.037(2) 0.024(2) 0.033(2) -0.0052(17) 0.0121(18) -0.0094(19)
    C8 0.031(2) 0.022(2) 0.030(2) 0.0006(16) 0.0097(17) -0.0011(17)
    N9 0.0297(19) 0.021(2) 0.0275(17) -0.0009(14) 0.0059(14) 0.0007(14)
    N10 0.0318(19) 0.027(2) 0.0283(17) -0.0014(14) 0.0084(14) 0.0008(14)
    C11 0.028(2) 0.024(2) 0.029(2) -0.0013(16) 0.0084(16) 0.0049(16)
    C12 0.039(3) 0.024(2) 0.034(2) 0.0017(18) 0.0130(19) 0.0059(18)
    C13 0.036(2) 0.032(3) 0.040(2) 0.0053(19) 0.0131(19) 0.013(2)
    C14 0.032(2) 0.040(3) 0.034(2) -0.0010(19) 0.0029(18) 0.011(2)
    C15 0.037(2) 0.032(3) 0.029(2) -0.0026(17) 0.0025(17) 0.0039(17)
    C16 0.037(2) 0.024(2) 0.029(2) 0.0017(16) 0.0081(17) 0.0026(16)
    C17 0.030(2) 0.019(2) 0.0239(17) -0.0032(17) 0.0058(14) -0.0015(17)
    N18 0.0284(18) 0.0168(17) 0.0251(15) -0.0022(14) 0.0068(12) 0.0008(15)
    C19 0.030(2) 0.022(2) 0.0255(19) 0.0018(16) 0.0057(16) -0.0034(16)
    C20 0.031(2) 0.023(2) 0.036(2) -0.0009(16) 0.0084(17) -0.0004(17)
    C21 0.032(2) 0.032(3) 0.031(2) -0.0044(18) 0.0100(17) -0.0040(18)
    C22 0.051(3) 0.035(3) 0.049(3) 0.002(2) 0.007(2) -0.002(2)
    C23 0.049(3) 0.033(3) 0.044(3) 0.000(2) 0.015(2) -0.006(2)
    C24 0.027(2) 0.020(2) 0.028(2) -0.0031(16) 0.0071(16) -0.0013(17)
    O25 0.0311(16) 0.0235(17) 0.0374(16) 0.0013(12) 0.0012(12) -0.0070(13)
    O26 0.0329(15) 0.0216(16) 0.0252(13) -0.0017(12) 0.0022(11) -0.0062(12)
    O27 0.0297(16) 0.0278(17) 0.0283(14) -0.0035(12) 0.0041(12) -0.0081(13)
    N53 0.0316(19) 0.0198(19) 0.0232(16) -0.0015(14) 0.0042(13) -0.0008(14)
    C54 0.031(2) 0.019(2) 0.027(2) 0.0013(16) 0.0044(16) -0.0008(16)
    C55 0.037(2) 0.015(2) 0.029(2) -0.0010(16) 0.0027(17) -0.0024(16)
    N56 0.0264(19) 0.024(2) 0.0283(18) -0.0017(14) 0.0019(14) -0.0024(14)
    C57 0.031(2) 0.019(2) 0.0237(19) -0.0007(16) 0.0038(16) -0.0017(16)
_geom_special_details
;
 All esds (except the esd in the dihedral angle between two l.s. planes)
 are estimated using the full covariance matrix.  The cell esds are taken
 into account individually in the estimation of esds in distances, angles
 and torsion angles; correlations between esds in cell parameters are only
 used when they are defined by crystal symmetry.  An approximate (isotropic)
 treatment of cell esds is used for estimating esds involving l.s. planes.
;
loop_
    _geom_bond_atom_site_label_1
    _geom_bond_atom_site_label_2
    _geom_bond_site_symmetry_2
    _geom_bond_distance
    _geom_bond_publ_flag
    Cu1 N43 . 1.936(4) ?
    Cu1 O51 . 1.948(3) ?
    Cu1 O52 . 1.896(3) ?
    Cu1 N61 . 1.948(4) ?
    C28 C29 . 1.418(6) ?
    C28 C33 . 1.370(6) ?
    C28 N34 . 1.415(5) ?
    C29 H29 . 0.9500 ?
    C29 C30 . 1.370(6) ?
    C30 H30 . 0.9500 ?
    C30 C31 . 1.423(6) ?
    C31 C32 . 1.426(6) ?
    C31 O52 . 1.292(5) ?
    C32 C33 . 1.405(6) ?
    C32 C42 . 1.430(6) ?
    C33 H33 . 0.9500 ?
    N34 N35 . 1.259(5) ?
    N35 C36 . 1.421(6) ?
    C36 C37 . 1.401(7) ?
    C36 C41 . 1.390(7) ?
    C37 H37 . 0.9500 ?
    C37 C38 . 1.387(7) ?
    C38 H38 . 0.9500 ?
    C38 C39 . 1.377(8) ?
    C39 H39 . 0.9500 ?
    C39 C40 . 1.383(8) ?
    C40 H40 . 0.9500 ?
    C40 C41 . 1.388(7) ?
    C41 H41 . 0.9500 ?
    C42 H42 . 0.9500 ?
    C42 N43 . 1.285(5) ?
    N43 C44 . 1.474(5) ?
    C44 H44 . 1.0000 ?
    C44 C45 . 1.545(5) ?
    C44 C49 . 1.522(6) ?
    C45 H45A . 0.9900 ?
    C45 H45B . 0.9900 ?
    C45 C46 . 1.520(6) ?
    C46 H46 . 1.0000 ?
    C46 C47 . 1.518(7) ?
    C46 C48 . 1.527(6) ?
    C47 H47A . 0.9800 ?
    C47 H47B . 0.9800 ?
    C47 H47C . 0.9800 ?
    C48 H48A . 0.9800 ?
    C48 H48B . 0.9800 ?
    C48 H48C . 0.9800 ?
    C49 O50 . 1.239(5) ?
    C49 O51 . 1.277(5) ?
    C58 H58 . 0.9500 ?
    C58 N59 . 1.368(6) ?
    C58 C62 . 1.357(6) ?
    N59 H59 . 0.90(3) ?
    N59 C60 . 1.334(6) ?
    C60 H60 . 0.9500 ?
    C60 N61 . 1.315(5) ?
    N61 C62 . 1.385(6) ?
    C62 H62 . 0.9500 ?
    Cu2 N18 . 1.928(4) ?
    Cu2 O26 . 1.948(3) ?
    Cu2 O27 . 1.904(3) ?
    Cu2 N53 . 1.949(4) ?
    C3 C4 . 1.371(6) ?
    C3 C8 . 1.421(6) ?
    C3 N9 . 1.411(5) ?
    C4 H4 . 0.9500 ?
    C4 C5 . 1.408(6) ?
    C5 C6 . 1.435(6) ?
    C5 C17 . 1.430(6) ?
    C6 C7 . 1.424(6) ?
    C6 O27 . 1.291(5) ?
    C7 H7 . 0.9500 ?
    C7 C8 . 1.359(6) ?
    C8 H8 . 0.9500 ?
    N9 N10 . 1.253(5) ?
    N10 C11 . 1.436(6) ?
    C11 C12 . 1.383(6) ?
    C11 C16 . 1.400(6) ?
    C12 H12 . 0.9500 ?
    C12 C13 . 1.390(7) ?
    C13 H13 . 0.9500 ?
    C13 C14 . 1.386(7) ?
    C14 H14 . 0.9500 ?
    C14 C15 . 1.388(7) ?
    C15 H15 . 0.9500 ?
    C15 C16 . 1.391(6) ?
    C16 H16 . 0.9500 ?
    C17 H17 . 0.9500 ?
    C17 N18 . 1.286(5) ?
    N18 C19 . 1.471(5) ?
    C19 H19 . 1.0000 ?
    C19 C20 . 1.524(6) ?
    C19 C24 . 1.535(6) ?
    C20 H20A . 0.9900 ?
    C20 H20B . 0.9900 ?
    C20 C21 . 1.538(6) ?
    C21 H21 . 1.0000 ?
    C21 C22 . 1.543(7) ?
    C21 C23 . 1.512(7) ?
    C22 H22A . 0.9800 ?
    C22 H22B . 0.9800 ?
    C22 H22C . 0.9800 ?
    C23 H23A . 0.9800 ?
    C23 H23B . 0.9800 ?
    C23 H23C . 0.9800 ?
    C24 O25 . 1.234(5) ?
    C24 O26 . 1.277(5) ?
    N53 C54 . 1.380(6) ?
    N53 C57 . 1.334(5) ?
    C54 H54 . 0.9500 ?
    C54 C55 . 1.355(6) ?
    C55 H55 . 0.9500 ?
    C55 N56 . 1.372(6) ?
    N56 H56 . 0.82(5) ?
    N56 C57 . 1.328(6) ?
    C57 H57 . 0.9500 ?
loop_
    _geom_angle_atom_site_label_1
    _geom_angle_atom_site_label_2
    _geom_angle_atom_site_label_3
    _geom_angle_site_symmetry_1
    _geom_angle_site_symmetry_3
    _geom_angle
    _geom_angle_publ_flag
    N43 Cu1 O51 . . 84.61(13) ?
    N43 Cu1 N61 . . 175.37(15) ?
    O52 Cu1 N43 . . 94.16(13) ?
    O52 Cu1 O51 . . 177.38(14) ?
    O52 Cu1 N61 . . 90.35(13) ?
    N61 Cu1 O51 . . 90.84(13) ?
    C33 C28 C29 . . 119.0(4) ?
    C33 C28 N34 . . 116.9(4) ?
    N34 C28 C29 . . 124.1(4) ?
    C28 C29 H29 . . 120.2 ?
    C30 C29 C28 . . 119.6(4) ?
    C30 C29 H29 . . 120.2 ?
    C29 C30 H30 . . 118.8 ?
    C29 C30 C31 . . 122.5(4) ?
    C31 C30 H30 . . 118.8 ?
    C30 C31 C32 . . 117.5(4) ?
    O52 C31 C30 . . 118.5(4) ?
    O52 C31 C32 . . 124.0(4) ?
    C31 C32 C42 . . 123.1(4) ?
    C33 C32 C31 . . 118.7(4) ?
    C33 C32 C42 . . 118.2(4) ?
    C28 C33 C32 . . 122.8(4) ?
    C28 C33 H33 . . 118.6 ?
    C32 C33 H33 . . 118.6 ?
    N35 N34 C28 . . 114.7(4) ?
    N34 N35 C36 . . 114.6(4) ?
    C37 C36 N35 . . 123.8(4) ?
    C41 C36 N35 . . 116.5(4) ?
    C41 C36 C37 . . 119.7(4) ?
    C36 C37 H37 . . 120.6 ?
    C38 C37 C36 . . 118.9(5) ?
    C38 C37 H37 . . 120.6 ?
    C37 C38 H38 . . 119.5 ?
    C39 C38 C37 . . 121.0(5) ?
    C39 C38 H38 . . 119.5 ?
    C38 C39 H39 . . 119.8 ?
    C38 C39 C40 . . 120.5(5) ?
    C40 C39 H39 . . 119.8 ?
    C39 C40 H40 . . 120.4 ?
    C39 C40 C41 . . 119.2(5) ?
    C41 C40 H40 . . 120.4 ?
    C36 C41 H41 . . 119.6 ?
    C40 C41 C36 . . 120.7(5) ?
    C40 C41 H41 . . 119.6 ?
    C32 C42 H42 . . 117.0 ?
    N43 C42 C32 . . 126.0(4) ?
    N43 C42 H42 . . 117.0 ?
    C42 N43 Cu1 . . 124.9(3) ?
    C42 N43 C44 . . 121.8(4) ?
    C44 N43 Cu1 . . 113.2(2) ?
    N43 C44 H44 . . 108.2 ?
    N43 C44 C45 . . 113.6(3) ?
    N43 C44 C49 . . 108.7(3) ?
    C45 C44 H44 . . 108.2 ?
    C49 C44 H44 . . 108.2 ?
    C49 C44 C45 . . 109.9(3) ?
    C44 C45 H45A . . 108.0 ?
    C44 C45 H45B . . 108.0 ?
    H45A C45 H45B . . 107.3 ?
    C46 C45 C44 . . 117.1(3) ?
    C46 C45 H45A . . 108.0 ?
    C46 C45 H45B . . 108.0 ?
    C45 C46 H46 . . 108.2 ?
    C45 C46 C48 . . 109.3(4) ?
    C47 C46 C45 . . 112.1(3) ?
    C47 C46 H46 . . 108.2 ?
    C47 C46 C48 . . 110.6(4) ?
    C48 C46 H46 . . 108.2 ?
    C46 C47 H47A . . 109.5 ?
    C46 C47 H47B . . 109.5 ?
    C46 C47 H47C . . 109.5 ?
    H47A C47 H47B . . 109.5 ?
    H47A C47 H47C . . 109.5 ?
    H47B C47 H47C . . 109.5 ?
    C46 C48 H48A . . 109.5 ?
    C46 C48 H48B . . 109.5 ?
    C46 C48 H48C . . 109.5 ?
    H48A C48 H48B . . 109.5 ?
    H48A C48 H48C . . 109.5 ?
    H48B C48 H48C . . 109.5 ?
    O50 C49 C44 . . 117.9(4) ?
    O50 C49 O51 . . 123.8(4) ?
    O51 C49 C44 . . 118.3(4) ?
    C49 O51 Cu1 . . 115.1(3) ?
    C31 O52 Cu1 . . 127.7(3) ?
    N59 C58 H58 . . 126.6 ?
    C62 C58 H58 . . 126.6 ?
    C62 C58 N59 . . 106.8(4) ?
    C58 N59 H59 . . 130(4) ?
    C60 N59 C58 . . 107.4(4) ?
    C60 N59 H59 . . 122(4) ?
    N59 C60 H60 . . 124.3 ?
    N61 C60 N59 . . 111.3(4) ?
    N61 C60 H60 . . 124.3 ?
    C60 N61 Cu1 . . 125.7(3) ?
    C60 N61 C62 . . 106.2(3) ?
    C62 N61 Cu1 . . 128.2(3) ?
    C58 C62 N61 . . 108.3(4) ?
    C58 C62 H62 . . 125.8 ?
    N61 C62 H62 . . 125.8 ?
    N18 Cu2 O26 . . 84.40(13) ?
    N18 Cu2 N53 . . 174.23(14) ?
    O26 Cu2 N53 . . 90.83(14) ?
    O27 Cu2 N18 . . 94.44(14) ?
    O27 Cu2 O26 . . 177.84(14) ?
    O27 Cu2 N53 . . 90.43(14) ?
    C4 C3 C8 . . 118.6(4) ?
    C4 C3 N9 . . 116.2(4) ?
    N9 C3 C8 . . 125.2(4) ?
    C3 C4 H4 . . 118.6 ?
    C3 C4 C5 . . 122.8(4) ?
    C5 C4 H4 . . 118.6 ?
    C4 C5 C6 . . 118.7(4) ?
    C4 C5 C17 . . 117.9(4) ?
    C17 C5 C6 . . 123.2(4) ?
    C7 C6 C5 . . 117.0(4) ?
    O27 C6 C5 . . 124.1(4) ?
    O27 C6 C7 . . 118.9(4) ?
    C6 C7 H7 . . 118.6 ?
    C8 C7 C6 . . 122.8(4) ?
    C8 C7 H7 . . 118.6 ?
    C3 C8 H8 . . 120.0 ?
    C7 C8 C3 . . 120.1(4) ?
    C7 C8 H8 . . 120.0 ?
    N10 N9 C3 . . 115.4(4) ?
    N9 N10 C11 . . 114.1(4) ?
    C12 C11 N10 . . 116.2(4) ?
    C12 C11 C16 . . 120.0(4) ?
    C16 C11 N10 . . 123.7(4) ?
    C11 C12 H12 . . 119.8 ?
    C11 C12 C13 . . 120.4(4) ?
    C13 C12 H12 . . 119.8 ?
    C12 C13 H13 . . 120.2 ?
    C14 C13 C12 . . 119.7(4) ?
    C14 C13 H13 . . 120.2 ?
    C13 C14 H14 . . 119.9 ?
    C13 C14 C15 . . 120.2(4) ?
    C15 C14 H14 . . 119.9 ?
    C14 C15 H15 . . 119.8 ?
    C14 C15 C16 . . 120.3(4) ?
    C16 C15 H15 . . 119.8 ?
    C11 C16 H16 . . 120.3 ?
    C15 C16 C11 . . 119.3(4) ?
    C15 C16 H16 . . 120.3 ?
    C5 C17 H17 . . 117.2 ?
    N18 C17 C5 . . 125.6(4) ?
    N18 C17 H17 . . 117.2 ?
    C17 N18 Cu2 . . 125.4(3) ?
    C17 N18 C19 . . 121.2(4) ?
    C19 N18 Cu2 . . 113.0(2) ?
    N18 C19 H19 . . 106.3 ?
    N18 C19 C20 . . 117.4(3) ?
    N18 C19 C24 . . 107.8(3) ?
    C20 C19 H19 . . 106.3 ?
    C20 C19 C24 . . 112.0(4) ?
    C24 C19 H19 . . 106.3 ?
    C19 C20 H20A . . 109.2 ?
    C19 C20 H20B . . 109.2 ?
    C19 C20 C21 . . 112.0(3) ?
    H20A C20 H20B . . 107.9 ?
    C21 C20 H20A . . 109.2 ?
    C21 C20 H20B . . 109.2 ?
    C20 C21 H21 . . 108.5 ?
    C20 C21 C22 . . 111.1(4) ?
    C22 C21 H21 . . 108.5 ?
    C23 C21 C20 . . 110.4(4) ?
    C23 C21 H21 . . 108.5 ?
    C23 C21 C22 . . 109.9(4) ?
    C21 C22 H22A . . 109.5 ?
    C21 C22 H22B . . 109.5 ?
    C21 C22 H22C . . 109.5 ?
    H22A C22 H22B . . 109.5 ?
    H22A C22 H22C . . 109.5 ?
    H22B C22 H22C . . 109.5 ?
    C21 C23 H23A . . 109.5 ?
    C21 C23 H23B . . 109.5 ?
    C21 C23 H23C . . 109.5 ?
    H23A C23 H23B . . 109.5 ?
    H23A C23 H23C . . 109.5 ?
    H23B C23 H23C . . 109.5 ?
    O25 C24 C19 . . 118.5(4) ?
    O25 C24 O26 . . 124.0(4) ?
    O26 C24 C19 . . 117.5(4) ?
    C24 O26 Cu2 . . 115.2(3) ?
    C6 O27 Cu2 . . 127.1(3) ?
    C54 N53 Cu2 . . 128.3(3) ?
    C57 N53 Cu2 . . 125.9(3) ?
    C57 N53 C54 . . 105.4(3) ?
    N53 C54 H54 . . 125.3 ?
    C55 C54 N53 . . 109.4(4) ?
    C55 C54 H54 . . 125.3 ?
    C54 C55 H55 . . 126.9 ?
    C54 C55 N56 . . 106.2(4) ?
    N56 C55 H55 . . 126.9 ?
    C55 N56 H56 . . 119(4) ?
    C57 N56 C55 . . 108.0(4) ?
    C57 N56 H56 . . 133(4) ?
    N53 C57 H57 . . 124.5 ?
    N56 C57 N53 . . 111.1(4) ?
    N56 C57 H57 . . 124.5 ?
loop_
    _geom_torsion_atom_site_label_1
    _geom_torsion_atom_site_label_2
    _geom_torsion_atom_site_label_3
    _geom_torsion_atom_site_label_4
    _geom_torsion_site_symmetry_1
    _geom_torsion_site_symmetry_2
    _geom_torsion_site_symmetry_3
    _geom_torsion_site_symmetry_4
    _geom_torsion
    _geom_torsion_publ_flag
    Cu1 N43 C44 C45 . . . . -120.7(3) ?
    Cu1 N43 C44 C49 . . . . 1.9(4) ?
    Cu1 N61 C62 C58 . . . . -178.2(3) ?
    C28 C29 C30 C31 . . . . 0.3(7) ?
    C28 N34 N35 C36 . . . . 178.3(3) ?
    C29 C28 C33 C32 . . . . -1.3(6) ?
    C29 C28 N34 N35 . . . . -2.7(6) ?
    C29 C30 C31 C32 . . . . -2.1(6) ?
    C29 C30 C31 O52 . . . . 177.9(4) ?
    C30 C31 C32 C33 . . . . 2.1(6) ?
    C30 C31 C32 C42 . . . . -179.0(4) ?
    C30 C31 O52 Cu1 . . . . -179.3(3) ?
    C31 C32 C33 C28 . . . . -0.5(6) ?
    C31 C32 C42 N43 . . . . -3.1(7) ?
    C32 C31 O52 Cu1 . . . . 0.6(6) ?
    C32 C42 N43 Cu1 . . . . 3.1(6) ?
    C32 C42 N43 C44 . . . . 178.9(4) ?
    C33 C28 C29 C30 . . . . 1.4(6) ?
    C33 C28 N34 N35 . . . . 178.4(4) ?
    C33 C32 C42 N43 . . . . 175.8(4) ?
    N34 C28 C29 C30 . . . . -177.5(4) ?
    N34 C28 C33 C32 . . . . 177.7(4) ?
    N34 N35 C36 C37 . . . . -13.1(6) ?
    N34 N35 C36 C41 . . . . 167.9(4) ?
    N35 C36 C37 C38 . . . . 178.9(4) ?
    N35 C36 C41 C40 . . . . -179.5(4) ?
    C36 C37 C38 C39 . . . . 1.3(8) ?
    C37 C36 C41 C40 . . . . 1.5(7) ?
    C37 C38 C39 C40 . . . . 0.4(8) ?
    C38 C39 C40 C41 . . . . -1.1(7) ?
    C39 C40 C41 C36 . . . . 0.2(7) ?
    C41 C36 C37 C38 . . . . -2.2(7) ?
    C42 C32 C33 C28 . . . . -179.4(4) ?
    C42 N43 C44 C45 . . . . 63.1(5) ?
    C42 N43 C44 C49 . . . . -174.3(3) ?
    N43 Cu1 O52 C31 . . . . -0.5(4) ?
    N43 C44 C45 C46 . . . . -94.6(4) ?
    N43 C44 C49 O50 . . . . 176.3(3) ?
    N43 C44 C49 O51 . . . . -4.5(5) ?
    C44 C45 C46 C47 . . . . -60.6(5) ?
    C44 C45 C46 C48 . . . . 176.4(4) ?
    C44 C49 O51 Cu1 . . . . 5.0(4) ?
    C45 C44 C49 O50 . . . . -58.9(5) ?
    C45 C44 C49 O51 . . . . 120.3(4) ?
    C49 C44 C45 C46 . . . . 143.4(4) ?
    O50 C49 O51 Cu1 . . . . -175.9(3) ?
    O52 C31 C32 C33 . . . . -177.9(4) ?
    O52 C31 C32 C42 . . . . 1.0(7) ?
    C58 N59 C60 N61 . . . . 0.4(5) ?
    N59 C58 C62 N61 . . . . -0.1(5) ?
    N59 C60 N61 Cu1 . . . . 178.1(3) ?
    N59 C60 N61 C62 . . . . -0.5(5) ?
    C60 N61 C62 C58 . . . . 0.3(5) ?
    N61 Cu1 O52 C31 . . . . -179.5(4) ?
    C62 C58 N59 C60 . . . . -0.2(5) ?
    Cu2 N18 C19 C20 . . . . -142.7(3) ?
    Cu2 N18 C19 C24 . . . . -15.1(4) ?
    Cu2 N53 C54 C55 . . . . 173.8(3) ?
    Cu2 N53 C57 N56 . . . . -174.2(3) ?
    C3 C4 C5 C6 . . . . -0.7(6) ?
    C3 C4 C5 C17 . . . . 175.0(4) ?
    C3 N9 N10 C11 . . . . -178.8(3) ?
    C4 C3 C8 C7 . . . . -1.3(6) ?
    C4 C3 N9 N10 . . . . 179.3(4) ?
    C4 C5 C6 C7 . . . . -0.5(6) ?
    C4 C5 C6 O27 . . . . 179.3(4) ?
    C4 C5 C17 N18 . . . . -179.8(4) ?
    C5 C6 C7 C8 . . . . 0.8(6) ?
    C5 C6 O27 Cu2 . . . . -0.1(6) ?
    C5 C17 N18 Cu2 . . . . 1.1(6) ?
    C5 C17 N18 C19 . . . . 172.9(4) ?
    C6 C5 C17 N18 . . . . -4.4(6) ?
    C6 C7 C8 C3 . . . . 0.1(7) ?
    C7 C6 O27 Cu2 . . . . 179.6(3) ?
    C8 C3 C4 C5 . . . . 1.6(6) ?
    C8 C3 N9 N10 . . . . -0.6(6) ?
    N9 C3 C4 C5 . . . . -178.3(4) ?
    N9 C3 C8 C7 . . . . 178.6(4) ?
    N9 N10 C11 C12 . . . . -174.9(4) ?
    N9 N10 C11 C16 . . . . 4.5(6) ?
    N10 C11 C12 C13 . . . . 178.2(4) ?
    N10 C11 C16 C15 . . . . -177.9(4) ?
    C11 C12 C13 C14 . . . . -0.1(6) ?
    C12 C11 C16 C15 . . . . 1.4(6) ?
    C12 C13 C14 C15 . . . . 1.2(7) ?
    C13 C14 C15 C16 . . . . -0.9(7) ?
    C14 C15 C16 C11 . . . . -0.4(7) ?
    C16 C11 C12 C13 . . . . -1.2(6) ?
    C17 C5 C6 C7 . . . . -175.9(4) ?
    C17 C5 C6 O27 . . . . 3.9(6) ?
    C17 N18 C19 C20 . . . . 44.5(5) ?
    C17 N18 C19 C24 . . . . 172.1(4) ?
    N18 C19 C20 C21 . . . . -147.5(4) ?
    N18 C19 C24 O25 . . . . -169.4(4) ?
    N18 C19 C24 O26 . . . . 12.6(5) ?
    C19 C20 C21 C22 . . . . 83.6(5) ?
    C19 C20 C21 C23 . . . . -154.3(4) ?
    C19 C24 O26 Cu2 . . . . -4.1(5) ?
    C20 C19 C24 O25 . . . . -38.7(5) ?
    C20 C19 C24 O26 . . . . 143.3(4) ?
    C24 C19 C20 C21 . . . . 86.9(4) ?
    O25 C24 O26 Cu2 . . . . 178.0(3) ?
    O27 C6 C7 C8 . . . . -179.0(4) ?
    N53 C54 C55 N56 . . . . 0.0(5) ?
    C54 N53 C57 N56 . . . . -0.5(5) ?
    C54 C55 N56 C57 . . . . -0.3(5) ?
    C55 N56 C57 N53 . . . . 0.5(5) ?
    C57 N53 C54 C55 . . . . 0.3(5) ?
loop_
    _geom_hbond_atom_site_label_D
    _geom_hbond_atom_site_label_H
    _geom_hbond_atom_site_label_A
    _geom_hbond_site_symmetry_D
    _geom_hbond_site_symmetry_H
    _geom_hbond_site_symmetry_A
    _geom_hbond_distance_DH
    _geom_hbond_distance_HA
    _geom_hbond_distance_DA
    _geom_hbond_angle_DHA
    _geom_hbond_publ_flag
    N56 H56 O50 1_555 ? ? 0.83(5) 1.92(6) 2.730(5) 169(5) yes
    N59 H59 O25 1_555 . . 0.90(4) 1.83(4) 2.726(5) 175(3) yes
    C55 H55 O25 . . 2_646 0.95 2.38 3.316(5) 168 yes
    C58 H58 O50 . . 2_556 0.95 2.35 3.208(6) 150 yes
_shelx_space_group_comment
;
The symmetry employed for this shelxl refinement is uniquely defined
by the following loop, which should always be used as a source of
symmetry information in preference to the above space-group names.
They are only intended as comments.
;
_shelx_estimated_absorpt_T_min     0.580
_shelx_estimated_absorpt_T_max     0.942
_shelx_hkl_file
;
   0   0  -1  835.42   43.24
   0   0  -2  173.09    9.15
   0   0  -3   83.50    4.60
   0   0  -3   81.87    4.61
   0   0  -3   81.81    4.82
   0   0  -4  265.07   13.75
   0   0   4  255.63   13.71
   0   0  -4  251.50   13.74
   0   0  -4  257.63   14.00
   0   0  -5  393.82   20.87
   0   0   5  391.02   20.81
   0   0  -5  392.91   20.85
   0   0   6   13.86    1.45
   0   0  -6   15.81    1.53
   0   0  -7    0.22    0.51
   0   0  -7   -0.22    0.50
   0   0   7    0.22    0.81
   0   0  -7   -0.16    0.76
   0   0  -8   47.43    2.97
   0   0   8   53.16    2.80
   0   0  -8   47.44    2.98
   0   0   8   49.88    2.98
   0   0   8   48.57    2.98
   0   0  -8   45.85    2.94
   0   0  -8   46.72    2.95
   0   0  -8   48.61    3.05
   0   0  -9  338.73   18.92
   0   0  -9  368.87   19.04
   0   0  -9  318.89   18.78
   0   0  -9  355.66   19.44
   0   0  -9  372.31   18.96
   0   0  -9  337.78   18.95
   0   0   9  383.65   18.75
   0   0   9  377.58   18.98
   0   0   9  373.44   18.99
   0   0  10  161.01    8.48
   0   0  10  161.79    8.46
   0   0 -10  164.00    8.54
   0   0  10  151.32    8.28
   0   0 -10  130.65    8.19
   0   0  10  157.62    8.18
   0   0 -10  144.71    8.40
   0   0 -10  161.01    8.19
   0   0 -10  149.06    8.38
   0   0 -10  144.69    8.93
   0   0  10  139.15    8.97
   0   0 -11  117.87    6.45
   0   0 -11  120.30    6.81
   0   0 -11  114.59    6.67
   0   0 -11   97.70    7.16
   0   0  11  114.48    6.44
   0   0  11  122.57    6.79
   0   0  11  124.74    6.76
   0   0  12    6.09    1.21
   0   0  12    6.93    1.14
   0   0 -12    7.33    0.97
   0   0 -12    7.25    1.09
   0   0 -12    5.84    1.14
   0   0  12    6.08    0.94
   0   0  13   17.59    1.65
   0   0 -13   16.10    1.59
   0   0 -13   15.49    1.44
   0   0 -13   18.03    1.80
   0   0  13   14.25    1.40
   0   0 -14   48.72    3.25
   0   0 -14   51.51    3.43
   0   0 -14   46.62    3.05
   0   0 -15   29.01    2.26
   0   0 -15   34.43    2.50
   0   0 -15   32.09    2.21
   0   0 -16    8.57    0.96
   0   0 -16    6.77    1.05
   0   0 -16    8.13    1.09
   0   0 -17    0.42    0.53
   0   0 -17    0.44    0.58
   0  -1   0    0.06    0.16
   0   1  -1    9.88    0.74
   0   1  -1    9.71    0.70
   0   1  -1   10.10    0.62
   0  -1  -1   10.67    0.84
   0   1  -1   10.52    0.66
   0   1  -2   24.56    1.61
   0   1  -2   23.51    1.68
   0   1  -2   24.09    1.47
   0  -1  -2   24.40    1.49
   0  -1   2   26.57    1.48
   0   1   2   24.84    1.52
   0  -1  -3    3.93    0.63
   0   1  -3    2.29    0.60
   0   1  -3    2.72    0.88
   0   1  -3    2.58    0.76
   0   1  -3    2.76    0.50
   0  -1   3    3.04    0.60
   0  -1  -4    5.86    0.81
   0   1  -4    5.37    0.78
   0   1  -4    4.17    1.06
   0   1  -4    3.93    0.86
   0   1  -4    4.67    0.66
   0  -1   4    5.00    0.75
   0   1  -5   31.33    2.27
   0   1  -5   31.84    2.57
   0  -1  -5   31.53    2.22
   0   1  -5   33.50    2.28
   0  -1   5   30.84    2.18
   0   1  -6  174.51    9.76
   0   1   6  166.50    9.66
   0  -1   6  174.06    9.66
   0   1  -6  178.65    9.75
   0   1  -6  174.48   10.12
   0  -1  -7   31.56    2.01
   0   1  -7   34.16    2.04
   0   1  -7   33.95    2.04
   0   1  -7   40.23    2.73
   0  -1  -7   33.67    2.10
   0  -1  -7   32.13    2.00
   0   1  -7   37.93    2.69
   0   1   7   39.31    2.64
   0   1  -8    1.96    0.60
   0  -1  -8    1.42    0.58
   0   1  -8    1.81    0.59
   0  -1  -8    2.41    0.62
   0   1   8    1.98    0.93
   0  -1   8    2.98    0.73
   0  -1   8    3.36    0.71
   0   1   8    2.66    0.71
   0   1   8    2.44    0.50
   0   1  -8    1.84    0.64
   0   1  -8    2.29    0.68
   0  -1  -8    2.73    0.68
   0   1  -8    1.52    0.64
   0  -1  -8    1.34    0.64
   0   1  -8    4.13    1.07
   0  -1  -8    1.94    0.54
   0  -1  -9    0.42    1.14
   0  -1   9    1.60    0.66
   0   1   9    1.08    0.70
   0   1   9    1.10    0.69
   0  -1   9    1.05    0.75
   0  -1   9    1.68    0.72
   0  -1  -9    0.86    0.51
   0  -1  -9    0.47    0.55
   0   1  -9    1.01    0.55
   0   1  -9    0.65    0.60
   0   1   9    0.56    0.50
   0   1  -9    0.36    0.60
   0   1  -9    1.23    0.69
   0  -1  -9    0.48    0.62
   0   1  -9    0.29    0.56
   0   1  -9    2.78    0.89
   0  -1  -9    1.38    0.68
   0  -1 -10    8.35    1.29
   0   1 -10    8.59    1.38
   0   1 -10    8.20    1.09
   0   1  10    9.46    0.91
   0  -1 -10    7.26    0.87
   0   1 -10    8.81    1.05
   0  -1 -10    8.25    1.05
   0   1 -10    8.62    0.91
   0   1 -10    8.02    1.12
   0  -1 -10    9.23    1.14
   0   1 -10    7.69    1.04
   0   1  10    9.49    1.18
   0  -1  10    9.17    1.15
   0  -1  10    9.21    1.22
   0   1  10    9.16    1.18
   0   1  11   16.64    1.53
   0   1 -11   21.01    1.80
   0  -1 -11   19.48    1.69
   0   1 -11   19.55    1.66
   0   1 -11   20.24    2.18
   0   1 -11   20.36    1.75
   0   1  11   19.40    1.48
   0  -1 -11   17.16    1.46
   0   1 -11   19.19    1.48
   0   1  11   16.45    2.07
   0   1  11   19.18    1.79
   0  -1  11   20.94    1.82
   0  -1  11   22.41    1.79
   0   1  11   18.15    1.70
   0  -1 -11   21.14    1.85
   0   1 -12    4.56    0.95
   0  -1 -12    5.13    0.99
   0   1 -12    5.17    1.16
   0  -1 -12    6.69    1.15
   0   1  12    6.29    0.93
   0   1  12    5.41    0.92
   0   1  12    6.52    1.16
   0  -1  12    3.87    0.96
   0   1  12    5.64    1.18
   0   1 -12    6.37    0.94
   0   1  13    1.17    0.77
   0  -1 -13    1.78    0.96
   0   1 -13    0.97    0.94
   0  -1 -13    0.71    0.78
   0   1 -13    0.96    0.77
   0   1  13    0.89    0.60
   0   1  13    0.80    0.87
   0   1 -13    0.52    0.78
   0   1 -14   -0.28    0.82
   0  -1 -14    0.38    0.70
   0   1 -14    0.47    0.70
   0   1  14    0.34    0.79
   0   1 -14    0.45    0.88
   0  -1 -14    1.27    0.89
   0   1 -15    6.56    1.03
   0   1 -15    7.15    1.18
   0  -1 -15    7.39    1.18
   0  -1 -15    9.12    1.10
   0   1 -15    6.08    0.96
   0   1 -16    3.42    0.79
   0   1 -16    3.85    0.91
   0  -1 -16    4.08    0.75
   0   1 -16    0.65    0.65
   0   1 -16    4.57    0.93
   0  -1 -16    3.80    0.90
   0  -1 -17    0.57    0.56
   0   1 -17    2.28    0.63
   0   1 -17    0.89    0.57
   0  -2   0 1601.03   82.84
   0   2  -1  589.80   30.58
   0  -2  -1  589.34   30.58
   0  -2  -1  607.08   30.88
   0   2  -2   45.99    2.66
   0   2  -2   48.10    2.58
   0  -2  -2   43.95    2.57
   0  -2  -2   50.11    3.02
   0   2  -2   47.12    2.88
   0   2  -2   44.89    2.77
   0   2  -3  557.51   31.01
   0   2  -3  575.01   31.16
   0   2   3  646.23   30.93
   0  -2  -3  569.33   30.81
   0   2  -3  581.14   30.82
   0  -2  -3  608.68   30.68
   0  -2  -3  568.50   31.22
   0   2  -4   15.73    1.62
   0   2  -4   17.84    1.85
   0   2   4   18.87    1.54
   0  -2  -4   24.65    1.48
   0   2  -4   18.51    1.56
   0  -2  -4   24.39    2.14
   0   2   5  125.15    7.19
   0   2  -5  138.87    7.32
   0  -2  -5  122.46    6.89
   0   2  -5  125.43    7.38
   0   2  -5  132.08    7.66
   0   2  -6  391.17   20.17
   0   2  -6  389.30   19.74
   0  -2  -6  349.21   19.26
   0   2  -6  389.59   19.70
   0  -2  -6  324.15   19.95
   0   2  -7   11.07    1.44
   0  -2  -7    8.06    0.90
   0  -2  -7    8.15    1.64
   0   2  -7   10.20    1.78
   0  -2  -7    6.76    0.87
   0   2  -7    9.22    0.94
   0   2  -7    7.56    1.23
   0  -2  -7    7.61    0.99
   0  -2  -8   70.16    4.37
   0  -2  -8   75.75    4.48
   0  -2  -8   73.27    4.53
   0  -2  -8   68.04    5.42
   0   2  -8   78.35    4.61
   0   2  -8   77.15    4.53
   0  -2  -8   74.52    4.62
   0   2  -8   87.35    5.36
   0  -2   8   85.39    4.57
   0  -2   8   89.44    4.61
   0   2  -8   78.27    4.52
   0   2  -8   78.41    4.57
   0  -2  -8   76.46    4.79
   0   2  -8   88.91    5.43
   0   2   8   85.75    4.36
   0   2  -8   81.33    4.59
   0  -2   8   86.53    4.36
   0  -2   8   69.37    4.74
   0  -2  -9  213.57   12.67
   0   2  -9  224.05   12.36
   0  -2   9  249.49   12.47
   0   2   9  224.73   12.37
   0  -2   9  246.95   12.43
   0  -2  -9  205.94   13.39
   0  -2  -9  199.03   12.17
   0  -2  -9  208.04   12.28
   0  -2  -9  240.78   12.44
   0   2  -9  225.93   12.39
   0   2  -9  252.16   12.52
   0  -2  -9  242.09   12.51
   0   2   9  244.19   12.19
   0   2  -9  238.10   12.46
   0  -2   9  240.97   12.18
   0   2  -9  235.12   12.44
   0  -2 -10  182.18    9.93
   0   2 -10  188.27    9.96
   0   2 -10  172.05   10.10
   0   2  10  180.32   10.17
   0  -2  10  194.90   10.20
   0   2  10  182.21   10.17
   0  -2 -10  171.38   10.03
   0  -2 -10  190.73   10.22
   0   2 -10  180.68   10.20
   0  -2  10  187.18    9.94
   0   2  10  195.20    9.96
   0   2 -10  184.02   10.23
   0  -2 -10  202.36   10.34
   0   2 -10  197.07   10.31
   0   2 -10  184.76   10.17
   0   2 -10  188.50   10.93
   0   2 -11   13.49    1.52
   0   2 -11   13.51    1.38
   0   2 -11   14.33    1.35
   0  -2 -11   12.83    1.40
   0   2  11   15.42    1.55
   0  -2  11   14.31    1.42
   0   2  11   13.05    1.42
   0  -2 -11   11.54    1.18
   0   2 -11   13.46    1.84
   0   2 -11   14.49    1.24
   0  -2 -11   11.96    1.16
   0  -2 -11   13.88    1.50
   0   2  11   14.40    1.21
   0   2 -11   15.42    1.52
   0  -2  11   12.45    1.18
   0   2  11   13.25    1.92
   0  -2 -12    9.41    1.35
   0  -2  12   11.22    1.13
   0   2  12    9.45    1.07
   0   2 -12   11.48    1.38
   0  -2 -12    7.08    0.97
   0  -2 -12    9.35    1.24
   0   2 -12   10.89    1.23
   0   2  12    9.25    1.39
   0   2  12   11.35    1.38
   0   2 -12   11.38    1.17
   0  -2 -12    8.60    1.07
   0   2 -12    9.64    1.72
   0   2  12   10.57    1.17
   0   2 -12   11.76    1.43
   0  -2 -13   29.87    2.33
   0   2 -13   30.25    2.27
   0  -2 -13   31.80    2.47
   0   2 -13   32.55    2.50
   0   2  13   28.72    2.15
   0  -2  13   27.72    2.07
   0   2  13   28.72    2.08
   0   2  13   30.09    2.36
   0   2  13   31.63    2.45
   0  -2 -13   26.09    3.07
   0   2 -13   32.26    2.15
   0  -2 -13   29.05    2.09
   0   2 -14   56.57    3.87
   0  -2 -14   65.10    4.05
   0   2  14   63.83    4.01
   0  -2 -14   68.83    4.21
   0   2 -14   67.25    4.18
   0  -2 -14   60.86    3.75
   0   2 -14   62.24    3.78
   0   2 -15   41.74    2.79
   0  -2 -15   37.04    2.74
   0   2 -15   32.88    2.44
   0  -2 -15   35.80    2.60
   0   2 -15   38.60    2.45
   0  -2 -15   35.86    2.40
   0  -2 -16    5.34    0.97
   0   2 -16    5.63    0.97
   0  -2 -16    6.64    0.90
   0   2 -16    5.47    0.87
   0  -2 -16    4.76    0.86
   0   2 -17    1.21    0.60
   0   2 -17    2.11    0.61
   0  -2 -17    1.76    0.61
   0  -2 -18    3.01    0.45
   0  -3   0    0.21    0.55
   0   3   0    0.13    0.19
   0  -3  -1  635.86   31.88
   0   3  -1  601.71   31.49
   0   3  -2   42.71    2.68
   0   3  -2   44.21    2.85
   0   3  -3  324.35   17.88
   0   3   3  358.85   17.94
   0   3  -3  332.80   18.09
   0   3  -3  341.84   18.25
   0  -3  -3  342.59   18.33
   0   3  -4  109.69    5.95
   0   3   4  107.63    5.89
   0   3  -4  103.02    6.27
   0   3  -4   92.54    6.00
   0  -3  -4  101.53    6.28
   0  -3  -5    6.78    0.72
   0   3  -5    9.60    1.17
   0   3   5    9.60    1.10
   0  -3   5    6.33    0.64
   0   3  -5    8.51    1.44
   0   3  -5    8.06    1.18
   0  -3  -5    9.53    1.53
   0   3  -6  342.64   17.51
   0  -3  -6  346.22   16.94
   0  -3  -6  320.24   17.81
   0   3  -6  306.34   17.54
   0   3  -6  323.17   17.97
   0   3   6  369.76   17.47
   0  -3   6  284.58   16.82
   0  -3  -7   65.51    3.78
   0  -3  -7   63.88    3.71
   0  -3  -7   60.61    4.58
   0   3  -7   61.81    3.73
   0   3  -7   59.31    3.65
   0   3  -7   62.01    3.69
   0  -3  -7   63.11    3.65
   0  -3   7   64.81    3.49
   0   3   7   70.05    3.51
   0  -3   7   50.84    3.67
   0   3   7   71.69    4.37
   0  -3  -7   63.66    3.79
   0   3  -7   64.62    4.34
   0   3  -7   65.09    4.85
   0   3  -8   32.59    3.39
   0  -3  -8   34.18    2.25
   0  -3  -8   28.04    1.96
   0  -3  -8   32.64    3.07
   0   3  -8   31.34    2.85
   0   3  -8   35.23    2.91
   0   3  -8   30.85    2.11
   0  -3   8   29.73    2.11
   0   3  -8   32.21    2.20
   0  -3  -8   39.49    2.27
   0  -3   8   31.96    1.95
   0   3   8   37.55    1.99
   0   3  -8   33.14    2.22
   0  -3  -8   30.17    2.02
   0  -3  -8   33.01    2.12
   0   3  -9    7.52    1.46
   0  -3   9    6.71    0.94
   0  -3  -9    6.55    1.52
   0  -3  -9    7.52    1.01
   0   3  -9    6.17    0.98
   0   3  -9    5.22    0.86
   0   3  -9    6.40    0.99
   0  -3  -9    6.04    0.76
   0  -3  -9    6.26    0.83
   0   3  -9    5.84    0.83
   0  -3  -9    7.63    0.97
   0  -3   9    6.65    0.74
   0   3  -9    6.98    0.96
   0   3   9    6.90    0.76
   0   3 -10    5.68    0.80
   0  -3 -10    6.38    0.81
   0   3  10    6.33    1.02
   0  -3 -10    7.69    1.08
   0   3 -10    7.74    1.06
   0   3 -10    5.59    0.93
   0  -3 -10    5.29    0.74
   0   3 -10    4.32    0.96
   0  -3 -10    7.53    1.02
   0   3 -10    6.59    0.91
   0  -3 -10    6.14    0.85
   0  -3  10    6.35    0.79
   0   3  10    6.61    0.83
   0   3 -10    7.07    1.05
   0   3 -10    6.45    1.36
   0   3 -11    6.91    0.94
   0  -3 -11    8.31    0.95
   0   3  11    9.40    1.29
   0   3  11    9.81    1.24
   0   3 -11    6.56    1.17
   0  -3 -11    9.31    1.24
   0   3 -11    9.08    1.14
   0   3 -11    6.17    1.13
   0   3 -11    9.07    1.57
   0   3 -11    7.48    1.02
   0  -3 -11    8.48    1.18
   0  -3 -11    7.80    0.95
   0  -3  11    5.34    0.88
   0   3  11    8.47    0.96
   0   3 -11    7.69    1.19
   0   3 -12   47.48    3.18
   0  -3 -12   40.36    2.77
   0  -3 -12   44.23    2.74
   0   3 -12   41.87    2.76
   0   3 -12   45.33    3.08
   0  -3  12   44.62    2.74
   0   3  12   44.24    2.74
   0   3 -12   38.97    2.85
   0  -3 -12   46.18    3.06
   0   3  12   44.55    3.04
   0   3  12   43.16    3.06
   0  -3 -12   46.36    3.14
   0   3  12   34.37    3.67
   0   3 -12   39.58    3.71
   0  -3  13    4.38    0.88
   0   3  13    2.96    0.85
   0   3 -13    4.38    0.88
   0  -3 -13    4.44    1.01
   0   3  13    4.15    0.87
   0   3 -13    4.51    0.94
   0  -3 -13    3.30    0.86
   0  -3 -13    4.51    1.31
   0   3  13    3.72    1.16
   0   3  13    5.28    1.11
   0   3 -13    3.41    1.08
   0  -3 -13    6.39    1.18
   0   3 -14   -1.38    0.97
   0  -3 -14   -0.07    0.83
   0   3  14   -0.05    0.58
   0   3 -14   -0.05    0.63
   0  -3 -14   -0.39    0.76
   0   3  14    0.12    0.88
   0  -3 -14    0.34    0.78
   0   3 -14   -0.44    0.83
   0   3  15    0.10    0.78
   0   3 -15    0.41    0.75
   0  -3 -15    0.17    0.70
   0  -3 -15    0.34    0.79
   0   3 -15    1.18    0.84
   0  -3 -15    0.06    0.70
   0  -3 -16    3.79    0.74
   0   3 -16    3.75    0.82
   0  -3 -16    4.58    0.89
   0   3 -16    3.59    0.86
   0  -3 -16    4.93    0.83
   0   3 -17    4.20    0.73
   0  -3 -17    3.19    0.64
   0  -3 -17    2.51    0.64
   0   3 -17    3.77    0.69
   0  -3 -18    0.02    0.27
   0   4   0  826.64   43.32
   0  -4   0  901.38   43.83
   0   4  -1   12.64    0.86
   0  -4  -1   11.32    1.36
   0  -4  -2   11.00    1.39
   0   4  -2    8.52    0.87
   0  -4  -3   31.29    2.32
   0   4  -3   26.65    2.03
   0   4  -3   26.58    2.17
   0   4  -3   23.05    1.49
   0   4  -3   27.47    1.87
   0   4   3   27.86    1.82
   0  -4  -4   30.88    2.62
   0   4  -4   29.93    2.54
   0   4  -4   30.84    2.61
   0   4  -4   30.52    2.37
   0   4   4   28.59    2.11
   0   4  -5   78.17    4.68
   0  -4  -5   70.74    4.97
   0   4  -5   73.88    5.05
   0   4  -5   70.56    4.77
   0   4   5   78.53    4.61
   0   4  -6  273.15   14.77
   0   4  -6  282.35   14.73
   0   4  -6  266.74   15.23
   0   4  -6  242.06   14.77
   0   4   6  270.84   14.63
   0  -4  -6  259.47   15.03
   0  -4  -7   93.66    5.30
   0  -4  -7   86.00    5.14
   0  -4  -7   96.48    5.24
   0   4  -7   81.79    5.96
   0   4  -7  101.81    6.69
   0   4  -7  100.20    6.63
   0  -4  -7   91.68    6.20
   0   4  -7   90.07    5.23
   0   4  -7   92.49    5.98
   0   4   7   99.70    5.93
   0   4   7   98.67    5.06
   0  -4   7   93.91    5.04
   0  -4  -8   52.66    4.13
   0   4   8   60.33    3.99
   0   4  -8   45.90    3.03
   0  -4  -8   52.35    3.18
   0   4  -8   49.61    3.05
   0   4  -8   50.96    3.12
   0   4  -8   52.09    3.23
   0   4  -8   66.09    4.80
   0   4  -8   44.36    2.96
   0   4  -8   51.73    3.17
   0  -4  -8   49.67    3.00
   0  -4  -8   49.98    3.07
   0   4  -8   50.39    3.93
   0   4   8   55.18    2.92
   0  -4   8   52.20    2.90
   0   4  -9  122.75    7.69
   0  -4  -9  110.14    7.54
   0   4  -9  124.38    7.65
   0  -4  -9  114.90    6.33
   0   4  -9  112.61    6.49
   0   4  -9  119.22    6.63
   0  -4  -9  115.71    6.51
   0  -4  -9  101.92    6.37
   0   4  -9  123.70    8.39
   0   4  -9  112.76    6.55
   0   4  -9  125.53    6.70
   0  -4  -9  128.92    6.67
   0  -4   9  117.41    6.33
   0   4  -9  116.87    6.66
   0   4   9  123.16    6.35
   0   4 -10   48.70    2.83
   0  -4 -10   42.53    2.74
   0   4 -10   45.42    2.93
   0   4 -10   45.65    3.08
   0  -4 -10   42.14    2.90
   0  -4 -10   40.51    2.78
   0  -4 -10   45.82    3.09
   0   4 -10   46.69    3.03
   0   4 -10   50.80    3.16
   0  -4 -10   52.41    3.15
   0   4 -10   47.14    3.10
   0  -4  10   48.07    2.78
   0   4  10   47.45    2.78
   0   4 -10   47.52    3.81
   0  -4 -11    1.14    0.66
   0   4 -11    0.98    0.68
   0   4  11    0.73    0.88
   0   4  11    1.05    0.90
   0  -4 -11    0.42    0.63
   0  -4 -11    1.88    0.82
   0   4 -11    1.04    0.66
   0  -4  11    0.76    0.66
   0   4  11    0.10    0.64
   0   4 -11    0.46    0.81
   0   4 -11   -0.31    0.88
   0   4 -11    0.68    0.75
   0   4 -11    0.59    0.99
   0  -4 -11    0.88    0.83
   0   4 -11    0.86    0.87
   0  -4 -12    5.77    1.16
   0   4 -12    5.74    1.18
   0   4 -12    6.28    0.98
   0  -4 -12    5.56    0.90
   0   4  12    5.79    1.11
   0   4  12    6.26    1.23
   0   4 -12    3.35    1.21
   0  -4 -12    5.97    1.11
   0   4 -12    5.27    0.90
   0   4 -12    5.81    1.04
   0   4  12    5.43    0.90
   0  -4  12    5.22    0.90
   0   4 -12    5.56    1.13
   0   4  12    6.34    1.52
   0   4  13   41.86    2.98
   0  -4 -13   46.05    2.91
   0   4 -13   49.08    4.54
   0   4 -13   48.10    2.97
   0   4 -13   49.65    3.29
   0   4 -13   35.13    3.77
   0   4 -13   50.37    3.35
   0   4  13   43.08    3.05
   0  -4 -13   51.09    3.38
   0  -4 -13   50.49    3.27
   0   4 -13   40.00    2.97
   0   4  13   48.71    3.28
   0   4  13   48.99    3.24
   0  -4 -13   48.82    3.36
   0   4 -14   20.72    1.94
   0  -4 -14   21.23    1.95
   0  -4 -14   21.38    1.88
   0   4 -14   21.40    1.68
   0  -4 -14   18.97    1.59
   0   4  14   21.29    1.93
   0   4  14   20.86    1.88
   0  -4 -14   19.18    1.88
   0  -4 -15    2.15    0.83
   0  -4 -15    3.03    0.82
   0  -4 -15    2.59    0.74
   0   4 -15    2.23    0.83
   0   4  15    2.39    0.86
   0  -4 -15    3.80    0.97
   0   4 -15    3.51    0.92
   0  -4 -16    2.25    0.75
   0   4 -16    2.42    0.72
   0  -4 -16    2.27    0.70
   0  -4 -16    2.30    0.71
   0   4 -17    1.63    0.59
   0  -4 -17    1.11    0.46
   0  -4 -17    0.85    0.49
   0  -5   0    0.06    0.79
   0  -5   0    0.08    0.63
   0   5   0    0.04    0.24
   0  -5  -1   23.01    1.93
   0  -5   1   21.36    1.95
   0  -5  -1   22.73    1.99
   0   5  -1   19.20    1.31
   0  -5   2  207.20   10.77
   0  -5  -2  206.11   10.75
   0  -5  -2  227.92   10.64
   0   5   2  214.32   10.02
   0  -5  -3  250.51   11.93
   0   5  -3  210.37   11.40
   0   5   3  241.78   11.35
   0   5  -3  238.00   11.73
   0  -5  -4    7.68    1.49
   0   5  -4    6.79    0.94
   0   5   4    8.07    1.02
   0   5  -4    8.14    1.24
   0   5  -4    6.67    1.34
   0  -5  -5  149.90    9.21
   0   5   5  166.62    8.83
   0   5  -5  161.60    8.88
   0   5  -5  145.85    9.30
   0   5  -5  154.44    9.41
   0   5  -5  144.53    9.02
   0   5  -6  103.46    6.45
   0   5  -6  108.72    6.90
   0  -5  -6   96.24    5.57
   0  -5  -6   94.00    5.51
   0   5   6  114.50    6.25
   0  -5  -6  104.11    6.63
   0   5  -6  117.19    6.34
   0  -5  -7  107.54    6.81
   0  -5  -7  111.53    5.80
   0   5  -7  115.80    6.58
   0   5  -7   97.03    5.69
   0   5  -7  103.69    6.65
   0   5  -7  106.24    7.13
   0  -5  -7   99.30    5.62
   0  -5  -7  101.62    5.68
   0   5   7  115.37    6.48
   0   5  -7  104.08    6.56
   0   5   7  101.82    5.49
   0  -5   7   96.69    5.47
   0   5  -8   18.67    1.47
   0  -5  -8   17.97    2.33
   0  -5  -8   20.32    1.45
   0  -5  -8   20.25    1.52
   0   5  -8   21.18    2.81
   0   5   8   21.73    2.26
   0   5  -8   18.33    1.44
   0   5  -8   20.44    1.56
   0   5  -8   20.87    1.68
   0   5  -8   19.17    2.22
   0  -5   8   16.50    1.28
   0   5   8   20.58    1.34
   0  -5  -8   20.13    1.62
   0   5  -8   19.77    1.59
   0  -5  -9   11.40    1.82
   0   5  -9   12.50    2.46
   0  -5  -9    8.51    0.88
   0   5  -9    9.01    0.93
   0   5  -9    9.72    1.01
   0  -5  -9   11.47    1.17
   0  -5  -9    9.18    1.03
   0  -5  -9    9.21    0.98
   0   5  -9    9.68    1.72
   0   5  -9    8.88    1.16
   0  -5   9    8.26    0.87
   0   5   9    9.92    0.91
   0  -5 -10    6.17    0.82
   0   5 -10    9.46    0.96
   0  -5 -10    7.56    1.16
   0  -5  10    6.15    0.84
   0   5 -10    7.32    1.14
   0   5  10    7.33    0.87
   0   5 -10    8.41    1.19
   0   5 -10    7.59    1.06
   0  -5 -10    8.09    1.11
   0   5 -10    7.31    0.96
   0  -5 -10    5.85    0.94
   0   5 -10    5.98    1.47
   0   5 -10    8.22    1.15
   0  -5 -11   13.48    1.52
   0   5 -11   11.43    1.43
   0   5 -11   11.58    1.16
   0  -5 -11   10.44    1.09
   0  -5 -11   13.15    1.40
   0   5 -11   12.16    2.00
   0   5 -11   10.83    1.17
   0   5 -11   11.36    1.34
   0   5 -11   13.37    1.49
   0  -5 -11   11.76    1.23
   0   5 -11   12.98    1.51
   0   5  11   10.82    1.13
   0  -5  11    8.80    1.06
   0  -5 -12   11.50    1.40
   0   5  12   10.67    1.96
   0   5 -12    9.72    1.12
   0  -5 -12    8.47    1.05
   0   5 -12    7.84    1.06
   0  -5 -12   11.24    1.36
   0   5 -12    9.66    1.81
   0   5  12    9.96    1.33
   0   5 -12    9.85    1.37
   0   5 -12    8.67    1.20
   0   5 -12    9.83    1.41
   0  -5  12    7.36    1.00
   0   5  12    8.98    1.06
   0  -5 -12   10.21    1.37
   0   5 -12    9.95    1.36
   0   5 -13   34.73    3.75
   0  -5 -13   27.67    2.14
   0   5 -13   33.81    2.26
   0   5 -13   28.13    3.19
   0   5 -13   34.12    2.59
   0  -5 -13   38.05    2.60
   0   5  13   24.35    3.14
   0   5 -13   33.97    2.60
   0  -5 -13   35.97    2.65
   0   5  13   29.54    2.46
   0   5  13   32.41    2.51
   0  -5 -13   36.21    2.64
   0  -5 -14    5.53    1.07
   0  -5 -14    6.72    1.10
   0   5  14    6.01    1.22
   0   5  14    6.42    1.17
   0  -5 -14    5.87    0.91
   0   5 -14    6.92    1.01
   0  -5 -14    8.52    1.24
   0   5 -14    8.39    1.25
   0  -5 -15    1.90    0.75
   0  -5 -15    2.28    0.74
   0   5  15    1.04    0.80
   0   5 -15   -0.66    0.83
   0  -5 -15    0.94    0.73
   0   5 -15    0.62    0.73
   0  -5 -15    0.25    0.63
   0  -5 -16    6.56    0.92
   0   5 -16    4.26    0.86
   0  -5 -16    5.70    0.85
   0  -5 -17    0.92    0.43
   0   5 -17    1.22    0.55
   0  -5 -17    0.81    0.47
   0  -6   0   44.85    3.15
   0  -6   0   40.77    3.21
   0   6  -1   10.09    0.85
   0   6  -1   11.07    0.87
   0  -6   1   10.66    1.50
   0  -6  -1   10.47    1.46
   0  -6  -1   14.59    1.61
   0   6  -1    8.41    0.59
   0   6   1   13.04    0.92
   0   6   2    5.72    0.51
   0   6  -2    6.38    0.59
   0   6   2    9.94    0.90
   0  -6   2    8.44    1.40
   0  -6  -2    9.75    1.47
   0  -6  -2    9.82    1.42
   0  -6  -3   26.58    2.23
   0  -6   3   21.53    2.21
   0   6  -3   22.27    1.89
   0   6  -3   24.04    1.69
   0   6   3   23.98    1.56
   0   6  -3   17.44    1.24
   0   6  -4  104.61    6.20
   0   6   4  109.75    6.15
   0  -6  -4  101.58    6.62
   0   6  -4  103.66    6.20
   0   6  -4  103.99    6.72
   0   6  -4  102.44    6.49
   0  -6  -5    4.45    0.64
   0  -6  -5    3.96    0.68
   0   6   5    5.92    1.09
   0  -6  -5    4.20    0.66
   0  -6  -5    5.29    1.42
   0   6  -5    6.78    1.29
   0   6  -5    4.67    1.47
   0   6  -5    4.44    1.55
   0   6  -5    4.77    1.07
   0   6   6   14.99    1.71
   0  -6  -6   14.18    1.17
   0  -6  -6   14.39    1.15
   0  -6  -6   13.23    1.27
   0  -6  -6   14.48    1.28
   0  -6  -6   15.58    2.04
   0   6  -6   10.64    2.10
   0   6  -6   14.46    2.18
   0   6  -6   13.42    1.83
   0   6  -6   14.32    1.71
   0   6  -7   51.22    4.09
   0   6  -7   52.55    4.62
   0   6  -7   48.42    3.10
   0  -6  -7   53.95    3.28
   0  -6  -7   52.73    3.32
   0  -6  -7   54.32    4.25
   0   6  -7   57.97    4.01
   0   6  -7   49.07    3.09
   0   6   7   58.67    3.95
   0  -6  -7   59.13    3.22
   0  -6  -7   54.44    3.13
   0  -6   7   48.20    2.91
   0   6   7   51.62    2.94
   0   6  -7   59.63    4.15
   0   6  -8    1.01    0.60
   0  -6  -8    1.28    1.16
   0   6  -8    1.66    0.75
   0   6  -8    1.27    0.58
   0  -6  -8    0.61    0.62
   0   6   8    1.98    0.53
   0  -6   8    1.19    0.48
   0  -6  -8    1.67    0.70
   0   6   8    1.93    0.99
   0   6  -8    2.10    1.04
   0   6  -8    2.00    1.15
   0   6  -8    1.44    1.45
   0   6  -8    1.95    0.71
   0  -6  -8    1.26    0.57
   0  -6  -8    0.88    0.60
   0   6  -9    1.69    0.85
   0   6  -9    1.01    0.58
   0   6  -9    1.00    0.59
   0  -6  -9    0.33    0.49
   0   6  -9    0.52    0.56
   0  -6  -9    1.69    0.75
   0   6   9    0.98    0.58
   0  -6  -9    0.56    0.72
   0  -6   9    1.22    0.54
   0  -6  -9    0.32    0.58
   0   6  -9    0.24    1.58
   0  -6  -9    0.15    0.99
   0   6  -9    1.29    0.70
   0   6  -9    0.66    0.98
   0   6  -9    3.64    1.45
   0  -6 -10   10.92    1.36
   0  -6 -10   13.97    1.41
   0  -6 -10   11.02    1.02
   0   6 -10    9.85    1.07
   0   6 -10   13.25    1.43
   0   6 -10   10.48    1.25
   0   6 -10   14.21    1.48
   0   6 -10   10.10    1.12
   0  -6 -10   11.88    1.22
   0   6 -10   11.61    1.42
   0   6  10   10.49    1.05
   0  -6  10    8.84    1.01
   0   6 -10   11.64    2.69
   0   6 -10   11.25    1.87
   0   6 -10    8.87    1.93
   0   6 -11   15.60    1.33
   0  -6 -11   12.81    1.22
   0   6 -11   11.99    2.07
   0  -6  11   13.23    1.23
   0   6  11   14.44    1.28
   0   6 -11   17.15    1.73
   0   6 -11   15.91    1.60
   0  -6 -11   14.47    1.62
   0   6 -11   14.38    1.47
   0   6 -11   14.06    1.61
   0   6 -11   12.33    1.27
   0  -6 -11   16.10    1.61
   0   6  12    0.74    0.96
   0  -6 -12    0.35    0.79
   0   6 -12    0.95    1.01
   0  -6 -12    0.08    0.78
   0   6  12    0.20    1.00
   0  -6  12    0.60    0.62
   0   6 -12    1.61    1.16
   0   6 -12    1.89    0.95
   0   6 -12    2.38    1.51
   0   6 -12    0.62    0.74
   0  -6 -12    0.69    0.66
   0   6 -12    0.27    0.89
   0   6 -12    0.06    0.76
   0   6 -13    6.17    1.24
   0  -6 -13    8.71    1.23
   0  -6 -13    7.55    1.19
   0   6  13    8.06    1.26
   0  -6 -13    6.06    0.90
   0   6 -13    6.63    1.00
   0   6 -13    6.45    1.21
   0  -6 -14    4.39    0.96
   0  -6 -14    3.79    0.93
   0   6  14    3.59    1.02
   0   6  14    3.42    0.81
   0   6 -14    3.12    0.85
   0  -6 -14    3.10    0.77
   0   6 -14    2.10    0.91
   0  -6 -15    0.93    0.67
   0   6  15    1.80    0.64
   0  -6 -15    1.25    0.71
   0   6 -15    2.01    0.80
   0  -6 -15    1.72    0.69
   0   6  15    1.52    0.81
   0   6 -16    3.07    0.69
   0  -6 -16    3.12    0.71
   0  -6 -16    2.67    0.65
   0  -6 -16    3.19    0.67
   0  -6 -17    2.49    0.48
   0  -7   0    0.23    0.89
   0   7   0    0.10    0.28
   0  -7   0    0.28    0.97
   0  -7   1    6.42    1.31
   0  -7  -1    8.23    1.44
   0   7   1    4.71    0.64
   0   7  -1    4.95    0.65
   0   7  -1    5.06    0.67
   0  -7  -1    6.77    1.37
   0   7   2   27.37    1.80
   0  -7  -2   36.77    3.09
   0  -7   2   29.91    2.86
   0   7  -2   29.17    1.90
   0   7   2   37.97    2.20
   0   7  -2   36.79    2.17
   0  -7  -2   39.99    2.98
   0  -7   3   16.04    2.06
   0   7  -3   13.59    1.45
   0   7   3   13.50    1.33
   0   7  -3   10.50    1.10
   0  -7  -3   18.05    1.99
   0   7  -3   14.57    1.74
   0   7  -4   17.44    1.78
   0   7   4   19.77    1.76
   0   7  -4   19.83    1.89
   0  -7   4   16.12    2.41
   0  -7  -4   19.15    2.19
   0   7  -4   21.11    2.35
   0   7  -4   16.62    2.03
   0  -7  -5   52.19    3.20
   0  -7  -5   50.32    3.13
   0   7  -5   56.82    3.78
   0   7   5   54.05    3.65
   0  -7  -5   56.96    4.23
   0  -7  -5   51.60    3.23
   0  -7  -5   51.59    3.22
   0   7  -5   58.56    4.51
   0   7  -5   51.93    4.02
   0   7  -5   60.43    4.47
   0  -7  -6   19.18    1.54
   0   7  -6   20.80    2.06
   0  -7  -6   19.09    1.47
   0   7   6   16.76    1.92
   0  -7  -6   19.32    1.58
   0  -7  -6   18.71    1.56
   0  -7  -6   17.94    2.34
   0   7  -6   18.22    2.53
   0   7  -6   18.60    2.25
   0   7  -6   21.79    2.72
   0   7  -7   97.08    5.77
   0   7  -7   81.51    4.67
   0  -7  -7   84.60    4.87
   0  -7  -7   80.99    4.87
   0  -7   7   72.51    4.43
   0  -7  -7   86.81    4.74
   0   7   7   90.42    5.57
   0   7  -7   94.76    6.58
   0   7  -7   88.41    5.91
   0  -7  -7   94.33    6.06
   0  -7  -8   48.09    4.19
   0  -7  -8   48.84    3.31
   0   7   8   47.19    2.88
   0  -7   8   45.40    2.85
   0   7  -8   52.28    4.14
   0   7  -8   59.91    4.40
   0  -7  -8   55.67    3.20
   0   7  -8   52.56    3.18
   0   7  -8   47.95    4.14
   0   7  -8   55.99    4.97
   0  -7  -8   52.06    3.31
   0   7   8   52.36    4.05
   0   7  -9   14.07    2.24
   0   7  -9   17.55    1.54
   0   7  -9   18.31    1.68
   0  -7  -9   17.57    1.64
   0  -7  -9   19.30    1.70
   0  -7   9   14.03    1.21
   0   7   9   17.41    1.29
   0  -7  -9   15.27    2.17
   0   7  -9   19.22    1.65
   0   7  -9   19.60    2.51
   0  -7  -9   14.89    1.22
   0   7 -10    5.60    1.12
   0   7 -10    4.93    2.20
   0   7  10    4.96    0.79
   0   7 -10    7.13    1.20
   0  -7  10    4.67    0.76
   0  -7 -10    3.87    0.99
   0  -7 -10    5.54    1.03
   0   7 -10    5.66    1.63
   0   7 -10    5.82    1.67
   0   7 -10    6.65    1.57
   0   7 -10    4.96    0.99
   0  -7 -10    3.40    0.72
   0   7 -10    6.69    0.88
   0   7 -11   12.82    1.23
   0  -7 -11   10.76    1.10
   0   7 -11   11.33    2.04
   0  -7  11   12.76    1.32
   0   7 -11   14.13    1.64
   0   7 -11   11.90    1.47
   0  -7 -11   13.29    1.50
   0   7 -11   12.11    1.36
   0   7 -11   12.87    1.53
   0  -7 -11   11.72    1.46
   0   7  11   10.43    1.40
   0   7 -12    5.36    1.16
   0   7 -12    6.20    0.96
   0   7 -12    9.30    2.07
   0  -7 -12    4.45    0.82
   0   7 -12    5.51    1.03
   0   7  12    9.61    1.95
   0  -7 -12    5.67    1.10
   0   7 -12    6.76    1.25
   0   7 -12    4.12    1.52
   0  -7  12    4.67    0.90
   0   7  12    6.57    1.22
   0  -7 -12    5.02    1.08
   0   7 -12    7.81    1.25
   0   7  13   16.04    1.64
   0   7 -13   16.47    1.66
   0  -7 -13   18.02    1.66
   0  -7  13   11.12    1.22
   0  -7 -13   13.00    1.23
   0   7 -13   14.45    1.35
   0  -7 -13   14.67    1.57
   0   7 -13   14.92    1.62
   0   7 -14    0.86    0.83
   0  -7 -14    2.91    0.83
   0   7  14    1.35    0.70
   0   7  14    1.05    0.91
   0   7 -14    1.01    0.83
   0  -7 -14    1.52    0.74
   0  -7 -15   12.24    1.22
   0   7  15   11.68    1.28
   0   7  15   11.40    1.15
   0  -7 -15   10.62    1.18
   0   7 -15   12.02    1.24
   0   7  16    8.20    0.93
   0  -7 -16    9.57    0.92
   0  -7 -17   12.15    0.92
   0  -8   0   25.64    2.68
   0   8   0   25.63    1.61
   0  -8   0   30.06    2.69
   0  -8  -1   11.68    1.68
   0   8   1    9.85    0.90
   0   8  -1    6.81    0.83
   0  -8   1    8.16    1.61
   0  -8  -1    9.88    1.71
   0  -8  -2   59.23    4.04
   0  -8  -2   53.61    4.13
   0  -8   2   48.86    4.00
   0   8  -2   48.13    3.06
   0   8   2   52.49    3.09
   0   8  -2   43.07    2.85
   0   8   3   24.23    1.93
   0   8  -3   26.95    2.23
   0  -8   3   24.02    2.69
   0  -8  -3   30.56    2.74
   0   8  -3   29.73    2.62
   0   8  -3   26.81    2.02
   0  -8   4   12.80    2.16
   0   8  -4   14.44    1.61
   0   8  -4   13.84    1.63
   0   8   4   13.24    1.45
   0  -8  -4   13.40    1.97
   0  -8  -4   11.94    1.16
   0  -8  -4   13.05    1.15
   0   8  -4   12.86    2.02
   0   8  -4   11.67    1.84
   0  -8  -4   12.68    1.17
   0  -8  -5    2.86    1.33
   0  -8   5    5.13    1.54
   0   8   5    4.37    1.05
   0   8  -5    2.67    1.56
   0   8  -5    5.67    1.32
   0   8  -5    3.89    1.51
   0   8  -5    3.63    1.04
   0  -8  -5    3.99    0.75
   0  -8  -5    5.06    0.79
   0  -8  -5    4.29    0.78
   0  -8  -6    4.23    1.47
   0  -8   6    7.26    1.97
   0  -8  -6    6.13    0.89
   0   8   6    5.18    1.23
   0   8  -6    6.98    2.04
   0   8  -6    7.67    1.87
   0   8  -6    8.41    1.67
   0   8  -6    5.49    1.30
   0   8  -6    6.83    1.33
   0  -8  -6    6.34    0.96
   0  -8  -6    4.83    0.87
   0  -8  -7    1.27    1.16
   0  -8   7    0.78    1.47
   0   8  -7    1.71    1.08
   0  -8  -7    0.80    0.66
   0   8   7    2.86    1.11
   0  -8  -7    1.66    0.71
   0   8  -7    2.82    1.60
   0   8  -7    1.55    1.51
   0   8  -7    0.78    1.04
   0  -8  -7    1.58    0.69
   0  -8  -7    2.02    0.62
   0   8  -8    9.08    1.11
   0  -8   8    7.01    0.82
   0   8  -8    8.00    2.14
   0   8  -8    8.61    1.74
   0   8  -8    8.70    1.73
   0  -8  -8    7.79    1.72
   0  -8  -8    7.36    1.11
   0  -8  -8    8.45    1.13
   0   8  -9    3.27    1.38
   0   8  -9    3.45    1.33
   0   8  -9    2.69    0.85
   0  -8  -9    2.95    0.92
   0   8  -9    4.40    1.08
   0   8  -9    4.06    1.02
   0  -8  -9    3.25    0.91
   0  -8 -10    0.38    0.56
   0  -8 -10    0.80    0.81
   0   8 -10    0.11    0.74
   0   8 -10    1.07    1.15
   0   8 -10    0.18    1.02
   0  -8 -10    0.29    0.73
   0   8 -10    1.28    0.89
   0   8  11    1.62    1.00
   0  -8 -11    1.92    0.89
   0   8 -11    1.66    1.09
   0  -8 -11    1.18    0.82
   0   8 -11    1.45    0.90
   0   8 -11    0.76    1.17
   0  -8  11    1.95    0.77
   0   8 -11    2.39    1.52
   0  -8 -11    1.43    0.65
   0   8 -11    0.92    0.90
   0   8  11    1.69    1.26
   0   8 -11    0.51    0.72
   0   8  12    0.49    0.95
   0  -8 -12   -0.07    0.82
   0  -8 -12   -0.22    0.74
   0   8 -12    0.30    0.90
   0   8 -12   -0.58    0.90
   0   8  12   -0.66    1.02
   0   8 -12    0.97    1.13
   0  -8  12   -0.31    0.62
   0  -8 -12    0.47    0.61
   0   8 -12    1.12    1.28
   0   8 -12    0.16    0.70
   0   8 -12    1.12    0.86
   0  -8 -13    2.71    0.86
   0   8 -13    3.10    1.01
   0  -8 -13    3.93    0.96
   0   8  13    2.78    1.04
   0   8  13    2.79    1.04
   0  -8  13    3.32    0.74
   0   8 -13    2.92    0.92
   0   8 -14    0.89    0.78
   0  -8 -14    1.94    0.71
   0  -8 -14    1.52    0.71
   0   8 -14    2.25    0.81
   0   8  14    2.82    0.94
   0   8  14    1.13    0.74
   0  -8 -15    0.89    0.56
   0   8  15    0.84    0.74
   0   8 -15   -0.13    0.54
   0   8  15    0.13    0.54
   0  -8 -15    0.43    0.56
   0  -8 -16   -0.17    0.40
   0   8  16   -0.36    0.57
   0  -8 -16    0.42    0.40
   0  -9   0   -0.13    1.20
   0  -9   0   -0.47    1.22
   0   9   0   -0.11    0.48
   0  -9   1   19.96    2.48
   0  -9  -1   17.45    2.35
   0   9   1   16.29    1.33
   0   9   1   16.28    1.31
   0  -9  -1   22.70    2.43
   0  -9  -2   48.83    4.02
   0  -9  -2   46.28    4.17
   0  -9   2   42.81    4.05
   0   9   2   50.38    3.12
   0   9  -3   39.23    2.90
   0  -9   3   33.98    3.59
   0   9  -3   33.52    2.71
   0   9   3   40.99    2.86
   0   9  -3   37.82    3.16
   0  -9  -3   41.41    2.59
   0  -9  -3   40.52    2.56
   0   9  -3   46.06    3.64
   0  -9  -3   50.72    3.86
   0   9  -3   44.48    3.04
   0  -9   4   24.00    3.00
   0   9   4   22.35    2.14
   0   9  -4   24.80    2.45
   0   9  -4   25.22    2.75
   0   9  -4   26.11    2.94
   0  -9  -4   26.12    1.89
   0  -9  -4   26.42    1.88
   0   9  -4   26.78    2.32
   0  -9  -4   29.32    2.94
   0   9  -4   23.93    2.27
   0  -9  -5    6.07    1.62
   0  -9  -5    7.96    1.00
   0  -9  -5    8.70    1.04
   0   9  -5    8.83    1.42
   0  -9   5    6.64    1.81
   0   9   5    5.56    1.18
   0   9  -5    7.00    1.81
   0   9  -5    8.31    1.66
   0   9  -5    8.33    1.85
   0  -9  -5    7.41    0.97
   0   9  -5    6.19    1.30
   0  -9  -6   29.01    3.10
   0  -9  -6   21.93    1.90
   0  -9   6   22.93    1.81
   0  -9   6   25.60    1.71
   0  -9   6   19.88    3.12
   0  -9  -6   27.20    1.95
   0   9   6   25.31    2.46
   0  -9  -6   27.67    1.99
   0  -9  -6   25.42    1.99
   0   9  -6   26.45    2.58
   0   9  -6   24.30    2.71
   0  -9  -6   22.94    1.82
   0   9  -6   24.57    3.16
   0   9  -6   25.50    3.30
   0   9  -6   26.28    2.91
   0  -9   7   60.64    3.59
   0  -9  -7   63.97    5.11
   0  -9  -7   60.70    3.92
   0   9  -7   66.93    4.83
   0  -9  -7   64.31    3.89
   0  -9   7   54.73    5.71
   0   9  -7   63.71    5.62
   0   9  -7   53.60    4.83
   0   9  -7   70.48    5.86
   0  -9  -7   60.45    3.67
   0  -9  -7   62.46    3.97
   0  -9  -7   63.83    3.94
   0   9  -7   61.57    4.92
   0  -9  -7   58.36    3.78
   0  -9  -8   22.27    2.73
   0   9  -8   18.75    2.51
   0   9  -8   22.50    2.69
   0  -9  -8   15.51    1.37
   0  -9  -8   18.02    1.69
   0   9  -8   20.87    3.30
   0   9  -8   21.06    3.29
   0   9  -8   13.99    2.27
   0  -9   8   18.81    1.40
   0  -9  -8   17.38    1.68
   0   9  -8   19.52    1.64
   0  -9  -8   16.05    1.66
   0   9  -9    2.77    0.99
   0  -9  -9    0.84    0.80
   0  -9   9    0.71    0.50
   0   9  -9    0.81    0.87
   0  -9  -9    0.43    0.76
   0   9  -9    1.27    0.78
   0   9  -9    0.77    1.25
   0   9  -9    1.10    1.11
   0   9  -9    0.41    1.16
   0   9  -9    0.53    1.22
   0  -9 -10   11.47    1.49
   0  -9  10   14.20    1.43
   0   9 -10   10.40    2.27
   0   9 -10   12.85    1.49
   0  -9 -10   10.08    1.39
   0   9 -10   13.44    2.35
   0  -9 -11   14.90    1.63
   0  -9 -11   13.54    1.53
   0   9 -11   10.66    2.94
   0   9 -11   19.32    2.77
   0  -9 -11   14.51    1.60
   0   9 -11   18.68    1.81
   0   9 -11   16.26    1.64
   0  -9  11   14.89    1.49
   0   9 -11   13.38    2.32
   0   9  11    8.71    1.97
   0   9  11   13.42    2.42
   0   9  11   14.04    1.56
   0   9 -11   14.48    1.62
   0   9 -11   14.68    1.46
   0  -9 -12   54.48    3.56
   0  -9 -12   54.56    3.55
   0  -9  12   54.29    3.35
   0   9 -12   43.93    3.23
   0   9 -12   53.20    3.51
   0  -9 -12   46.75    3.44
   0   9 -12   60.95    3.68
   0  -9 -12   52.39    3.55
   0   9 -12   49.11    3.41
   0   9  12   53.65    3.48
   0   9 -13    5.56    1.00
   0  -9 -13    6.87    1.11
   0   9  13    4.26    1.07
   0  -9 -13    4.62    0.94
   0   9 -13    5.42    1.07
   0  -9  13    3.79    0.80
   0  -9 -13    4.04    0.93
   0   9 -14    1.97    0.72
   0  -9 -14    2.22    0.74
   0   9  14    2.81    0.79
   0   9  14    1.95    0.90
   0   9  14    3.59    0.94
   0   9 -14    2.23    0.81
   0  -9 -14    1.96    0.68
   0  -9 -14    2.49    0.71
   0   9  15    2.18    0.64
   0   9  15    2.38    0.63
   0  -9 -15    2.42    0.65
   0  -9 -15    2.96    0.63
   0  -9 -15    1.73    0.58
   0   9  15    3.56    0.80
   0  -9 -16    2.88    0.48
   0 -10   0   53.43    4.57
   0 -10  -1    9.19    1.73
   0 -10  -1    5.66    1.57
   0 -10   1    5.92    1.57
   0  10  -1    6.46    0.96
   0 -10  -2    7.69    1.70
   0  10  -2    7.88    1.13
   0 -10   2    5.58    1.58
   0 -10  -3   79.05    5.49
   0 -10   3   69.13    5.52
   0  10  -3   75.06    4.62
   0  10  -3   77.13    5.40
   0  10   3   64.47    4.31
   0  10  -3   64.99    4.84
   0 -10  -3   63.45    4.03
   0 -10  -4   69.54    5.24
   0 -10   4   59.47    5.33
   0 -10  -4   63.19    3.88
   0  10  -4   65.07    5.10
   0  10  -4   68.02    5.32
   0  10  -4   70.22    4.54
   0 -10  -4   61.67    3.85
   0  10   4   57.61    4.21
   0  10   5    6.81    1.31
   0 -10   5    5.39    1.71
   0 -10   5    7.09    0.84
   0 -10  -5    7.20    0.94
   0 -10   5    7.25    0.92
   0 -10  -5    5.77    0.91
   0  10  -5    7.83    1.45
   0  10  -5    7.71    1.57
   0 -10  -5    8.75    1.91
   0 -10  -5    6.19    0.95
   0 -10  -5    6.05    0.82
   0 -10  -5    7.34    1.02
   0  10  -5    8.18    1.94
   0  10  -5    8.40    1.74
   0  10  -5    6.73    1.82
   0  10  -6    7.09    1.50
   0 -10   6    5.46    1.88
   0 -10  -6    5.56    0.86
   0 -10   6    4.54    0.76
   0 -10  -6    5.23    0.94
   0  10  -6    5.69    1.45
   0  10  -6    7.44    1.53
   0 -10  -6    8.28    1.88
   0 -10   6    5.18    0.89
   0 -10  -6    6.33    0.80
   0 -10  -6    5.03    0.95
   0 -10  -6    6.72    1.04
   0  10  -6    5.00    1.61
   0  10  -6    8.11    2.08
   0  10  -6    6.95    2.14
   0 -10  -7    2.71    0.88
   0 -10  -7    2.85    0.81
   0 -10  -7    4.12    1.56
   0 -10  -7    1.64    0.56
   0 -10   7    2.89    1.77
   0  10  -7    1.57    1.16
   0  10  -7    0.52    1.93
   0  10  -7    1.80    1.27
   0  10  -7    1.78    1.48
   0 -10  -7    1.49    0.78
   0  10  -7    1.26    1.12
   0  10  -7    0.19    0.98
   0 -10   7    2.59    0.81
   0 -10   7    3.90    0.72
   0 -10  -7    1.83    0.68
   0 -10  -7    1.67    0.78
   0 -10  -8    1.34    0.84
   0 -10  -8    1.26    0.80
   0 -10  -8    2.44    1.27
   0  10  -8    0.36    1.14
   0  10  -8   -0.27    0.74
   0 -10   8    1.19    0.59
   0  10  -8    0.41    1.12
   0  10  -8    0.88    1.20
   0 -10   8    1.32    0.82
   0  10  -8   -0.28    1.55
   0  10  -8    1.45    1.97
   0 -10  -8    0.73    0.73
   0 -10  -8    1.10    0.75
   0 -10  -8    0.60    0.48
   0 -10  -9   -0.23    0.73
   0 -10  -9   -0.29    0.78
   0  10  -9    0.40    1.23
   0  10  -9    1.00    0.88
   0  10  -9   -0.63    1.66
   0  10  -9   -0.11    0.74
   0  10  -9   -0.07    0.88
   0 -10  -9    0.44    0.80
   0 -10   9    0.51    0.54
   0 -10  -9    0.70    0.80
   0  10  -9   -0.19    1.24
   0  10  -9    0.19    1.21
   0 -10   9   -0.37    0.74
   0 -10 -10   26.03    2.16
   0 -10 -10   23.11    2.08
   0  10 -10   25.89    3.28
   0  10 -10   25.93    2.10
   0 -10 -10   25.05    2.16
   0  10 -10   22.93    1.94
   0 -10  10   27.21    2.09
   0  10 -10   21.80    2.97
   0  10 -10   18.97    3.04
   0 -10 -11    6.05    1.12
   0 -10  11    6.56    1.09
   0  10  11    4.88    1.13
   0 -10 -11    6.41    1.09
   0  10 -11    6.61    1.22
   0  10  11    2.71    1.39
   0  10  11    4.92    1.66
   0  10 -11    6.29    1.13
   0 -10 -11    6.69    1.19
   0  10 -11    5.67    0.93
   0  10 -11    5.93    1.13
   0  10  12    5.84    1.14
   0  10  12    6.02    1.16
   0 -10 -12    4.83    0.99
   0  10 -12    5.32    1.12
   0  10 -12    4.83    1.01
   0 -10 -12    5.44    1.09
   0  10 -12    6.55    1.09
   0 -10  12    7.41    1.03
   0 -10 -12    5.17    1.00
   0 -10  13   11.82    1.23
   0  10 -13   12.66    1.40
   0  10 -13   12.84    1.33
   0 -10 -13   12.05    1.32
   0 -10 -13   14.35    1.38
   0  10  13   13.25    1.46
   0 -10 -13   13.84    1.41
   0  10  14    8.40    1.09
   0 -10 -14   10.88    1.11
   0 -10 -14    9.48    1.05
   0  10 -14   10.06    1.12
   0 -10  14    9.07    0.91
   0  10  14   11.46    1.27
   0 -10 -14   10.80    1.14
   0  10 -14   10.51    1.06
   0  10  15    0.75    0.62
   0 -10 -15    0.43    0.42
   0 -10 -15   -0.08    0.45
   0  10  15    1.46    0.55
   0  10  15    0.26    0.48
   0  11   0    0.09    0.58
   0 -11   0   -0.20    1.16
   0 -11  -1   10.97    2.07
   0 -11   1   11.20    2.07
   0  11  -1    9.07    1.17
   0  11  -2  102.38    6.79
   0  11  -2   84.87    6.24
   0  11  -2  109.53    6.25
   0 -11  -2  117.28    7.45
   0 -11   2   97.46    7.34
   0  11  -3   76.00    5.78
   0 -11   3   65.30    5.86
   0 -11   3   84.17    4.82
   0  11  -3   69.13    5.37
   0 -11  -3   63.17    4.40
   0 -11   3   70.56    4.50
   0 -11  -3   80.95    5.98
   0 -11   3   79.75    4.29
   0 -11   3   68.38    4.31
   0 -11  -3   74.42    4.39
   0 -11   3   80.22    4.42
   0  11  -3   77.34    4.99
   0 -11   4   28.14    1.95
   0  11  -4   27.05    2.58
   0  11  -4   23.52    3.12
   0  11  -4   25.92    3.01
   0 -11  -4   23.14    1.89
   0 -11  -4   22.35    1.82
   0 -11  -4   22.66    1.91
   0 -11  -4   24.82    3.07
   0 -11   4   20.24    2.98
   0 -11   4   28.31    2.27
   0 -11   4   32.75    2.73
   0 -11   4   25.56    1.78
   0 -11  -4   23.44    1.87
   0  11  -5    5.42    1.52
   0  11  -5    4.64    1.27
   0  11  -5    4.47    1.76
   0  11  -5    7.72    1.76
   0  11  -5    4.83    1.76
   0 -11  -5    5.44    0.94
   0 -11  -5    6.47    1.01
   0 -11  -5    5.69    0.95
   0 -11  -5    6.52    0.91
   0 -11   5    5.66    0.89
   0 -11  -5    7.35    1.89
   0 -11   5    5.10    1.88
   0 -11  -5    5.25    0.80
   0 -11   5    5.21    0.80
   0 -11  -5    6.22    0.93
   0  11  -6   27.45    2.92
   0  11  -6   27.31    3.12
   0 -11  -6   26.23    2.06
   0 -11   6   32.61    2.23
   0  11  -6   31.28    3.73
   0  11  -6   34.06    3.97
   0  11  -6   25.50    3.12
   0 -11  -6   27.49    2.15
   0 -11   6   24.78    3.58
   0 -11  -6   27.71    2.19
   0 -11  -6   24.89    2.16
   0 -11  -6   26.59    2.09
   0 -11  -6   23.92    1.98
   0 -11   6   27.79    2.10
   0 -11   6   29.10    1.95
   0 -11  -6   29.28    3.34
   0 -11  -7   55.90    4.87
   0 -11  -7   51.30    3.53
   0  11  -7   56.17    4.60
   0 -11   7   49.24    5.41
   0 -11  -7   54.50    3.60
   0 -11   7   55.91    3.31
   0 -11   7   59.04    3.59
   0  11  -7   49.46    4.68
   0 -11  -7   49.72    3.43
   0 -11  -7   52.41    3.46
   0 -11  -7   48.52    3.54
   0  11  -7   60.03    5.61
   0  11  -7   46.15    5.23
   0 -11  -8   12.52    2.19
   0 -11  -8    9.40    1.33
   0 -11  -8   11.20    1.30
   0 -11  -8    9.78    1.32
   0 -11  -8   10.59    1.42
   0  11  -8   10.97    1.31
   0 -11   8   11.72    1.17
   0 -11   8   11.20    1.38
   0  11  -8   13.64    2.20
   0  11  -8   12.97    2.23
   0  11  -8   12.97    2.38
   0  11  -8   12.71    2.94
   0  11  -8    9.17    2.59
   0 -11   8   14.12    2.97
   0 -11   9    4.94    1.04
   0  11  -9    5.28    1.73
   0 -11  -9    5.43    1.07
   0 -11  -9    5.05    1.09
   0  11  -9    6.15    1.18
   0  11  -9    5.61    1.08
   0  11  -9    4.56    0.93
   0 -11   9    5.65    0.85
   0 -11  -9    5.29    0.93
   0 -11  -9    4.73    1.00
   0  11  -9    5.18    2.35
   0 -11  10   -0.26    0.77
   0  11 -10    0.42    1.25
   0 -11 -10    0.14    0.74
   0  11 -10    0.52    0.69
   0  11  10    0.24    1.21
   0 -11  10    0.12    0.56
   0  11 -10    2.01    1.95
   0  11 -10    0.12    0.82
   0 -11 -10   -0.38    0.82
   0 -11 -10    0.08    0.73
   0 -11 -10   -0.17    0.55
   0 -11 -11   34.76    2.61
   0 -11  11   41.12    2.62
   0 -11 -11   35.07    2.59
   0 -11 -11   34.92    2.63
   0  11 -11   29.40    2.44
   0  11  11   31.92    2.51
   0  11 -11   36.17    2.71
   0  11 -11   33.78    2.54
   0 -11  12  100.80    5.60
   0  11 -12   87.41    5.51
   0  11  12   96.17    5.63
   0  11  12  102.62    5.71
   0 -11 -12   93.12    5.68
   0  11 -12  105.17    5.78
   0 -11 -12   85.87    5.59
   0  11 -12   94.75    5.59
   0 -11 -12   96.81    5.71
   0 -11 -13   14.76    1.42
   0 -11 -13   12.31    1.30
   0  11 -13   15.75    1.46
   0  11  13   15.95    1.52
   0  11  13   16.42    1.53
   0 -11  13   15.04    1.33
   0 -11 -13   13.25    1.35
   0  11 -13   14.90    1.33
   0  11  14    2.26    0.81
   0  11  14    1.86    0.69
   0 -11  14    1.48    0.50
   0 -11 -14    1.76    0.56
   0 -11 -15    0.08    0.35
   0 -12   0   21.96    1.64
   0 -12   0   21.95    1.69
   0 -12   0   22.54    3.10
   0 -12   0   23.10    1.85
   0 -12  -1   29.66    2.21
   0 -12   1   31.61    2.28
   0  12   1   27.30    2.68
   0 -12   1   31.86    2.13
   0 -12   1   29.85    2.03
   0 -12   1   31.10    2.11
   0 -12  -1   28.40    2.03
   0 -12  -1   28.67    2.00
   0 -12   1   29.41    3.50
   0 -12   1   35.65    2.55
   0 -12  -1   25.29    3.39
   0 -12  -2    6.26    0.93
   0 -12   2    6.69    0.90
   0 -12   2    8.03    1.07
   0 -12   2    5.82    1.74
   0 -12  -2   12.48    1.82
   0 -12   2   11.83    1.75
   0 -12   2    7.19    1.19
   0  12  -2    6.74    1.76
   0  12  -2    6.30    1.49
   0  12  -2    8.65    1.40
   0 -12   2    7.65    0.96
   0 -12  -2    6.58    0.82
   0 -12  -2    6.06    0.84
   0 -12   3   47.46    3.47
   0 -12  -3   58.69    3.63
   0 -12  -3   57.02    3.42
   0 -12  -3   56.77    3.63
   0  12  -3   58.27    5.07
   0  12  -3   55.22    5.11
   0 -12  -3   66.62    5.32
   0  12  -3   55.46    4.15
   0 -12   3   61.26    3.63
   0 -12   3   58.99    5.37
   0 -12   3   73.30    4.66
   0 -12   3   64.65    4.04
   0 -12   4   83.10    4.85
   0 -12  -4   80.41    4.98
   0 -12  -4   77.22    5.06
   0 -12  -4   81.55    5.01
   0  12  -4   79.93    6.68
   0  12  -4   94.75    6.78
   0 -12  -4   88.72    6.70
   0  12  -4   77.47    5.70
   0 -12   4   91.83    5.04
   0  12  -4   86.86    6.24
   0 -12   4   89.16    5.45
   0 -12   4   73.85    6.70
   0 -12   4   98.67    6.02
   0 -12  -5   89.20    5.40
   0 -12   5   92.16    5.27
   0 -12  -5   84.61    5.47
   0 -12  -5   94.93    5.45
   0  12  -5   88.71    7.24
   0  12  -5  101.45    7.14
   0  12  -5   98.19    7.45
   0  12  -5   95.40    6.83
   0  12  -5   89.11    6.31
   0 -12  -5   95.67    7.09
   0 -12   5   85.49    7.37
   0 -12  -6   54.24    5.21
   0 -12   6   51.63    5.68
   0 -12   6   66.93    3.78
   0 -12  -6   55.61    3.95
   0  12  -6   62.02    5.77
   0  12  -6   64.02    5.88
   0  12  -6   61.54    4.92
   0  12  -6   66.23    5.17
   0 -12  -6   57.64    3.84
   0  12  -6   62.59    5.24
   0 -12  -6   64.66    3.98
   0 -12  -7   36.61    3.93
   0 -12  -7   32.56    2.55
   0  12  -7   36.61    3.93
   0 -12   7   40.11    2.75
   0  12  -7   35.38    3.70
   0 -12  -7   32.61    2.54
   0 -12  -7   34.98    2.70
   0  12  -7   35.40    3.62
   0 -12   7   34.71    4.53
   0  12  -7   42.13    4.65
   0  12  -7   33.98    4.29
   0 -12   7   37.48    2.48
   0 -12  -7   38.15    2.73
   0 -12  -7   35.85    2.66
   0 -12  -8    3.58    0.95
   0 -12   8    2.66    1.84
   0  12  -8    3.43    2.23
   0  12  -8    0.87    1.52
   0 -12   8    4.32    0.85
   0 -12  -8    2.94    0.92
   0 -12  -8    3.39    0.82
   0  12  -8    4.30    0.92
   0  12  -8    5.90    1.75
   0  12  -8    3.75    1.60
   0 -12   8    5.10    1.07
   0  12  -8    5.07    1.59
   0 -12  -8    2.84    0.94
   0 -12  -8    3.10    1.50
   0  12  -9   44.36    4.74
   0  12  -9   53.42    4.83
   0 -12   9   55.05    3.48
   0  12   9   46.94    4.83
   0 -12  -9   48.61    3.40
   0 -12  -9   45.08    3.22
   0 -12  -9   48.28    3.47
   0  12  -9   56.16    3.49
   0 -12   9   44.30    3.10
   0 -12  -9   51.80    3.50
   0  12  -9   46.42    3.28
   0  12  -9   56.76    5.83
   0 -12 -10   42.60    3.03
   0 -12  10   49.23    3.10
   0 -12  10   38.52    2.72
   0 -12 -10   47.21    3.15
   0 -12 -10   43.60    3.08
   0  12 -10   42.65    2.94
   0 -12  11    9.29    1.27
   0 -12 -11   13.09    1.37
   0 -12 -11   12.08    1.38
   0  12 -11    8.50    1.15
   0  12  11   10.65    1.32
   0 -12 -11   10.47    1.25
   0  12 -11   12.60    1.42
   0  12 -11   11.08    1.24
   0 -12 -12    7.49    1.02
   0  12 -12    7.63    0.98
   0  12 -12    6.46    1.06
   0 -12 -12    4.77    0.88
   0 -12  12    9.06    1.07
   0  12 -12    5.29    0.89
   0  12  12    7.58    1.14
   0  12  12    7.04    1.13
   0  12 -13   34.55    2.44
   0  12  13   41.35    2.61
   0  12  13   38.79    2.55
   0 -12  13   36.52    2.37
   0 -12 -13   33.32    2.41
   0 -12 -14    3.76    0.59
   0 -12  14    3.43    0.55
   0  12  14    3.41    0.79
   0  12  14    2.91    0.76
   0  12  14    3.62    0.73
   0 -13   0   -0.28    0.55
   0 -13   0   -0.14    1.10
   0 -13   0   -0.25    1.30
   0 -13   0   -0.09    0.87
   0 -13   0    0.21    0.56
   0 -13   0   -0.26    0.64
   0 -13   0   -0.19    0.55
   0  13  -1   11.98    1.89
   0  13  -1   12.02    2.06
   0 -13   1   15.08    1.68
   0 -13   1   11.36    2.39
   0 -13  -1   12.19    1.21
   0 -13   1   15.75    1.32
   0 -13  -1   13.50    1.35
   0 -13  -1   12.44    1.20
   0 -13   1   13.48    1.25
   0 -13  -1   10.89    1.16
   0 -13   1   13.85    1.30
   0 -13   1   13.98    1.46
   0 -13  -1   13.04    1.38
   0  13   2   59.64    4.95
   0  13  -2   63.37    5.37
   0 -13   2   64.23    4.21
   0 -13  -2   64.84    4.13
   0 -13   2   74.65    4.54
   0 -13   2   55.47    5.62
   0 -13   2   64.97    4.02
   0  13  -2   65.27    5.06
   0 -13   2   61.75    4.01
   0 -13  -2   61.16    3.87
   0 -13  -2   65.03    3.90
   0  13  -2   65.84    5.70
   0  13   3   68.47    5.66
   0 -13  -3   75.03    4.66
   0 -13   3   86.95    5.15
   0 -13   3   62.39    6.18
   0 -13   3   95.29    5.88
   0  13  -3   65.75    5.30
   0 -13   3   81.64    4.64
   0  13  -3   75.49    5.77
   0 -13  -3   69.29    4.40
   0 -13   3   71.73    4.58
   0  13  -3   72.40    6.31
   0  13  -3   79.26    6.36
   0 -13  -4   41.83    3.15
   0 -13   4   37.40    4.60
   0 -13   4   57.37    3.79
   0 -13   4   53.19    4.14
   0 -13   4   53.05    3.25
   0  13  -4   45.02    4.34
   0  13  -4   44.86    4.04
   0 -13  -4   45.71    3.20
   0 -13   4   45.05    3.16
   0 -13   4   48.70    3.09
   0  13  -4   44.85    4.71
   0  13  -4   48.74    4.86
   0  13  -4   47.25    4.63
   0  13  -5    1.54    1.73
   0  13  -5    2.37    1.64
   0 -13  -5    2.89    0.76
   0 -13  -5    2.96    1.49
   0 -13   5    1.75    1.48
   0  13  -5    1.54    1.09
   0  13  -5    2.24    1.34
   0 -13   5    2.61    0.84
   0  13  -5    3.70    1.45
   0 -13  -5    3.58    0.88
   0 -13   5    2.50    0.81
   0 -13  -5    2.83    1.58
   0  13  -6   12.40    2.63
   0  13  -6   10.06    2.53
   0 -13  -6   10.97    1.21
   0 -13  -6    9.68    1.29
   0 -13  -6   16.95    2.32
   0 -13   6    8.61    2.35
   0  13  -6    8.87    1.98
   0 -13  -6    9.49    1.26
   0  13  -6    6.82    1.85
   0  13  -6    9.75    1.88
   0 -13  -6   10.89    2.34
   0 -13   6    9.50    1.18
   0 -13   7   27.38    4.25
   0  13  -7   35.74    4.10
   0 -13  -7   40.32    2.85
   0 -13   7   43.87    2.95
   0  13  -7   38.90    4.05
   0 -13  -7   39.81    2.77
   0 -13  -7   38.44    2.91
   0  13  -7   35.31    4.56
   0  13  -7   35.01    4.49
   0 -13   7   38.78    2.68
   0  13   7   37.67    4.21
   0  13  -7   33.56    3.70
   0 -13   8   48.70    3.24
   0  13  -8   50.09    4.82
   0 -13   8   54.73    3.52
   0  13  -8   46.44    4.87
   0  13  -8   47.74    5.44
   0  13  -8   51.74    5.40
   0 -13  -8   48.12    3.48
   0 -13  -8   48.35    3.29
   0 -13   8   45.73    5.38
   0  13   8   43.21    4.81
   0 -13  -9    9.00    1.20
   0  13  -9    7.19    1.14
   0 -13   9    8.07    1.22
   0 -13   9    5.44    0.97
   0  13  10    1.22    0.88
   0 -13 -10    0.41    0.89
   0 -13  10   -0.40    0.64
   0 -13 -10    1.02    0.72
   0  13 -10    2.03    0.91
   0  13 -10   -0.22    0.75
   0 -13  10    0.12    0.79
   0  13 -10    0.89    0.73
   0 -13  11    2.31    0.85
   0  13 -11    3.50    0.89
   0  13  11    3.12    0.95
   0  13  11    3.35    0.94
   0 -13 -11    2.77    0.78
   0 -13  12   11.66    1.16
   0  13  12   11.49    1.28
   0  13  12   11.05    1.23
   0 -13 -12    9.65    1.07
   0 -13  13    8.23    0.86
   0  13  13   10.62    1.12
   0  13  13   10.41    1.08
   0 -14   0  178.06    9.74
   0  14   0  142.13   11.00
   0 -14   0  202.25   10.42
   0 -14   0  150.81   11.73
   0 -14   0  186.23    9.90
   0 -14   0  160.83    9.70
   0 -14   0  171.99    9.68
   0 -14   0  175.08    9.95
   0 -14  -1   59.29    3.57
   0  14  -1   55.80    4.57
   0 -14   1   58.44    3.64
   0  14  -1   54.61    5.12
   0 -14   1   51.29    5.35
   0 -14   1   67.21    4.23
   0 -14  -1   58.03    3.79
   0 -14   1   54.59    3.79
   0 -14  -1   51.05    3.52
   0 -14   1   57.67    3.65
   0 -14  -1   62.54    3.77
   0 -14  -1   54.97    3.52
   0 -14   1   58.66    3.59
   0 -14   2    1.68    0.74
   0  14  -2    1.56    1.07
   0 -14   2    1.43    0.76
   0 -14  -2    1.26    0.71
   0 -14  -2    1.22    0.59
   0 -14   2    2.43    0.93
   0 -14   2    2.21    1.46
   0 -14   2    3.32    1.58
   0 -14  -2    2.66    1.60
   0  14  -2    3.53    1.57
   0 -14   2    3.09    0.79
   0 -14  -2    1.85    0.71
   0 -14  -3    6.12    0.93
   0 -14   3   10.00    1.21
   0  14  -3   10.25    1.92
   0 -14   3   10.91    1.22
   0  14   3    7.53    1.81
   0 -14   3   14.21    2.14
   0 -14   3    9.36    2.25
   0 -14   3   10.15    1.49
   0 -14  -3   15.71    2.35
   0  14  -3   12.93    2.47
   0 -14  -3    7.40    1.10
   0 -14  -3    6.72    0.89
   0 -14  -4   31.47    2.49
   0 -14   4   34.15    2.54
   0 -14   4   34.08    2.44
   0 -14   4   37.50    2.57
   0  14  -4   37.17    3.78
   0  14  -4   33.28    3.41
   0  14   4   30.33    3.62
   0 -14   4   30.97    4.09
   0  14  -4   34.80    4.03
   0  14  -4   33.81    4.06
   0 -14  -4   33.52    2.51
   0 -14   5   37.65    2.61
   0  14  -5   35.15    3.87
   0 -14  -5   39.26    2.76
   0 -14   5   39.58    2.75
   0  14  -5   36.64    3.78
   0  14   5   34.85    3.90
   0 -14   5   32.07    4.24
   0  14  -5   34.33    4.25
   0  14  -5   30.60    4.06
   0 -14  -5   34.97    2.64
   0 -14   6   45.58    3.03
   0  14  -6   44.65    4.59
   0 -14  -6   43.33    3.13
   0  14  -6   44.95    4.35
   0  14   6   46.44    4.75
   0 -14   6   39.72    4.88
   0  14  -6   44.83    5.05
   0  14  -6   35.23    4.57
   0 -14  -6   45.44    3.06
   0  14  -7    9.57    2.44
   0  14  -7   10.89    2.51
   0 -14   7   12.15    1.31
   0 -14   7    7.36    2.28
   0 -14  -7   17.77    2.39
   0  14   7   11.28    2.42
   0  14  -7   13.29    2.30
   0  14  -7    9.72    2.25
   0 -14  -7   10.42    1.32
   0 -14   8   36.68    2.62
   0  14  -8   33.55    2.59
   0 -14   9  155.20    8.25
   0  14  -9  133.50    8.02
   0 -14   9  131.57    7.93
   0 -14 -10   51.71    3.31
   0 -14  10   46.29    2.81
   0 -14  10   37.05    2.47
   0  14  10   41.36    2.70
   0  14  11   13.12    1.32
   0  14  11   13.91    1.36
   0 -14  11   11.97    1.26
   0  14 -12    1.32    0.67
   0 -14  12    2.41    0.66
   0  14  12    3.25    0.83
   0  14  12    3.38    0.85
   0  14  13   15.18    1.29
   0  14  13   14.48    1.26
   0  14  13   14.59    1.23
   0 -14  13   13.09    1.09
   0 -15   0   -1.22    1.51
   0 -15   0   -0.10    0.92
   0 -15   0   -0.13    0.72
   0 -15   0   -0.29    0.75
   0  15   0    0.26    1.12
   0 -15   0   -0.05    0.62
   0 -15   0   -0.05    0.70
   0 -15   0    0.80    0.77
   0 -15  -1   18.59    1.98
   0 -15   1   21.69    2.13
   0 -15   1   12.13    2.68
   0 -15   1   25.30    2.94
   0 -15  -1   15.84    1.48
   0 -15   1   17.73    1.55
   0 -15  -1   16.13    1.51
   0 -15   1   17.28    1.64
   0 -15  -1   16.66    1.63
   0 -15   1   17.15    1.67
   0  15  -1   18.26    3.01
   0  15   1   12.76   79.04
   0 -15   1   18.09    1.58
   0 -15  -1   16.35    1.68
   0 -15   1   19.29    1.81
   0 -15  -2   27.65    2.99
   0 -15   2   26.71    2.99
   0 -15   2   20.49    2.10
   0 -15   2   14.86    2.84
   0 -15   2   19.44    1.61
   0 -15  -2   18.31    1.50
   0 -15  -2   18.75    1.72
   0 -15  -2   16.02    1.49
   0 -15   2   16.78    1.65
   0  15  -2   15.48    2.79
   0  15   2   12.03    2.54
   0 -15   2   15.87    1.56
   0 -15  -2   18.15    1.70
   0 -15  -3    1.26    0.68
   0  15  -3    0.24    1.36
   0  15  -3    1.57    1.55
   0 -15   3   -0.59    1.30
   0 -15   3    0.16    1.21
   0 -15  -3    0.18    1.39
   0 -15   3    0.10    0.94
   0  15  -3    1.40    1.15
   0 -15   3    1.30    0.74
   0 -15  -3    1.06    0.70
   0 -15   3    0.38    0.77
   0 -15   4    0.54    0.77
   0 -15  -4    0.94    0.76
   0  15  -4   -0.80    1.60
   0  15  -4    2.05    1.67
   0 -15   4    0.30    1.32
   0 -15  -4    2.28    1.54
   0 -15   4    0.49    0.73
   0  15  -4    0.65    1.03
   0 -15  -4    0.32    0.63
   0 -15   4    0.39    0.84
   0 -15   5    1.83    1.59
   0 -15  -5    7.67    2.10
   0 -15   5    4.83    1.02
   0 -15  -5    5.62    1.06
   0  15  -5    3.54    1.79
   0  15  -5    4.57    1.89
   0  15   5    3.45    1.73
   0 -15   5    5.63    1.10
   0  15  -5    2.98    1.51
   0 -15  -5    4.32    0.85
   0 -15  -6    8.51    1.24
   0 -15   6   10.99    1.24
   0 -15   6    8.03    2.31
   0 -15   6    9.10    1.27
   0  15  -6    8.38    2.01
   0  15   6   10.13    2.36
   0  15   6    5.32    1.93
   0  15  -6    8.78    2.36
   0 -15   7   19.66    1.81
   0 -15  -7   33.27    2.98
   0 -15   8    1.56    0.78
   0 -15  -8    2.88    1.25
   0 -15   8    2.47    0.95
   0 -15   9    3.80    0.83
   0  15   9    5.01    0.99
   0 -15  -9    5.37    1.34
   0 -15   9    4.70    1.02
   0 -15  10    3.03    0.86
   0  15  10    2.67    0.84
   0  15  10    1.79    0.86
   0 -15  10    1.91    0.64
   0  15 -10    1.03    0.73
   0  15  11    2.76    0.82
   0  15  11    4.12    0.87
   0 -15  11    2.94    0.75
   0  15  12    0.89    0.54
   0  15  12    0.91    0.62
   0  15  12    0.84    0.66
   0 -15  12    1.33    0.55
   0 -15  13    0.02    0.31
   0 -16   0  367.14   17.71
   0 -16   0  279.26   16.86
   0 -16   0  303.50   16.86
   0 -16   0  346.10   17.14
   0 -16   0  296.79   16.83
   0 -16   1  164.15    8.89
   0 -16  -1  168.56    8.94
   0  16   1  131.71   10.48
   0 -16  -1  152.12    8.40
   0 -16  -1  133.47    8.09
   0 -16  -1  135.66    8.07
   0 -16  -1  149.39    8.36
   0 -16   1  148.12    8.17
   0 -16   1  131.83    8.17
   0 -16   1  154.82    8.36
   0 -16   1  141.74    8.16
   0 -16   2    2.08    1.55
   0 -16   2    1.25    1.14
   0 -16   2   -0.30    1.26
   0 -16  -2    0.21    1.02
   0 -16  -2    0.92    1.58
   0  16  -2    0.93    1.35
   0  16   2    0.28    1.06
   0 -16   2    0.61    0.80
   0 -16  -2    0.82    0.75
   0 -16  -2    0.79    0.60
   0 -16  -2    0.75    0.81
   0 -16   2    0.06    0.76
   0 -16   2    0.43    0.74
   0 -16  -2    0.92    0.67
   0 -16   2    0.45    0.71
   0 -16   3   58.64    5.97
   0  16  -3   56.66    5.58
   0  16   3   51.71    5.76
   0 -16  -3   63.01    4.13
   0 -16   3   69.09    4.16
   0 -16   3   62.31    4.13
   0 -16   3   70.20    4.15
   0  16  -4   22.81    3.34
   0 -16   4   24.87    2.01
   0 -16   4   24.97    1.96
   0 -16   4   26.57    2.06
   0 -16  -4   24.06    2.08
   0  16   4   20.52    3.40
   0 -16   4   19.71    3.31
   0 -16  -5    5.73    1.06
   0 -16   5    5.73    1.05
   0 -16  -5    6.27    1.80
   0 -16   5    5.43    1.02
   0 -16   6   10.99    1.36
   0 -16  -6   13.64    1.44
   0 -16   6   12.94    1.44
   0 -16  -7    0.70    1.23
   0 -16   7   -0.50    0.76
   0  16   8   57.75    3.74
   0 -16   8   60.40    3.77
   0 -16   9   49.28    3.16
   0  16   9   49.49    3.22
   0 -16   9   54.00    3.36
   0 -16  -9   58.96    3.89
   0 -16  10   24.76    1.83
   0 -16  10   21.30    1.59
   0  16  10   26.86    1.92
   0  16  10   25.11    1.82
   0 -16  11    4.73    0.77
   0  16  11    6.80    0.94
   0 -16  12    0.19    0.41
   0 -17   0   -0.30    1.00
   0 -17   0    0.54    1.56
   0 -17   0    0.21    0.66
   0 -17   0    0.20    0.71
   0 -17   0   -0.07    0.72
   0 -17   1    7.60    1.02
   0 -17   1   10.25    2.09
   0 -17   1   10.44    1.54
   0 -17  -1    8.70    1.48
   0 -17  -1    7.88    1.00
   0 -17   1    7.26    1.10
   0 -17   1    8.83    1.21
   0 -17  -1    7.91    1.05
   0 -17  -1    8.88    1.23
   0 -17   1    7.42    1.10
   0 -17   2    2.06    0.73
   0 -17  -2    2.41    1.01
   0 -17  -2    0.18    1.59
   0 -17   2    2.32    1.07
   0 -17  -2    1.85    0.87
   0 -17   2    1.68    0.80
   0 -17   2    2.73    0.84
   0 -17  -3   42.50    3.14
   0 -17  -3   47.87    4.00
   0 -17   3   37.46    2.58
   0 -17   4    9.23    1.20
   0 -17  -4   11.39    1.61
   0 -17  -4   11.34    2.23
   0 -17   5    2.45    0.86
   0 -17  -5    3.33    1.66
   0 -17   5    3.27    0.93
   0 -17  -5    1.45    0.79
   0 -17   6    2.13    0.83
   0 -17  -6    4.50    1.51
   0 -17   6    3.32    0.87
   0 -17   7    1.61    0.80
   0 -17  -7    2.00    1.25
   0 -17   7    1.26    0.77
   0 -17  -8   10.27    1.57
   0 -17   8    7.67    0.98
   0  17   9    1.56    0.72
   0 -17   9    0.19    0.55
   0 -17  -9    0.81    0.76
   0 -17  10    0.36    0.55
   0 -17  11    0.26    0.39
   0 -18   0  204.99   11.01
   0 -18   0  223.18   11.50
   0 -18  -1   96.55    5.96
   0 -18   1   95.04    5.80
   0 -18   1  100.52    5.96
   0 -18  -1  116.76    6.49
   0 -18   1  115.55    6.49
   0 -18   2    6.90    1.00
   0 -18   2    6.12    1.01
   0 -18  -2    5.84    1.03
   0 -18  -2    8.52    2.09
   0 -18  -2    7.76    1.32
   0 -18  -3   48.47    3.31
   0 -18  -3   57.09    4.34
   0 -18   4   11.02    1.21
   0 -18  -4   15.17    2.28
   0 -18  -4   12.61    1.54
   0 -18   5   21.48    1.80
   0 -18   5   21.59    1.80
   0 -18  -5   26.02    2.17
   0 -18   6   28.02    2.15
   0 -18   6   28.25    2.12
   0 -18  -6   34.53    2.49
   0 -18   7    2.31    0.74
   0 -18   7    2.81    0.75
   0 -18  -7    4.46    1.24
   0 -18  -7    2.20    0.79
   0 -18   8    4.98    0.83
   0 -18   8    4.19    0.73
   0 -18  -8    4.43    0.81
   0 -18  -8    5.38    1.10
   0 -18  10    9.93    0.86
   0 -19   0    0.58    0.66
   0 -19   0    0.32    0.81
   0 -19  -1    3.08    0.79
   0 -19   1    2.16    0.70
   0 -19  -1    3.60    1.01
   0 -19  -2   26.63    1.96
   0 -19   2   22.52    1.81
   0 -19  -2   29.26    2.26
   0 -19  -3   10.05    1.13
   0 -19   3    7.16    1.02
   0 -19  -3   10.51    1.34
   0 -19  -3   12.77    2.07
   0 -19  -4    3.29    1.44
   0 -19  -4    0.90    0.75
   0 -19   5    0.43    0.55
   0 -19   5    0.27    0.65
   0 -19  -5    0.56    0.66
   0 -19  -5    1.76    1.18
   0 -19   6   12.45    1.14
   0 -19   6   10.89    1.11
   0 -19  -6   13.59    1.31
   0 -19  -6   15.03    1.82
   0 -19   7   10.36    1.00
   0 -19   8    0.96    0.50
   0 -20   0   26.41    1.87
   0 -20  -1    2.01    0.64
   0 -20  -2    8.54    1.13
   0 -20  -3    3.95    0.83
   0 -20  -4    3.82    0.77
   1   0 -17    0.96    0.65
   1   0 -17    0.40    0.58
   1   0 -17   -0.04    0.59
   1   0 -16    0.64    0.75
   1   0 -16    0.86    0.68
   1   0 -15    0.22    0.89
   1   0 -15    0.63    0.76
  -1   0  15    0.22    0.70
   1   0 -15    0.20    0.84
   1   0 -14    0.83    0.91
   1   0 -14   -0.64    0.87
   1   0 -14    0.40    1.10
   1   0 -14    0.13    0.78
  -1   0  14   -1.25    0.90
  -1   0  13    0.26    0.81
  -1   0  13   -0.93    1.04
   1   0 -13   -1.17    0.93
   1   0 -13    0.71    0.81
   1   0 -13    0.39    1.11
   1   0 -13    0.51    0.60
   1   0 -13    1.12    0.81
  -1   0  13    0.47    0.72
  -1   0  12   -0.55    0.89
  -1   0  12    0.66    0.72
   1   0 -12   -0.88    0.91
   1   0 -12    0.73    1.10
   1   0 -12    0.08    0.75
   1   0 -12    0.56    0.60
   1   0 -12   -0.06    0.73
  -1   0  12    0.03    0.65
   1   0 -11    4.20    0.90
  -1   0  11    5.01    0.75
   1   0 -11    3.51    0.85
   1   0 -11    3.95    0.94
   1   0 -11    3.52    0.79
   1   0 -11    4.11    0.79
   1   0 -11    5.83    0.96
  -1   0  11    3.87    0.94
  -1   0  11    4.04    0.88
   1   0 -10    0.52    0.54
   1   0 -10    0.52    0.68
   1   0 -10    0.03    0.61
  -1   0  10   -0.04    0.65
  -1   0  10    1.50    0.67
   1   0 -10    1.22    0.83
   1   0 -10    0.33    0.62
   1   0 -10    0.95    0.74
   1   0 -10   -0.16    0.58
   1   0 -10    0.81    0.65
  -1   0  10    0.34    0.90
  -1   0   9    9.45    1.42
   1   0  -9    7.13    0.91
   1   0  -9    6.83    1.25
   1   0  -9    6.22    0.73
   1   0  -9    6.10    0.88
   1   0  -9    5.52    0.78
   1   0  -9    7.87    0.91
   1   0  -9    7.24    0.93
  -1   0   9    6.94    0.88
   1   0  -8    1.97    0.89
   1   0  -8    1.23    0.56
   1   0  -8    2.05    0.58
   1   0  -8    2.07    0.63
  -1   0   8    1.71    0.82
   1   0  -8    2.33    0.62
   1   0  -7   40.99    3.02
  -1   0   7   46.30    3.03
   1   0  -6   15.51    1.62
   1   0  -6   14.03    1.43
   1   0  -5   30.81    2.25
   1   0  -5   28.97    2.11
   1   0  -4   31.31    2.37
   1   0  -4   30.48    2.36
   1   0  -4   30.95    2.20
   1   0  -4   32.31    2.18
  -1   0   4   35.48    2.05
   1   0  -3   44.87    2.86
   1   0  -3   46.29    2.71
   1   0  -3   45.89    2.77
  -1   0   3   43.36    2.60
   1   0  -2    1.77    0.46
   1   0  -2    1.88    0.51
   1   0  -1    8.81    0.70
   1   0  -1    7.32    0.80
   1   0   0   10.36    0.82
   1   0   1    8.82    0.90
   1   0   2    0.39    0.55
   1   0   2    0.55    0.58
   1   0   3   12.99    1.17
   1   0   3   13.95    1.25
  -1   0  -4    5.50    0.68
   1   0   4    4.12    0.74
   1   0   4    5.23    0.84
  -1   0  -5   18.98    1.45
  -1   0  -5   20.06    1.55
  -1   0  -5   17.07    1.41
   1   0   5   14.79    1.48
   1   0   5   18.30    1.60
  -1   0  -6   25.88    1.89
  -1   0  -6   22.70    1.84
  -1   0  -6   26.25    1.97
   1   0   6   20.38    1.89
   1   0   6   24.16    2.07
   1   0   7    5.18    0.85
   1   0   7    5.55    0.86
   1   0   7    3.72    0.98
   1   0   7    4.35    0.88
  -1   0  -7    5.60    0.74
   1   0   7    4.64    0.62
  -1   0  -7    5.24    0.79
  -1   0  -7    6.12    1.03
  -1   0  -7    5.58    0.96
  -1   0  -7    4.31    0.94
   1   0   8   14.89    1.39
   1   0   8   15.85    1.42
   1   0   8   15.82    1.83
   1   0   8   12.91    1.23
  -1   0  -8   14.88    1.34
   1   0   8   14.21    1.13
  -1   0  -8   15.08    1.27
  -1   0  -8   14.01    1.22
   1   0   8   16.02    1.29
  -1   0  -8   15.48    1.72
   1   0   9   25.03    1.70
   1   0   9   21.53    2.42
  -1   0  -9   23.20    1.79
  -1   0  -9   24.52    1.92
   1   0   9   24.56    1.84
   1   0   9   24.26    1.83
   1   0   9   27.64    2.01
   1   0   9   28.06    2.03
   1   0  10    2.84    0.98
   1   0  10    3.58    0.99
   1   0  10    2.77    1.05
  -1   0 -10    2.36    0.68
  -1   0 -10    1.71    0.81
  -1   0 -10    2.30    0.81
   1   0  10    2.56    0.74
   1   0  10    2.30    0.71
   1   0  10    2.45    0.79
  -1   0 -11    2.27    0.74
  -1   0 -11    2.41    0.72
   1   0  11    2.07    0.70
   1   0  11    2.20    0.73
   1   0  11    2.44    1.05
  -1   0 -11    2.04    0.87
   1   0  11    2.74    0.80
  -1   0 -12    8.12    1.10
  -1   0 -12    9.42    1.06
   1   0  12    6.49    0.96
   1   0  12    8.02    1.08
   1   0  12    8.74    1.34
   1   0  12    9.08    1.09
  -1   0 -12    9.66    1.30
  -1   0 -13    0.22    0.61
  -1   0 -13    0.08    0.75
  -1   0 -13    1.09    0.85
  -1   0 -14    3.68    0.76
  -1   0 -14    2.97    0.93
  -1   0 -14    4.33    0.92
  -1   0 -15    6.75    1.09
  -1   0 -15    8.15    1.19
  -1   0 -15    7.01    1.00
  -1   0 -16   20.34    1.48
  -1   0 -16   16.63    1.60
  -1   0 -16   21.92    1.64
  -1   0 -17    0.58    0.45
   1  -1 -17   10.78    1.08
   1  -1 -17   13.64    1.24
   1   1 -17   12.70    1.20
   1   1 -17   11.27    1.16
   1  -1 -17   13.08    1.19
   1  -1 -16   -0.06    0.69
   1  -1 -16    1.59    0.70
   1   1 -16    0.79    0.66
   1   1 -16    0.70    0.75
   1  -1 -16    0.31    0.73
  -1   1  15    9.26    1.11
   1   1 -15    8.97    1.20
   1  -1 -15   10.51    1.30
   1   1 -15    9.61    1.25
   1   1 -15   11.20    1.42
   1  -1 -15   11.24    1.41
   1  -1 -14   56.93    3.58
   1   1 -14   58.45    3.62
  -1   1  14   47.71    3.22
  -1   1  14   51.50    3.09
   1  -1 -14   41.87    4.27
   1   1 -14   42.98    4.44
   1   1 -14   49.70    3.15
   1   1 -14   53.37    3.40
   1  -1 -14   53.58    3.43
   1  -1 -14   40.15    3.05
   1  -1 -13   88.05    5.77
   1   1 -13  105.68    6.19
  -1   1  13   99.72    5.92
  -1   1  13  109.67    6.04
  -1   1  13  107.96    5.74
   1   1 -13   96.82    7.46
   1  -1 -13   90.00    7.18
   1   1 -13   99.69    5.79
   1   1 -13  102.71    6.04
   1  -1 -13  107.67    6.11
   1  -1 -13  105.21    6.15
   1  -1 -12   17.28    1.50
   1   1 -12   16.22    1.45
  -1  -1  12   17.18    1.54
  -1   1  12   17.69    1.62
  -1   1  12   17.93    1.68
  -1  -1  12   18.72    1.68
   1  -1 -12   17.40    1.72
   1   1 -12   19.15    2.66
   1  -1 -12   22.63    2.68
   1   1 -12   16.05    1.50
  -1   1  12   17.77    1.40
   1  -1 -12   17.62    1.64
   1   1 -12   16.34    1.62
   1   1 -12   14.49    1.58
   1   1 -12   17.96    1.76
   1  -1 -11   13.63    2.55
   1   1 -11   15.30    1.31
  -1  -1  11   15.61    1.47
  -1   1  11   13.01    1.36
  -1  -1  11   16.94    1.43
   1   1 -11   16.36    1.49
  -1   1  11   13.79    1.42
   1   1 -11   13.25    1.95
   1   1 -11   15.49    1.55
   1   1 -11   15.27    1.46
   1  -1 -11   15.00    1.36
   1   1 -11   13.68    1.30
   1  -1 -11   12.82    1.22
   1  -1 -11   13.64    1.42
  -1   1  11   15.97    1.23
  -1   1  10  319.94   17.34
   1  -1 -10  354.18   17.48
  -1  -1  10  337.69   17.38
  -1  -1  10  340.27   17.34
   1   1 -10  330.92   17.43
   1   1 -10  330.58   17.22
   1  -1 -10  285.25   17.16
   1   1 -10  322.85   17.33
   1  -1 -10  348.72   17.39
   1  -1 -10  313.37   17.24
  -1   1  10  365.42   18.38
   1  -1 -10  312.76   17.38
   1   1 -10  342.90   18.30
   1   1 -10  345.88   17.52
   1  -1 -10  316.38   17.39
   1   1 -10  334.00   17.43
   1  -1  -9  214.15   13.01
   1  -1  -9  245.19   13.20
   1   1  -9  253.86   13.24
   1   1  -9  256.66   13.30
   1  -1  -9  249.86   13.23
   1   1  -9  262.46   13.25
  -1  -1   9  255.28   13.17
  -1  -1   9  249.20   13.13
   1  -1  -9  236.49   13.18
  -1  -1   9  271.95   13.91
  -1   1   9  293.38   14.07
   1   1  -9  241.65   13.17
   1  -1  -9  244.80   13.20
   1   1  -9  255.71   13.25
   1   1  -9  272.94   14.04
   1  -1  -9  269.56   13.91
   1  -1  -9  224.71   13.07
   1  -1  -9  251.60   13.19
   1   1  -8    8.86    1.57
   1  -1  -8    7.49    0.88
   1   1  -8   10.36    0.97
   1   1  -8    9.19    0.97
   1  -1  -8    7.83    0.94
   1   1  -8    8.45    0.89
   1  -1  -8    7.06    0.87
   1   1  -8    8.54    1.31
   1  -1  -8    8.25    1.25
  -1  -1   8    9.60    1.26
  -1   1   8   11.66    1.38
   1  -1  -8    7.39    0.90
   1   1  -8    7.47    0.87
   1  -1  -8    7.61    0.90
   1   1  -8    9.23    1.05
   1   1  -8   10.61    0.97
  -1   1   7    6.81    1.08
  -1  -1   7    7.88    1.10
   1   1  -7    7.93    1.19
   1  -1  -7    6.23    1.07
   1   1  -7    7.07    1.38
  -1  -1   6   46.22    2.94
   1  -1  -6   44.67    3.02
   1   1  -6   45.01    3.08
   1   1  -6   50.28    3.37
   1   1  -6   41.01    3.32
   1  -1  -5   80.80    4.89
   1   1  -5   90.40    5.00
   1   1  -5   83.64    5.14
   1   1  -5   81.34    5.22
   1  -1  -4  751.94   38.67
   1   1  -4  736.25   38.69
  -1   1   4  770.30   38.52
   1   1  -4  731.66   38.78
   1   1  -4  678.71   38.87
  -1   1   3  114.91    6.26
   1   1  -3  119.00    6.42
   1   1  -3  113.49    6.57
   1  -1  -3  117.84    6.28
   1  -1  -3  114.20    6.38
   1   1  -2   40.85    2.51
   1  -1  -2   37.65    2.33
   1   1  -1  258.97   13.24
   1  -1  -1  245.19   13.19
   1   1  -1  243.92   13.10
   1  -1   0  711.39   35.94
  -1  -1   0  740.18   35.91
   1   1   0  693.18   36.08
   1   1   0  708.61   36.14
   1  -1   0  627.36   36.03
   1   1   0  642.20   36.02
   1  -1   1   56.98    3.14
  -1   1  -1   59.58    3.46
  -1  -1  -2   75.60    4.13
   1   1   2   76.01    4.47
  -1   1  -3   64.43    3.94
   1  -1   3   62.56    3.52
  -1  -1  -3   54.97    3.25
   1  -1   4   91.72    5.42
   1  -1   4  108.24    5.44
  -1   1  -4   98.93    5.31
  -1  -1  -4   98.98    5.29
  -1  -1  -4   97.24    5.20
   1   1   5  454.42   27.02
   1  -1   5  527.99   27.10
  -1   1  -5  514.68   26.94
  -1  -1  -5  572.76   26.99
  -1  -1  -5  556.71   26.90
  -1  -1  -5  452.01   26.87
   1   1   6  144.87    9.12
   1  -1   6  166.32    9.24
  -1  -1  -6  139.39    8.97
  -1  -1  -6  178.10    9.14
  -1   1  -6  180.90    9.13
  -1   1  -6  177.43    9.23
  -1   1  -6  162.15    9.13
  -1  -1  -7    6.04    0.85
  -1   1  -7    7.08    1.08
   1  -1   7    8.08    0.95
   1   1   7    6.20    0.89
   1  -1   7    7.46    0.95
  -1  -1  -7    5.00    0.74
  -1  -1  -7    7.25    1.12
  -1   1  -7    7.99    1.17
  -1   1  -7    5.96    1.03
  -1   1  -7    7.76    0.88
  -1   1  -7    6.38    0.74
   1  -1   7    6.73    1.15
   1   1   7    5.02    1.10
   1   1   7    3.76    0.92
  -1   1  -7    6.66    0.83
   1   1   7    5.22    0.66
  -1   1  -7    5.76    0.82
   1  -1   8   83.80    4.52
   1   1   8   79.67    5.32
   1  -1   8   82.12    5.24
   1   1   8   69.64    5.03
  -1   1  -8   85.90    5.25
   1  -1   8   85.05    4.65
   1  -1   8   83.76    4.66
   1   1   8   82.86    4.62
  -1  -1  -8   82.06    4.54
  -1   1  -8   75.28    4.45
  -1   1  -8   78.69    5.12
  -1  -1  -8   75.14    4.59
  -1   1  -8   74.64    4.57
  -1   1  -8   70.84    4.45
   1  -1   8   83.17    4.54
  -1   1  -8   74.28    4.53
   1   1   8   74.85    4.34
  -1   1  -9   95.48    6.64
   1  -1   9  106.90    5.94
   1  -1   9  106.31    6.79
   1   1   9  104.63    6.89
   1   1   9   98.41    5.77
  -1   1  -9   98.84    5.98
   1  -1   9  107.31    5.97
  -1   1  -9  110.79    6.08
   1   1   9  110.31    6.00
   1  -1   9  105.30    5.90
   1  -1   9   97.91    5.91
  -1  -1  -9  109.16    6.10
   1  -1   9  113.84    6.13
   1   1   9  112.83    6.11
   1   1   9  115.41    6.11
  -1  -1  -9  108.37    5.98
  -1   1  -9   95.75    5.87
   1  -1  10  191.80    9.40
   1   1  10  175.56    9.33
   1   1  10  165.75    9.31
   1   1  10  156.28    9.08
   1   1  10  165.87    9.18
   1   1  10  149.57   10.16
   1  -1  10  168.32    9.19
   1  -1  10  173.88    9.12
  -1   1 -10  173.75    9.32
   1  -1  10  179.16    9.20
   1   1  10  166.87    9.20
  -1   1 -10  148.13    9.07
  -1  -1 -10  168.40    9.21
   1   1  10  150.68    8.95
  -1  -1 -10  176.27    9.34
   1  -1  11   34.71    2.52
   1   1  11   31.99    2.49
   1   1  11   31.22    2.52
   1  -1  11   31.86    2.30
  -1   1 -11   30.09    2.25
  -1  -1 -11   30.08    2.31
   1  -1  11   32.63    2.28
   1   1  11   34.65    2.39
   1   1  11   32.71    2.32
  -1   1 -11   35.04    2.18
  -1   1 -11   32.13    2.47
  -1  -1 -11   31.66    2.46
  -1   1 -11   26.49    2.72
  -1   1 -12    6.08    0.91
  -1  -1 -12    4.74    0.92
  -1  -1 -12    4.93    1.08
  -1   1 -12    5.35    1.11
   1   1  12    4.92    1.20
  -1   1 -12    4.36    0.90
   1   1  12    5.17    0.97
   1   1  12    5.99    0.92
   1  -1  12    4.50    0.83
   1   1  12    2.52    0.96
  -1  -1 -13   15.34    1.60
  -1   1 -13   15.95    1.61
   1   1  13   14.74    1.59
  -1   1 -13   15.42    1.34
  -1  -1 -13   13.10    1.38
  -1   1 -13   14.64    1.33
  -1  -1 -14   15.77    1.57
  -1   1 -14   21.03    1.60
  -1  -1 -14   23.25    1.99
  -1   1 -14   20.53    1.84
  -1  -1 -14   17.98    1.80
  -1   1 -15   81.43    3.91
  -1   1 -15   75.40    4.16
  -1  -1 -15   80.87    4.24
  -1   1 -15   78.44    4.31
  -1  -1 -15   81.15    4.30
  -1   1 -16   36.54    2.14
  -1  -1 -16   35.09    2.31
  -1   1 -16   29.32    2.22
  -1  -1 -16   32.85    2.32
  -1   1 -16   29.70    2.31
  -1  -1 -17    2.00    0.52
   1  -2 -17    4.02    0.75
   1  -2 -17    5.63    0.85
   1   2 -17    5.39    0.88
   1  -2 -17    4.08    0.74
   1  -2 -16    0.36    0.65
   1   2 -16    1.04    0.67
   1  -2 -16    1.76    0.74
   1   2 -16    0.69    0.76
   1  -2 -16    1.85    0.80
  -1   2  15    3.43    0.85
  -1  -2  15    4.15    0.87
   1  -2 -15    7.23    1.10
   1   2 -15    5.48    0.95
   1  -2 -15    7.26    1.19
   1   2 -15    7.04    1.18
   1  -2 -15    5.05    0.95
   1   2 -15    4.17    0.99
  -1   2  14    5.28    1.04
  -1   2  14    6.58    1.20
   1  -2 -14    6.56    0.90
   1  -2 -14    4.71    0.99
   1  -2 -14    4.79    1.51
   1   2 -14    7.06    1.86
   1   2 -14    4.70    1.01
  -1   2  14    5.14    0.97
  -1  -2  14    5.96    0.97
   1   2 -14    5.82    1.10
   1  -2 -14    7.33    1.19
   1   2 -14    7.36    1.33
   1   2 -13   15.12    1.65
   1  -2 -13   12.24    1.31
  -1   2  13   13.68    1.53
  -1   2  13   12.13    1.40
   1   2 -13   14.86    1.40
   1  -2 -13   12.96    2.19
   1  -2 -13   11.90    1.30
   1   2 -13   13.07    2.34
   1  -2 -13   14.35    1.56
   1   2 -13   15.34    1.54
  -1  -2  13   12.05    1.25
  -1   2  13   13.56    1.27
   1   2 -12   17.10    2.29
   1   2 -12   19.04    1.59
   1  -2 -12   19.30    2.52
   1  -2 -12   18.38    1.55
   1   2 -12   17.14    2.63
  -1   2  12   20.06    1.71
  -1   2  12   19.40    1.73
   1   2 -12   20.05    1.72
   1   2 -12   15.42    1.71
   1   2 -12   18.08    1.83
   1   2 -12   16.49    1.68
   1  -2 -12   16.88    1.57
   1  -2 -12   16.08    1.43
   1  -2 -12   20.85    1.79
  -1  -2  12   19.81    1.47
  -1   2  12   22.35    1.53
   1   2 -11   22.98    1.87
   1   2 -11   24.38    1.98
   1  -2 -11   22.53    1.78
   1  -2 -11   19.99    1.63
   1   2 -11   21.11    1.70
   1  -2 -11   19.10    2.90
  -1   2  11   22.07    2.57
   1  -2 -11   24.48    2.69
   1   2 -11   22.78    1.70
   1  -2 -11   21.35    1.65
   1   2 -11   27.11    1.96
  -1   2  11   22.29    1.86
  -1   2  11   22.50    1.81
   1   2 -11   21.77    2.56
   1   2 -11   22.10    1.90
   1  -2 -11   18.94    1.57
   1  -2 -11   23.15    1.88
  -1   2  11   28.81    1.68
  -1  -2  11   25.04    1.62
   1  -2 -10   25.90    1.99
  -1   2  10   32.01    2.92
   1  -2 -10   28.96    3.48
   1   2 -10   31.31    2.06
   1  -2 -10   28.90    2.02
  -1  -2  10   33.04    2.21
  -1  -2  10   34.22    2.15
   1   2 -10   34.88    2.29
   1   2 -10   32.76    2.27
   1   2 -10   34.62    2.35
   1   2 -10   29.83    2.89
   1  -2 -10   31.56    2.10
   1   2 -10   31.90    2.14
   1  -2 -10   32.55    2.18
   1  -2 -10   31.51    2.22
   1   2 -10   32.36    2.29
   1   2  -9   83.44    4.86
   1   2  -9   87.86    4.95
   1   2  -9   83.02    6.03
   1   2  -9   81.36    4.78
   1  -2  -9   80.77    4.69
   1  -2  -9   82.23    4.82
  -1  -2   9   82.79    4.79
   1   2  -9   84.33    4.86
  -1  -2   9   83.63    4.75
   1  -2  -9   87.86    4.87
   1   2  -9   85.61    4.90
   1   2  -9   81.68    4.79
   1  -2  -9   79.49    4.74
   1  -2  -9   91.55    4.86
  -1   2   9   97.53    5.67
   1   2  -9   85.38    5.59
   1   2  -8    0.93    0.60
   1  -2  -8    0.89    0.58
   1   2  -8    1.08    0.56
   1  -2  -8    1.63    0.60
   1   2  -8    1.06    0.60
   1  -2  -8    1.71    0.53
   1   2  -8    1.20    0.51
   1   2  -8    1.40    0.61
   1  -2  -8    1.12    0.55
   1   2  -8    0.99    0.60
   1   2  -8    0.39    1.09
   1  -2  -8    0.72    0.50
   1  -2  -8    0.41    0.53
   1   2  -8    1.93    0.88
  -1   2   8    1.77    0.85
  -1  -2   8    1.39    0.80
  -1  -2   7   52.07    3.29
   1   2  -7   57.21    3.57
   1   2  -7   53.63    3.88
   1   2  -7   46.84    3.74
   1  -2  -7   46.89    2.94
   1   2  -7   48.55    3.01
  -1  -2   6  189.12    9.58
   1   2  -6  176.40    9.79
   1   2  -6  169.52   10.06
   1   2  -6  149.84   10.01
   1   2  -5   25.54    2.09
   1   2  -5   29.44    2.24
   1   2  -5   24.11    2.32
   1   2  -5   27.26    2.32
  -1  -2   5   32.90    1.95
   1   2  -4 2931.48  149.47
   1   2  -4 2829.55  149.62
   1  -2  -3 1162.99   58.89
   1   2  -3 1113.33   59.16
  -1   2   3 1152.19   58.78
  -1  -2   3 1109.13   58.77
   1   2  -3 1130.89   58.96
   1   2  -2   54.25    3.39
   1   2  -2   57.38    3.33
   1   2  -2   55.39    3.26
   1  -2  -2   54.74    3.16
   1   2  -2   54.85    3.41
   1   2  -1   10.02    0.96
  -1  -2   1   15.44    1.13
   1  -2  -1   11.84    1.03
   1   2  -1   10.85    1.00
   1   2  -1   12.00    0.97
   1   2  -1   11.41    0.95
   1  -2  -1   10.31    0.96
   1   2  -1   11.38    0.98
   1   2  -1   10.41    1.01
   1   2  -1   11.66    1.06
  -1   2   0   23.31    1.50
   1  -2   0   23.53    1.59
  -1  -2   0   25.70    1.60
   1   2   0   21.53    1.60
   1   2   0   22.70    1.57
   1  -2   0   27.35    1.72
   1  -2   0   19.76    1.44
   1   2   0   22.09    1.48
  -1   2  -1  242.13   12.99
  -1   2  -1  250.07   13.21
  -1   2  -1  276.08   13.43
   1   2   1  268.02   13.36
   1  -2   1  250.35   13.22
   1  -2   1  239.32   13.10
   1  -2   1  264.43   13.22
  -1   2  -2   15.32    1.04
  -1   2  -2   15.89    1.36
   1  -2   2   12.85    1.03
  -1  -2  -2   12.78    1.04
  -1   2  -3   49.18    3.19
   1  -2   3   41.65    2.50
  -1  -2  -3   46.56    2.50
  -1  -2  -3   38.91    2.56
  -1  -2  -4    7.28    0.91
  -1   2  -4    7.29    1.36
   1  -2   4    7.35    0.69
  -1  -2  -4    9.69    0.84
  -1   2  -4    8.05    0.85
  -1  -2  -4   10.51    0.90
  -1   2  -5   23.64    2.25
  -1  -2  -5   20.87    1.44
  -1  -2  -5   20.48    1.44
  -1   2  -5   21.34    1.47
   1  -2   5   22.20    1.65
  -1  -2  -5   16.24    1.44
  -1   2  -6   13.76    1.26
  -1  -2  -6   10.92    1.18
  -1  -2  -6    7.99    1.13
   1  -2   6    9.97    1.25
  -1   2  -6   12.09    1.33
  -1  -2  -6    8.98    1.14
  -1   2  -6   13.13    1.39
  -1  -2  -7   60.79    3.63
  -1  -2  -7   64.32    4.00
  -1   2  -7   71.40    4.09
  -1   2  -7   63.26    3.63
  -1   2  -7   65.77    3.67
  -1   2  -7   57.49    3.54
   1  -2   7   63.32    3.69
  -1  -2  -7   64.03    3.71
   1   2   7   54.65    4.10
   1  -2   7   58.54    4.10
  -1   2  -7   73.65    4.30
  -1   2  -7   61.28    4.13
   1  -2   7   55.13    3.42
  -1   2  -7   62.87    3.64
   1   2   7   63.15    3.46
  -1   2  -8   16.47    1.40
   1  -2   8   16.98    1.34
  -1   2  -8   15.77    1.30
   1  -2   8   16.38    1.30
  -1   2  -8   15.01    1.22
  -1  -2  -8   17.77    1.38
  -1   2  -8   15.95    1.87
  -1   2  -8   13.49    1.32
  -1   2  -8   15.60    1.83
   1  -2   8   17.31    1.47
   1   2   8   19.52    1.47
   1  -2   8   14.19    1.17
   1   2   8   17.58    1.23
  -1   2  -8   16.09    1.37
   1   2   8   14.92    1.76
   1   2   8   15.09    1.92
  -1  -2  -8   18.57    1.47
  -1  -2  -8   14.37    1.16
  -1  -2  -9   32.41    2.23
   1   2   9   26.31    2.63
   1   2   9   30.23    2.90
  -1   2  -9   32.42    2.86
  -1  -2  -9   23.13    1.83
   1   2   9   31.26    1.94
  -1   2  -9   30.41    2.12
   1  -2   9   27.47    1.89
  -1   2  -9   28.64    2.71
   1  -2   9   31.44    2.21
   1   2   9   34.24    2.24
   1  -2   9   27.96    2.04
  -1   2  -9   27.69    1.95
  -1  -2  -9   33.31    2.15
   1  -2   9   29.85    2.04
  -1   2  -9   28.42    2.01
  -1   2  -9   31.03    2.15
  -1  -2 -10   10.09    1.22
  -1   2 -10    7.99    1.13
   1   2  10   10.49    1.13
   1   2  10    8.87    1.69
   1  -2  10    8.57    1.01
  -1   2 -10    8.52    1.15
   1   2  10    7.84    0.98
   1  -2  10    7.35    0.96
   1  -2  10    8.04    1.21
   1   2  10    8.26    1.21
  -1   2 -10    8.18    0.95
  -1  -2 -10   10.04    1.11
  -1   2 -10    8.39    1.62
  -1  -2 -11    8.10    0.99
  -1   2 -11   10.84    1.09
   1   2  11    7.57    0.98
   1   2  11    6.94    1.67
  -1   2 -11    9.10    1.53
   1   2  11    7.74    1.37
   1   2  11    9.46    1.35
   1   2  11    8.69    1.14
  -1  -2 -11    8.58    1.14
  -1   2 -11    8.58    1.03
  -1  -2 -11    7.52    1.22
  -1   2 -11    9.87    1.30
   1   2  11    8.39    1.14
   1   2  12   20.98    1.74
   1   2  12   18.88    1.64
   1   2  12   22.32    1.95
   1   2  12   18.58    1.64
  -1  -2 -12   21.21    1.55
  -1   2 -12   21.73    1.59
  -1   2 -12   23.40    1.92
  -1  -2 -12   21.59    1.92
  -1   2 -12   16.70    1.53
  -1  -2 -12   20.44    1.74
  -1  -2 -13    2.79    1.04
   1   2  13    1.80    1.00
   1   2  13    2.21    0.73
   1   2  13    0.62    0.74
  -1   2 -13    2.06    0.83
  -1  -2 -13    2.46    0.81
  -1  -2 -13    2.52    1.01
  -1   2 -13    2.44    0.94
  -1  -2 -13    1.96    0.81
   1   2  13    2.70    0.83
  -1   2 -14    1.12    0.79
  -1  -2 -14    1.47    0.87
  -1   2 -14    0.15    0.80
  -1  -2 -14    0.64    0.76
  -1  -2 -14    1.06    0.69
  -1  -2 -14    0.67    0.83
  -1  -2 -15    9.80    1.22
  -1   2 -15    8.51    1.10
  -1  -2 -15   10.10    1.21
  -1  -2 -15    9.69    1.03
  -1   2 -15   10.57    1.08
  -1   2 -16   18.55    1.64
  -1  -2 -16   19.70    1.64
  -1  -2 -16   19.43    1.60
  -1   2 -16   18.18    1.53
  -1   2 -16   21.21    1.48
  -1  -2 -16   21.08    1.45
   1  -3 -18    8.18    0.79
   1  -3 -17    1.33    0.56
   1  -3 -17    0.58    0.55
   1   3 -17    0.77    0.63
   1  -3 -16    2.02    0.75
   1   3 -16    0.49    0.73
   1  -3 -16    1.20    0.72
   1   3 -16    0.18    0.62
   1  -3 -15   11.91    1.36
   1  -3 -15   10.06    1.27
   1   3 -15   10.42    1.22
   1  -3 -15    8.83    1.12
   1   3 -15    9.41    1.17
   1   3 -15   11.15    1.42
   1   3 -14   35.72    2.70
   1  -3 -14   28.90    2.24
  -1   3  14   35.23    2.54
  -1   3  14   34.96    2.48
   1   3 -14   34.42    2.33
   1  -3 -14   30.11    2.24
   1   3 -14   31.54    2.42
   1  -3 -14   36.74    2.59
  -1  -3  14   31.56    2.21
  -1   3  14   32.99    2.24
   1   3 -13   20.50    1.92
   1   3 -13   22.47    2.08
   1  -3 -13   21.91    1.78
  -1   3  13   20.57    1.86
  -1   3  13   21.79    1.93
   1   3 -13   21.44    1.76
   1  -3 -13   21.19    1.72
   1  -3 -13   19.18    2.55
   1  -3 -13   24.21    2.00
   1   3 -13   19.94    1.87
  -1  -3  13   20.01    1.62
  -1   3  13   26.03    1.73
   1   3 -12   10.62    1.91
   1  -3 -12    9.45    1.16
   1  -3 -12    9.39    1.81
   1   3 -12    9.68    1.22
  -1   3  12   11.82    1.33
  -1   3  12   11.85    1.37
   1   3 -12   13.43    1.39
   1   3 -12   11.74    1.45
   1   3 -12   11.20    1.46
   1   3 -12   11.14    1.40
   1  -3 -12   10.72    1.22
   1  -3 -12   10.44    1.13
   1  -3 -12   13.53    1.43
  -1   3  12   12.89    1.15
  -1  -3  12   10.66    1.10
   1  -3 -11   14.72    1.32
  -1   3  11   16.21    2.23
   1  -3 -11   14.37    2.49
   1   3 -11   12.69    2.04
   1   3 -11   16.80    1.43
   1  -3 -11   15.89    2.18
   1  -3 -11   14.45    1.35
   1   3 -11   18.45    1.60
  -1   3  11   15.67    1.54
   1   3 -11   16.31    1.63
   1   3 -11   16.42    1.60
   1   3 -11   19.07    1.77
   1  -3 -11   16.65    1.50
   1  -3 -11   16.76    1.39
   1  -3 -11   19.24    1.65
  -1  -3  11   18.47    1.34
  -1   3  11   17.27    1.32
   1   3 -10   54.31    3.57
   1   3 -10   68.10    3.90
   1   3 -10   66.63    3.80
   1  -3 -10   53.93    3.51
   1  -3 -10   61.00    3.68
   1  -3 -10   56.59    3.57
   1  -3 -10   57.33    5.17
   1   3 -10   61.02    3.54
   1  -3 -10   58.89    3.50
   1   3 -10   64.74    3.77
   1  -3 -10   63.85    3.77
   1   3 -10   63.40    3.83
   1   3 -10   67.03    4.71
  -1   3  10   63.80    4.58
   1   3  -9   21.96    1.77
   1   3  -9   23.79    1.73
   1   3  -9   24.05    2.84
   1  -3  -9   21.05    1.72
   1   3  -9   22.92    1.70
   1  -3  -9   20.46    1.52
   1  -3  -9   20.46    2.85
   1  -3  -9   23.07    1.72
   1   3  -9   23.47    1.69
   1  -3  -9   23.12    1.62
   1  -3  -9   20.92    1.63
   1   3  -9   21.35    1.63
   1   3  -9   20.28    2.25
   1   3  -9   19.68    1.58
   1   3  -8   46.26    3.02
   1  -3  -8   49.87    2.96
   1   3  -8   47.12    2.99
   1  -3  -8   50.31    3.07
   1   3  -8   51.71    3.73
   1  -3  -8   52.83    3.06
   1  -3  -8   51.92    3.00
   1   3  -8   60.93    4.38
   1  -3  -8   47.74    2.93
   1  -3  -8   45.57    4.40
   1  -3  -8   51.36    3.09
   1   3  -8   53.23    3.10
   1   3  -8   51.10    3.17
   1   3  -8   47.92    3.03
  -1  -3   7   39.81    2.58
   1   3  -7   40.34    3.31
   1   3  -7   34.66    3.08
   1   3  -7   41.70    2.90
   1  -3  -7   32.57    3.49
   1  -3  -7   31.48    2.23
   1  -3  -7   34.65    2.24
   1   3  -6   16.38    1.97
   1   3  -6   19.39    2.11
   1   3  -6   21.91    1.93
  -1  -3   6   16.19    1.43
   1   3  -5  149.01    9.65
  -1  -3   5  175.03    9.11
   1   3  -5  172.48    9.52
   1   3  -4 2563.79  131.04
   1  -3  -4 2559.03  130.84
   1   3  -4 2566.35  131.30
   1   3  -4 2605.64  131.16
   1   3  -4 2494.96  130.80
   1  -3  -4 2313.69  131.57
   1  -3  -3 1866.09   95.73
   1   3  -3 1866.21   95.91
   1   3  -3 1771.09   95.87
   1   3  -3 1813.32   96.13
  -1  -3   3 1820.95   95.63
  -1   3   3 1947.94   95.65
   1  -3  -3 1836.11   96.47
   1   3  -3 1775.36   96.08
   1   3  -2  245.68   12.30
   1   3  -2  234.60   12.40
   1   3  -2  238.40   12.17
   1   3  -2  240.52   12.21
   1  -3  -2  220.41   12.01
  -1   3   2  219.98   11.97
  -1  -3   2  208.98   11.95
   1   3  -2  235.23   12.21
   1   3  -2  245.25   12.27
   1   3  -2  233.29   12.40
   1  -3  -2  238.51   12.70
   1   3  -1  302.45   15.34
   1   3  -1  288.73   15.41
   1   3  -1  288.12   15.30
   1   3  -1  293.02   15.38
   1  -3  -1  256.87   15.19
   1   3  -1  291.75   15.24
   1  -3  -1  284.35   15.50
  -1  -3   1  328.00   15.60
   1   3  -1  300.32   15.30
   1   3  -1  292.37   15.30
   1  -3   0  138.81    7.02
   1  -3   0  110.97    6.63
   1   3   0  115.59    6.67
   1  -3   0  129.09    6.98
  -1  -3   0  142.17    7.03
   1   3   0  121.32    6.80
   1   3   0  130.39    6.65
  -1   3  -1  603.27   30.11
  -1   3  -1  554.67   29.91
   1  -3   1  582.41   30.23
  -1  -3  -1  542.08   29.90
   1  -3   1  603.45   30.02
  -1   3  -2   35.70    2.32
  -1   3  -2   36.45    2.50
  -1   3  -2   34.61    2.01
   1  -3   2   29.32    1.86
  -1  -3  -2   34.04    2.13
  -1   3  -3   18.33    1.67
  -1   3  -3   15.90    1.29
  -1   3  -3   18.47    1.84
  -1  -3  -3   15.75    1.36
  -1  -3  -4   57.43    3.81
  -1   3  -4   64.69    4.27
  -1   3  -4   69.32    4.50
  -1   3  -4   65.28    3.74
  -1  -3  -4   65.07    3.72
  -1  -3  -5   99.17    5.43
  -1   3  -5  102.07    5.47
  -1   3  -5  104.36    6.34
  -1  -3  -6  281.41   15.88
  -1   3  -6  317.07   17.18
  -1   3  -6  319.04   16.41
  -1  -3  -6  259.45   16.09
  -1   3  -6  338.89   16.23
  -1  -3  -6  317.40   16.14
  -1  -3  -7  107.36    5.90
  -1   3  -7  114.60    5.98
  -1  -3  -7   99.78    5.51
  -1   3  -7   93.16    5.45
   1   3   7   95.00    5.45
   1  -3   7   99.43    5.51
  -1  -3  -7   89.23    5.34
  -1   3  -7  102.67    6.13
  -1   3  -7  114.23    6.23
  -1  -3  -7  104.42    5.62
  -1   3  -7  101.67    5.50
  -1   3  -7   93.01    5.39
  -1   3  -7  101.66    5.52
   1   3   7   96.09    5.30
   1  -3   7   91.61    5.28
  -1   3  -8   14.31    1.25
  -1  -3  -8   12.37    1.19
  -1   3  -8   12.84    1.15
  -1   3  -8   12.98    1.24
  -1  -3  -8   11.69    1.05
   1   3   8   13.05    1.26
  -1   3  -8   12.87    1.71
  -1   3  -8   11.88    1.62
   1   3   8    9.39    1.64
   1   3   8   11.10    1.60
  -1  -3  -8   15.44    1.36
   1   3   8   12.55    1.06
  -1   3  -8   14.42    1.28
   1  -3   8   14.44    1.07
  -1  -3  -9   72.32    3.99
  -1  -3  -9   68.85    3.88
  -1   3  -9   53.69    3.59
   1   3   9   69.36    3.89
  -1   3  -9   64.92    4.65
  -1   3  -9   58.62    3.69
  -1   3  -9   66.96    3.87
   1   3   9   60.82    3.58
   1  -3   9   58.75    3.56
  -1   3  -9   62.98    3.82
   1   3   9   61.89    4.76
   1   3   9   51.88    4.44
  -1   3  -9   62.85    3.79
  -1   3  -9   68.28    4.71
  -1  -3 -10   89.70    4.84
  -1   3 -10   66.45    4.49
   1   3  10   68.94    5.72
   1   3  10   84.65    4.83
  -1  -3 -10   87.68    4.90
  -1   3 -10   82.59    5.78
  -1   3 -10   85.23    4.81
   1  -3  10   76.81    4.48
  -1   3 -10   82.48    4.79
   1   3  10   74.99    4.48
   1   3  11   27.33    2.17
   1   3  11   30.86    3.28
  -1   3 -11   31.98    2.04
  -1  -3 -11   27.92    1.96
  -1  -3 -11   30.37    2.27
  -1   3 -11   25.18    2.76
   1   3  11   26.91    2.31
   1   3  11   27.00    2.18
  -1   3 -11   33.05    2.37
  -1  -3 -11   30.51    2.36
  -1   3 -11   28.75    2.26
  -1   3 -12    7.43    1.02
  -1  -3 -12    7.05    0.98
  -1  -3 -12    7.33    1.13
  -1   3 -12    6.65    1.51
  -1   3 -12    7.26    1.20
  -1  -3 -12    7.73    1.26
   1   3  12    8.32    1.00
   1   3  12    8.59    1.18
   1   3  12    8.32    1.14
  -1  -3 -12    8.21    1.31
   1   3  12    8.34    1.36
  -1  -3 -13    4.47    1.12
   1   3  13    4.35    1.14
  -1  -3 -13    8.02    1.24
  -1   3 -13    6.21    1.09
   1   3  13    4.06    0.93
   1   3  13    4.58    0.86
   1   3  13    1.44    0.93
  -1  -3 -13    4.82    0.98
  -1   3 -13    4.73    0.96
  -1  -3 -13    4.59    0.89
   1   3  14   16.34    1.60
  -1  -3 -14   16.06    1.67
  -1   3 -14   13.67    1.51
  -1  -3 -14   16.66    1.65
   1   3  14   15.05    1.43
  -1  -3 -14   11.62    1.39
  -1  -3 -14   14.42    1.32
  -1   3 -14   16.58    1.40
  -1  -3 -15   21.12    1.70
  -1   3 -15   17.02    1.53
  -1  -3 -15   20.29    1.42
  -1   3 -15   20.24    1.46
  -1  -3 -15   19.28    1.67
  -1  -3 -16    1.65    0.64
  -1   3 -16    0.55    0.60
  -1   3 -16    0.39    0.51
  -1  -3 -16    1.11    0.61
  -1  -3 -16    0.50    0.57
  -1   3 -16    0.88    0.63
   1  -4 -17    2.00    0.59
   1   4 -17    4.15    0.75
   1  -4 -17    3.71    0.70
   1  -4 -16    4.37    0.82
   1   4 -16    5.60    0.99
   1  -4 -16    5.35    0.89
   1   4 -15    2.68    0.96
   1  -4 -15    4.01    0.94
   1   4 -15    3.09    0.80
  -1   4  15    2.10    0.95
  -1   4  15    2.32    0.88
   1  -4 -15    2.36    0.83
  -1  -4  14   -0.44    0.80
   1  -4 -14    1.01    0.81
  -1   4  14    0.04    0.83
   1   4 -14    1.53    0.96
   1   4 -14    0.78    0.74
   1  -4 -14    1.35    0.81
   1   4 -14    1.15    1.00
   1   4 -14   -0.09    0.84
   1  -4 -14    0.32    0.81
  -1   4  14    1.69    0.94
  -1   4  14    0.92    0.86
   1  -4 -13   20.00    1.73
  -1   4  13   20.35    1.91
  -1   4  13   19.65    1.84
   1   4 -13   15.44    2.46
   1  -4 -13   22.64    1.93
   1   4 -13   23.84    1.90
   1   4 -13   24.17    2.13
   1   4 -13   21.83    1.93
   1   4 -13   21.09    1.77
   1  -4 -13   17.15    2.42
   1  -4 -13   20.06    1.67
   1   4 -13   21.27    3.03
   1  -4 -13   22.89    2.01
   1   4 -13   21.18    2.00
  -1  -4  13   21.15    1.63
  -1   4  13   20.22    1.64
   1   4 -13   21.33    2.02
   1  -4 -12   53.40    3.39
   1  -4 -12   57.22    3.55
   1  -4 -12   49.67    3.35
   1  -4 -12   48.74    4.41
   1   4 -12   63.16    5.27
   1   4 -12   52.39    3.42
   1   4 -12   57.03    3.63
  -1   4  12   54.05    3.59
  -1   4  12   51.58    3.55
   1   4 -12   48.37    4.58
   1  -4 -12   58.05    3.70
   1   4 -12   63.91    3.88
   1   4 -12   60.73    3.74
   1   4 -12   57.53    3.74
  -1  -4  12   57.47    3.33
  -1   4  12   60.33    3.36
   1   4 -12   55.26    3.73
   1  -4 -11   32.62    2.37
   1  -4 -11   31.81    2.27
   1  -4 -11   33.45    2.53
   1   4 -11   35.78    2.61
   1   4 -11   36.02    2.53
   1  -4 -11   28.53    3.46
   1   4 -11   40.25    3.92
   1  -4 -11   29.45    3.09
   1  -4 -11   31.08    2.21
   1   4 -11   30.43    2.25
   1   4 -11   33.83    2.46
   1   4 -11   31.04    3.24
   1  -4 -11   36.28    2.53
  -1   4  11   38.21    2.21
   1   4 -11   36.75    2.61
  -1  -4  11   33.79    2.15
   1   4 -11   36.66    2.62
   1  -4 -10   16.30    1.43
   1  -4 -10   16.74    1.51
   1   4 -10   25.27    3.08
   1  -4 -10   17.45    1.59
   1  -4 -10   15.60    1.37
   1  -4 -10   12.88    2.36
   1  -4 -10   15.39    2.10
   1   4 -10   18.82    1.44
   1  -4 -10   14.56    1.32
   1   4 -10   20.57    1.65
   1  -4 -10   17.28    1.56
   1   4 -10   19.16    2.33
   1   4 -10   18.43    1.51
   1   4 -10   18.64    1.68
  -1   4  10   20.72    1.35
  -1  -4  10   20.60    1.34
   1   4 -10   20.76    1.74
   1   4  -9    4.25    0.88
   1  -4  -9    3.75    0.80
   1  -4  -9    3.28    1.60
   1  -4  -9    3.11    0.65
   1   4  -9    2.50    0.74
   1  -4  -9    3.34    1.08
   1   4  -9    3.89    0.88
   1   4  -9    3.25    0.72
   1   4  -9    3.10    0.74
   1   4  -9    3.60    1.19
   1   4  -9    2.04    1.40
   1  -4  -9    2.65    0.69
   1   4  -9    4.25    0.85
   1  -4  -9    3.19    0.67
   1  -4  -8    2.92    0.70
   1  -4  -8    3.56    1.50
   1  -4  -8    2.22    0.59
   1   4  -8    4.59    0.77
   1  -4  -8    3.14    0.69
   1   4  -8    3.81    0.69
   1   4  -8    2.90    1.38
   1   4  -8    5.55    1.68
   1   4  -8    5.55    1.46
   1   4  -8    3.57    0.68
   1   4  -8    4.02    0.77
   1   4  -8    4.46    0.77
   1  -4  -8    1.87    0.61
  -1   4   8    5.50    1.19
   1   4  -8    5.14    1.23
   1   4  -7   57.26    3.48
   1  -4  -7   57.93    3.53
   1  -4  -7   64.36    3.48
   1   4  -7   67.14    4.36
   1   4  -7   54.27    3.48
  -1   4   7   65.66    4.07
   1  -4  -7   61.66    3.46
   1  -4  -7   63.96    3.51
   1   4  -7   53.15    3.41
   1  -4  -7   56.10    3.39
   1   4  -7   62.37    4.75
   1   4  -7   62.89    4.65
   1   4  -7   57.08    4.47
   1  -4  -7   57.58    4.83
   1   4  -7   68.01    4.49
   1   4  -7   64.60    4.20
   1   4  -6    1.12    1.09
   1   4  -6    2.02    1.19
   1   4  -6    2.61    1.18
   1   4  -6    1.10    0.86
   1  -4  -6    0.84    1.34
   1  -4  -5    7.23    1.77
  -1  -4   5    8.13    0.87
   1  -4  -5    7.71    1.03
   1   4  -5   11.28    1.34
   1   4  -5   11.09    1.35
   1   4  -5   10.32    1.61
   1   4  -5   12.25    1.57
   1  -4  -4  349.81   18.97
  -1  -4   4  338.49   17.81
   1   4  -4  333.83   18.47
   1  -4  -4  346.38   18.03
   1   4  -4  337.52   18.28
   1   4  -4  344.03   18.68
   1   4  -4  343.78   18.61
   1   4  -4  341.05   18.40
   1   4  -3 1581.15   84.51
   1  -4  -3 1716.70   85.08
  -1  -4   3 1598.70   83.96
   1   4  -3 1557.22   84.66
   1   4  -3 1622.45   84.44
   1  -4  -3 1623.30   84.18
   1   4  -3 1507.12   84.37
  -1  -4   3 1641.88   84.11
  -1   4   3 1791.51   84.13
   1   4  -3 1578.86   84.72
   1   4  -2  188.46   10.11
   1   4  -2  190.63   10.07
   1  -4  -2  203.21   10.62
   1  -4  -2  175.60    9.91
   1   4  -2  189.61   10.05
   1   4  -2  180.43    9.97
   1   4  -2  182.84    9.93
  -1  -4   2  210.62   10.58
   1   4  -2  179.53   10.10
   1   4  -2  189.17   10.27
  -1  -4   2  191.30    9.77
  -1   4   2  177.20    9.76
   1   4  -1   15.73    1.21
   1   4  -1   15.30    1.23
   1   4  -1   13.56    1.27
   1   4  -1   13.83    1.23
   1   4  -1   15.05    1.10
   1   4  -1   16.02    1.24
   1   4  -1   14.24    1.26
   1  -4  -1   10.90    1.37
  -1  -4   1   14.19    1.51
   1   4   0   23.77    1.74
  -1  -4   0   26.90    2.05
   1  -4   0   29.02    2.09
   1   4   0   22.37    1.61
   1   4   0   23.78    1.56
   1   4   0   23.28    1.57
   1  -4   0   24.08    1.53
   1  -4   0   28.47    2.05
  -1  -4  -1   17.15    1.65
   1  -4   1   18.05    1.71
  -1  -4  -1   14.95    1.40
   1  -4   1   17.88    1.57
   1   4   1   16.32    1.06
  -1   4  -2  449.56   23.33
  -1   4  -2  434.01   22.90
  -1   4  -2  433.06   23.15
  -1  -4  -2  432.52   23.05
  -1   4  -3   55.47    3.51
  -1   4  -3   55.56    3.17
  -1   4  -3   58.20    3.72
  -1  -4  -3   58.59    3.00
  -1   4  -3   67.64    3.08
  -1  -4  -3   54.97    3.27
  -1  -4  -4    0.51    0.42
  -1   4  -4    0.39    0.40
  -1   4  -4    0.62    1.02
  -1   4  -4    0.52    0.58
  -1   4  -4    0.44    0.88
  -1  -4  -4    0.17    0.66
  -1   4  -5   75.35    4.08
  -1   4  -5   89.25    4.51
  -1  -4  -5   85.57    3.22
  -1   4  -5   90.00    3.30
  -1  -4  -5   69.85    3.39
  -1  -4  -6  147.05    8.58
  -1   4  -6  179.74   10.11
  -1  -4  -6  149.77    8.64
  -1  -4  -6  139.91    8.92
  -1  -4  -6  176.79    8.92
  -1   4  -6  188.42    9.01
   1   4   7   80.75    4.60
   1  -4   7   74.22    4.56
  -1   4  -7   94.08    4.87
  -1   4  -7   87.25    4.78
  -1  -4  -7   76.94    4.67
  -1   4  -7   93.34    5.58
  -1   4  -7   99.04    5.61
  -1   4  -7   90.02    4.83
  -1   4  -7   81.47    4.70
  -1  -4  -7   80.39    4.89
  -1  -4  -7   93.63    4.90
  -1   4  -7   97.11    6.48
   1   4   8   17.12    1.29
   1  -4   8   14.08    1.24
  -1   4  -8   17.84    1.50
  -1  -4  -8   18.18    1.52
  -1  -4  -8   19.22    1.57
  -1   4  -8   19.05    2.11
  -1   4  -8   20.49    2.17
  -1   4  -8   18.34    1.46
  -1   4  -8   16.84    1.35
  -1   4  -8   17.99    1.47
   1   4   8   17.24    1.49
   1   4   9    2.04    0.82
  -1  -4  -9    2.41    0.77
   1  -4   9    0.59    0.59
  -1   4  -9    0.95    0.72
   1   4   9    1.18    0.64
  -1   4  -9    1.09    0.98
  -1   4  -9    2.08    0.96
   1   4   9    1.54    0.87
   1   4   9    1.23    0.99
  -1   4  -9    0.92    0.58
  -1  -4  -9    1.80    0.80
  -1   4  -9    1.48    0.71
  -1   4  -9    0.95    0.72
  -1   4 -10   21.43    2.56
  -1  -4 -10   19.22    1.46
  -1   4 -10   20.06    2.51
  -1   4 -10   23.45    1.57
  -1   4 -10   21.24    1.79
   1   4  10   16.43    2.42
   1   4  10   18.01    1.77
  -1  -4 -10   21.57    1.90
  -1   4 -10   20.52    1.75
  -1   4 -10   19.27    1.61
  -1  -4 -10   18.89    1.74
  -1  -4 -11  101.82    5.82
  -1   4 -11  108.74    5.88
   1   4  11  105.38    6.23
  -1  -4 -11  100.19    6.16
   1   4  11   93.70    7.38
  -1   4 -11  103.37    6.17
  -1  -4 -11  115.19    6.41
  -1   4 -11   99.88    6.15
  -1  -4 -11  112.95    6.36
  -1   4 -12   63.52    3.70
  -1  -4 -12   63.46    3.65
   1   4  12   68.87    4.10
   1   4  12   51.10    5.04
  -1   4 -12   48.41    4.57
  -1  -4 -12   68.31    4.05
   1   4  12   59.82    3.88
   1   4  12   61.12    3.91
  -1   4 -12   56.97    3.94
  -1  -4 -12   68.72    4.18
  -1  -4 -12   62.96    4.13
   1   4  12   56.53    3.77
  -1  -4 -13   12.79    1.53
   1   4  13   13.01    1.33
   1   4  13   10.89    1.29
  -1  -4 -13   12.22    1.41
   1   4  13   12.67    1.32
  -1  -4 -13   11.55    1.19
  -1   4 -13   12.59    1.27
   1   4  13   11.20    1.49
  -1  -4 -13   12.02    1.53
  -1   4 -13   11.70    1.37
   1   4  13   12.74    1.36
  -1  -4 -14   13.08    1.35
  -1  -4 -14   12.09    1.42
  -1  -4 -14   10.45    1.15
  -1   4 -14   12.80    1.26
   1   4  14   10.18    1.22
   1   4  14   11.54    1.40
  -1  -4 -14   13.38    1.46
  -1   4 -14   11.13    1.30
  -1   4 -15    1.58    0.67
  -1  -4 -15    0.35    0.67
  -1   4 -15    1.30    0.70
  -1  -4 -15    0.64    0.64
  -1  -4 -15    2.15    0.77
  -1  -4 -16   28.78    1.80
  -1   4 -16   29.70    1.85
  -1  -4 -16   24.56    1.95
  -1   4 -16   27.75    2.04
  -1  -4 -16   29.20    2.02
   1  -5 -17    4.91    0.73
   1   5 -17    5.65    0.80
   1  -5 -16    0.80    0.60
   1  -5 -16   -0.05    0.60
   1   5 -16    1.19    0.72
   1  -5 -15    2.47    0.77
   1   5 -15    2.05    0.71
   1  -5 -15    1.59    0.78
  -1   5  15    2.47    0.92
  -1   5  15    2.96    0.89
   1   5 -15    1.80    0.94
  -1   5  14    5.24    1.03
  -1   5  14    4.09    1.07
   1   5 -14    4.28    0.99
   1  -5 -14    3.92    0.86
   1   5 -14    4.86    1.15
   1  -5 -14    4.31    1.04
   1  -5 -14    4.94    1.06
   1   5 -14    5.92    0.97
  -1   5  14    4.35    0.89
   1  -5 -14    4.20    0.97
   1   5 -14    6.42    1.19
  -1  -5  14    4.70    0.87
   1  -5 -13   13.18    1.54
   1   5 -13   13.34    1.51
   1   5 -13   14.35    1.66
   1  -5 -13   11.93    1.47
   1   5 -13   12.74    1.34
   1  -5 -13    9.97    1.21
   1   5 -13   15.60    2.58
   1   5 -13   13.19    1.40
  -1   5  13   11.77    1.48
  -1   5  13   11.32    1.43
   1  -5 -13   11.28    1.30
   1   5 -13   13.81    1.61
   1   5 -13   11.85    2.11
   1  -5 -13   16.10    1.55
  -1   5  13   11.17    1.24
   1   5 -13   14.47    1.64
  -1  -5  13   11.89    1.21
   1  -5 -12   13.46    1.49
   1   5 -12   15.56    1.70
   1   5 -12   11.39    1.44
   1  -5 -12   13.71    1.52
   1  -5 -12   11.57    1.21
   1  -5 -12   10.69    1.28
   1   5 -12   13.23    2.46
   1   5 -12   11.54    1.29
   1  -5 -12   11.05    1.21
  -1   5  12   11.93    1.44
   1   5 -12    9.32    2.02
   1   5 -12   13.42    1.56
   1   5 -12   10.36    1.32
   1  -5 -12   14.28    1.51
  -1  -5  12   10.42    1.14
   1   5 -12   14.97    1.65
  -1   5  12   13.06    1.22
   1  -5 -11    9.43    1.26
   1  -5 -11    9.33    1.11
   1   5 -11    8.53    1.30
   1   5 -11    8.86    2.37
   1   5 -11    7.51    1.98
   1   5 -11    7.93    1.06
   1  -5 -11    6.03    0.94
   1  -5 -11   10.87    1.72
   1   5 -11    9.49    1.20
   1   5 -11    9.51    1.88
   1   5 -11   12.15    1.46
   1  -5 -11    6.51    0.97
   1   5 -11   10.50    1.31
  -1   5  11    7.98    0.92
   1   5 -11    8.83    1.36
  -1  -5  11    6.90    0.92
   1  -5 -11    8.31    1.18
   1  -5 -10    2.53    0.74
   1  -5 -10    2.02    0.66
   1   5 -10    2.34    0.84
   1  -5 -10    2.53    0.82
   1   5 -10    1.73    0.86
   1   5 -10    2.08    1.61
   1  -5 -10    1.70    1.35
   1   5 -10    0.77    0.72
   1   5 -10    0.74    0.68
   1  -5 -10    1.46    1.01
   1  -5 -10    1.35    0.62
  -1   5  10    1.54    0.58
  -1  -5  10    2.30    0.60
   1   5 -10    2.18    0.77
   1   5 -10    0.15    0.98
   1   5 -10    1.64    0.68
  -1   5  10    0.97    1.02
   1  -5  -9    9.74    1.17
   1   5  -9    9.58    1.15
   1  -5  -9    8.70    0.98
   1   5  -9   10.79    1.12
   1  -5  -9    9.77    2.08
   1  -5  -9    9.13    1.43
   1   5  -9   12.25    1.19
  -1   5   9   10.04    1.65
   1   5  -9   13.56    1.30
   1   5  -9   15.04    1.42
   1  -5  -9   10.07    1.05
   1  -5  -9    9.77    1.10
   1   5  -9   14.42    2.41
   1   5  -9   12.38    1.83
   1  -5  -8   46.36    4.38
   1  -5  -8   47.82    3.02
   1  -5  -8   54.00    3.15
   1  -5  -8   54.50    3.11
   1   5  -8   46.73    3.07
   1  -5  -8   49.12    3.64
   1   5  -8   49.46    3.14
   1  -5  -8   52.67    3.21
   1   5  -8   49.93    3.16
  -1   5   8   56.37    3.86
   1   5  -8   53.41    4.19
   1   5  -8   55.77    4.02
   1   5  -8   51.06    4.64
   1   5  -8   50.98    4.32
   1   5  -8   54.68    4.59
   1  -5  -7   44.14    4.01
   1  -5  -7   43.38    2.62
   1  -5  -7   47.22    2.73
   1  -5  -7   45.76    2.68
   1   5  -7   39.58    2.64
   1   5  -7   44.66    3.45
   1  -5  -7   41.67    3.08
   1   5  -7   39.02    2.68
   1  -5  -7   46.49    2.73
  -1   5   7   45.49    3.25
   1   5  -7   45.66    4.01
   1   5  -7   52.24    4.12
   1   5  -7   41.57    3.68
   1  -5  -7   41.36    2.72
   1  -5  -6   31.96    2.20
   1  -5  -6   37.12    2.19
   1   5  -6   31.63    2.86
   1  -5  -6   35.58    2.21
   1  -5  -6   38.01    2.26
   1  -5  -6   29.72    3.25
   1   5  -6   40.57    2.95
   1  -5  -6   35.45    2.53
   1   5  -6   34.04    3.09
   1   5  -6   35.73    3.31
   1   5  -6   37.37    3.37
   1   5  -5    0.48    1.08
   1   5  -5    0.33    0.94
   1  -5  -5    0.26    1.26
   1   5  -5    0.60    0.35
   1   5  -5    1.14    0.82
   1   5  -5   -0.30    0.77
   1  -5  -5    0.58    0.51
   1   5  -4   36.13    3.00
   1   5  -4   36.26    2.93
   1  -5  -4   43.85    3.36
   1   5  -4   30.19    2.67
   1   5  -4   34.01    2.65
   1   5  -4   33.86    2.54
   1  -5  -4   36.74    2.28
   1   5  -4   37.55    2.68
   1   5  -3  649.48   33.96
   1  -5  -3  731.24   34.32
   1   5  -3  648.14   33.57
   1  -5  -3  619.32   33.15
   1   5  -3  596.77   33.49
   1   5  -3  665.85   33.71
   1   5  -3  657.30   33.57
   1   5  -3  638.15   33.85
  -1   5   2   67.75    3.73
  -1  -5   2   71.62    3.73
   1   5  -2   66.60    4.29
   1   5  -2   65.03    4.13
   1  -5  -2   70.77    4.60
   1  -5  -2   69.66    4.53
  -1  -5   2   73.48    4.61
   1  -5  -2   57.88    3.86
   1   5  -2   70.43    3.96
   1   5  -2   69.58    4.09
   1   5  -2   68.83    4.02
   1   5  -2   68.28    4.15
   1   5  -2   78.45    4.16
   1   5  -1  281.82   15.27
   1   5  -1  291.55   15.16
   1   5  -1  292.41   15.04
   1   5  -1  265.49   15.16
   1   5  -1  289.71   15.16
   1   5  -1  273.86   15.19
   1   5  -1  271.47   15.31
   1  -5  -1  302.32   15.69
  -1  -5   1  312.87   15.76
   1   5   0    0.19    0.57
   1  -5   0    0.47    0.81
   1  -5   0    0.32    0.78
  -1  -5   0    0.16    0.83
   1   5   0   -0.10    0.36
   1   5   0    0.29    0.48
  -1  -5  -1    5.08    0.93
   1  -5   1    4.19    0.99
   1   5   1    3.76    0.48
  -1  -5  -1    3.54    0.98
   1  -5   1    4.15    1.04
  -1   5  -2  337.16   18.90
  -1   5  -2  336.75   18.57
  -1   5  -2  340.54   18.78
  -1   5  -2  367.47   18.31
  -1  -5  -2  341.72   18.73
   1  -5   2  346.30   19.19
  -1  -5  -3   14.34    1.47
  -1  -5  -3   15.11    1.06
  -1   5  -3   12.76    1.05
  -1   5  -3   12.23    1.63
  -1   5  -3   12.27    1.26
  -1   5  -3   11.52    1.48
  -1  -5  -4   44.95    3.40
  -1   5  -4   45.22    3.27
  -1   5  -4   48.59    3.69
  -1   5  -4   53.31    3.93
  -1  -5  -4   52.21    3.09
  -1   5  -4   57.83    3.16
  -1  -5  -5   76.74    4.60
  -1   5  -5   83.76    5.52
  -1   5  -5   71.42    4.88
  -1   5  -5   86.71    5.77
  -1  -5  -5   73.70    4.97
  -1  -5  -5   75.20    4.53
  -1   5  -5   93.29    4.81
  -1  -5  -5   86.27    4.72
  -1  -5  -6  143.27    8.04
  -1   5  -6  142.50    7.87
  -1  -5  -6  137.07    8.43
  -1  -5  -6  152.91    8.21
  -1  -5  -6  143.54    7.98
   1  -5   7   16.08    1.27
   1   5   7   17.50    1.31
  -1  -5  -7   19.73    1.92
  -1   5  -7   23.88    2.90
  -1   5  -7   19.92    2.11
  -1   5  -7   18.89    1.48
  -1  -5  -7   23.86    1.69
  -1   5  -7   18.27    1.49
  -1  -5  -7   22.89    1.60
   1  -5   8   -0.33    0.55
   1   5   8   -0.30    0.58
  -1   5  -8   -0.05    0.63
  -1   5  -8    0.30    0.52
  -1   5  -8    0.26    0.59
   1   5   8    1.03    0.69
  -1   5  -8   -0.39    0.97
  -1  -5  -8    0.51    0.65
  -1   5  -8    0.18    0.64
  -1  -5  -8   -0.10    0.61
  -1  -5  -9   36.96    2.68
  -1  -5  -9   40.59    2.68
   1   5   9   34.66    2.53
  -1   5  -9   38.01    3.44
   1   5   9   31.33    3.45
   1   5   9   28.39    3.21
  -1   5  -9   39.71    3.48
  -1   5  -9   40.05    2.62
  -1   5  -9   34.74    2.42
  -1   5  -9   37.93    2.54
  -1   5  -9   41.45    2.66
  -1  -5 -10   18.20    1.79
  -1  -5 -10   19.57    1.75
   1   5  10   20.69    1.79
  -1   5 -10   22.43    2.64
   1   5  10   17.89    2.54
   1   5  10   14.69    2.22
  -1   5 -10   22.04    1.79
  -1   5 -10   19.66    1.74
  -1   5 -10   17.34    1.55
  -1   5 -10   19.68    1.69
  -1   5 -10   21.55    1.52
  -1  -5 -10   18.19    1.43
  -1   5 -10   20.00    2.55
  -1  -5 -11   16.99    1.65
  -1   5 -11   15.98    1.56
   1   5  11   12.86    2.23
   1   5  11   13.72    1.62
  -1   5 -11   15.23    1.31
  -1  -5 -11   13.12    1.23
  -1  -5 -11   13.98    1.61
  -1   5 -11   14.16    1.53
   1   5  12    1.47    0.83
   1   5  12    2.20    0.88
   1   5  12    0.86    1.11
  -1  -5 -12    2.43    0.72
  -1   5 -12    2.53    0.81
  -1  -5 -12    0.96    0.81
  -1   5 -12    4.01    1.29
   1   5  12    2.24    1.13
   1   5  12    1.48    1.00
  -1   5 -12    2.13    0.87
  -1  -5 -12    1.98    0.97
  -1   5 -12    1.85    0.88
   1   5  13    5.64    0.96
   1   5  13    6.24    1.04
  -1  -5 -13    5.87    1.17
  -1   5 -13    3.36    0.94
   1   5  13    6.66    1.27
   1   5  13    3.15    0.85
  -1  -5 -13    8.62    1.18
  -1  -5 -13    5.58    0.85
  -1   5 -13    5.51    0.95
  -1   5 -14   23.09    1.99
  -1  -5 -14   29.36    2.24
   1   5  14   26.24    2.13
  -1  -5 -14   26.61    1.85
  -1   5 -14   26.43    1.90
  -1  -5 -14   28.47    2.11
   1   5  14   28.32    1.98
   1   5  14   23.48    1.97
  -1   5 -15    3.34    0.71
  -1  -5 -15    3.51    0.83
  -1  -5 -15    3.40    0.67
  -1   5 -15    3.14    0.75
  -1   5 -16    1.43    0.59
  -1  -5 -16    1.24    0.56
   1  -6 -17    9.22    0.95
   1   6 -17   11.95    1.04
   1  -6 -16   13.13    1.32
   1  -6 -16   17.63    1.46
   1  -6 -16   17.69    1.47
   1   6 -16   18.69    1.55
   1   6 -15   30.14    2.28
   1  -6 -15   27.52    2.11
   1  -6 -15   25.88    2.07
  -1   6  15   25.57    2.08
  -1   6  15   26.87    2.07
   1  -6 -15   26.06    2.12
   1   6 -14    4.24    1.12
   1  -6 -14    3.81    0.93
   1  -6 -14    3.43    0.92
   1   6 -14    3.64    0.81
   1   6 -14    3.13    0.93
   1  -6 -14    3.36    0.94
   1   6 -14    4.81    1.15
  -1   6  14    3.33    1.03
  -1   6  14    2.82    1.00
   1  -6 -13   24.50    2.12
   1  -6 -13   20.52    1.72
   1   6 -13   22.84    1.82
   1   6 -13   23.36    3.18
  -1   6  13   21.52    1.96
  -1   6  13   21.46    2.00
   1   6 -13   26.26    1.97
   1   6 -13   20.93    2.85
   1  -6 -13   30.17    2.19
   1   6 -13   29.47    2.31
   1   6 -13   23.19    2.05
   1  -6 -13   21.91    2.01
  -1  -6  13   21.60    1.70
  -1   6  13   22.35    1.75
   1   6 -13   25.32    2.18
   1   6 -13   25.64    2.20
   1  -6 -12   24.09    2.16
   1  -6 -12   27.07    2.03
   1   6 -12   27.84    2.18
   1   6 -12   29.43    2.36
   1  -6 -12   24.05    2.11
   1   6 -12   25.74    3.36
   1   6 -12   24.34    1.91
   1  -6 -12   21.00    1.78
  -1   6  12   23.56    2.06
   1   6 -12   24.96    2.03
   1   6 -12   24.85    3.06
   1  -6 -12   29.09    2.20
   1   6 -12   28.36    2.27
  -1  -6  12   22.10    1.74
  -1   6  12   24.74    1.82
   1   6 -12   25.78    2.26
   1  -6 -11   39.97    2.61
   1  -6 -11   39.84    2.52
   1   6 -11   39.55    4.49
   1  -6 -11   40.36    2.79
   1   6 -11   39.74    2.88
   1   6 -11   36.82    2.69
   1  -6 -11   39.22    2.76
   1   6 -11   33.78    2.42
   1   6 -11   38.41    4.09
   1  -6 -11   32.14    2.34
   1   6 -11   36.71    2.61
  -1  -6  11   36.52    2.32
   1   6 -11   38.53    2.83
  -1   6  11   37.12    2.35
  -1  -6  11   32.10    2.38
   1   6 -11   30.60    3.53
  -1   6  11   34.70    3.57
   1   6 -11   39.48    2.82
   1  -6 -10   12.64    1.29
   1  -6 -10   13.71    1.33
   1   6 -10   14.46    2.74
   1   6 -10   15.04    1.51
   1   6 -10   16.17    1.65
   1   6 -10   15.36    1.44
   1  -6 -10   12.91    1.44
   1  -6 -10   13.89    1.46
   1  -6 -10   12.61    2.23
   1   6 -10   18.13    2.66
   1   6 -10   14.26    1.27
   1  -6 -10   11.50    1.16
   1   6 -10   14.45    1.40
  -1   6  10   12.63    1.99
   1   6 -10   16.15    2.33
  -1  -6  10   13.34    1.23
   1   6 -10   17.15    1.63
   1   6 -10   12.60    1.28
  -1  -6  10   13.18    1.11
  -1   6  10   15.62    1.17
   1  -6  -9    3.82    0.79
   1   6  -9    3.08    1.61
   1   6  -9    5.85    1.69
   1   6  -9    4.80    1.85
   1   6  -9    6.23    1.00
   1  -6  -9    5.36    0.82
   1  -6  -9    3.65    0.86
   1   6  -9    4.75    0.94
   1  -6  -9    4.07    1.57
   1   6  -9    7.36    1.72
   1  -6  -9    3.98    0.69
   1   6  -9    4.18    0.75
   1  -6  -9    3.71    0.94
  -1  -6   9    5.09    0.65
   1  -6  -9    4.37    0.91
  -1   6   9    5.50    0.68
   1   6  -9    6.10    0.92
  -1  -6   9    5.41    0.78
   1   6  -9    5.57    1.48
  -1   6   9    6.10    1.40
   1   6  -9    4.31    0.80
   1  -6  -8   41.32    3.92
   1  -6  -8   39.26    2.65
   1  -6  -8   38.79    2.47
   1  -6  -8   41.15    2.58
   1  -6  -8   44.70    2.56
   1   6  -8   35.35    2.49
   1  -6  -8   33.57    2.90
   1   6  -8   38.33    2.57
   1  -6  -8   41.14    2.60
  -1   6   8   44.37    3.34
   1   6  -8   42.95    3.85
   1   6  -8   33.56    3.92
   1   6  -8   44.59    4.17
   1  -6  -8   37.80    2.62
   1   6  -8   37.26    2.58
   1  -6  -7  106.40    7.37
   1  -6  -7  109.28    5.90
   1  -6  -7  106.81    6.05
   1   6  -7  117.18    7.69
   1   6  -7  111.76    7.30
   1   6  -7  124.74    7.74
   1   6  -7  100.79    5.91
   1   6  -7  114.29    6.94
   1  -6  -7   91.33    6.22
   1   6  -7  118.63    6.93
   1  -6  -7  106.39    5.98
  -1   6   7  116.46    6.66
   1  -6  -7  103.05    5.94
   1  -6  -7  111.38    5.94
   1  -6  -7  100.62    6.01
   1  -6  -6   96.41    5.98
   1   6  -6  115.48    6.65
   1   6  -6  114.15    7.33
   1   6  -6  104.43    6.96
   1   6  -6  112.94    6.76
   1  -6  -6  101.88    5.79
  -1   6   6  115.07    6.37
   1  -6  -6  101.60    5.83
   1  -6  -6  102.67    5.72
   1  -6  -6  104.40    7.10
   1  -6  -6  102.66    5.75
   1   6  -5    8.42    1.34
   1   6  -5    8.58    1.75
   1   6  -5    7.86    1.55
   1   6  -5    7.75    1.29
   1  -6  -5    5.65    0.83
   1  -6  -5    6.99    1.71
   1   6  -5    6.53    1.19
   1   6  -5    8.19    1.35
   1  -6  -5    7.25    0.77
   1   6  -4   15.80    1.86
   1   6  -4   13.51    1.63
   1   6  -4   15.43    1.49
   1  -6  -4   10.04    0.95
   1   6  -4   13.81    1.52
   1  -6  -4   15.78    2.12
   1   6  -4   16.22    1.65
  -1  -6   3  140.05    8.68
   1   6  -3  153.70    8.53
   1   6  -3  132.90    7.93
   1  -6  -3  129.94    7.73
   1   6  -3  143.11    7.81
   1   6  -3  148.29    8.03
   1  -6  -3  156.24    8.73
   1   6  -3  147.01    8.17
   1   6  -3  141.86    8.32
   1   6  -3  140.84    8.00
   1   6  -2   28.04    2.42
   1   6  -2   27.98    2.27
   1   6  -2   31.78    2.17
   1   6  -2   33.71    2.27
   1  -6  -2   36.15    2.89
   1   6  -2   32.95    2.34
   1   6  -2   34.49    2.30
  -1  -6   2   31.63    2.78
   1   6  -1   50.37    3.06
   1   6  -1   51.76    3.00
   1   6  -1   52.40    2.86
   1  -6  -1   39.31    3.36
  -1  -6   1   48.33    3.55
   1   6  -1   46.57    3.00
   1   6  -1   50.86    2.99
  -1   6   1   43.22    2.53
   1   6  -1   54.17    3.14
   1   6   0   44.02    2.76
   1   6   0   40.90    2.74
   1  -6   0   46.34    3.33
   1  -6   0   48.46    3.46
  -1  -6   0   51.95    3.52
   1   6   0   46.41    3.00
   1   6   1    2.48    0.43
  -1  -6  -1    1.39    0.93
   1   6   1    2.11    0.45
   1  -6   1    1.26    0.38
   1  -6   1    1.49    0.82
  -1  -6  -1    1.64    0.96
   1  -6   1    1.01    0.90
  -1   6  -1    2.71    0.35
  -1   6  -2  322.26   15.56
  -1  -6  -2  285.06   15.51
   1   6   2  279.05   15.45
  -1   6  -2  302.07   16.22
  -1   6  -2  312.27   16.05
  -1  -6  -2  316.77   16.24
   1  -6   2  305.17   16.67
   1  -6   3  426.45   23.91
  -1   6  -3  396.43   22.74
  -1  -6  -3  424.62   23.30
  -1   6  -3  413.57   23.43
  -1   6  -3  410.05   23.53
  -1   6  -3  435.83   23.13
  -1   6  -3  490.10   22.77
  -1  -6  -3  436.15   22.70
  -1  -6  -4    4.72    1.12
  -1  -6  -4    5.51    0.72
  -1   6  -4    5.71    0.76
  -1   6  -4    5.09    1.26
  -1   6  -4    4.25    0.95
  -1   6  -4    4.17    1.40
  -1  -6  -5   35.72    2.29
  -1  -6  -5   34.85    2.31
  -1   6  -5   32.05    3.12
  -1   6  -5   28.99    2.55
  -1   6  -5   37.23    3.36
  -1  -6  -5   34.82    2.80
  -1  -6  -6  133.08    7.39
  -1   6  -6  139.71    8.67
  -1   6  -6  114.16    7.77
  -1   6  -6  156.95    9.08
  -1  -6  -6  143.53    7.48
  -1  -6  -6  121.65    7.90
  -1   6  -7   51.04    3.73
  -1   6  -7   46.38    3.69
  -1  -6  -7   49.42    3.05
  -1   6  -7   42.70    2.78
  -1   6  -7   46.21    2.92
  -1   6  -7   49.44    4.46
  -1  -6  -7   50.58    3.09
  -1  -6  -7   40.27    3.38
  -1   6  -8   14.64    2.62
  -1   6  -8   12.12    1.26
  -1   6  -8   12.54    1.14
  -1   6  -8   13.18    1.90
  -1  -6  -8   13.71    1.34
  -1  -6  -8   11.73    1.33
  -1   6  -8   13.19    1.32
  -1   6  -8   10.81    1.21
  -1  -6  -9    6.43    0.77
  -1   6  -9    7.38    0.85
   1   6   9    5.99    1.05
  -1   6  -9    6.48    0.88
  -1   6  -9    8.24    1.09
  -1   6  -9    6.59    0.99
  -1   6  -9    7.04    1.06
   1   6   9    4.25    1.34
   1   6   9    6.64    1.62
  -1  -6  -9    7.59    1.12
  -1  -6  -9    7.70    1.18
  -1   6  -9    5.21    1.43
  -1  -6 -10   56.98    3.54
  -1   6 -10   45.05    3.20
  -1   6 -10   52.58    3.37
   1   6  10   49.04    3.30
  -1   6 -10   46.16    4.36
  -1   6 -10   43.71    4.26
  -1  -6 -10   50.56    2.97
  -1   6 -10   55.84    3.06
  -1   6 -10   43.45    3.07
  -1   6 -10   49.80    3.29
   1   6  10   48.42    4.58
   1   6  10   38.43    4.12
  -1  -6 -10   57.63    3.47
  -1   6 -11   30.50    2.34
   1   6  11   22.40    3.19
   1   6  11   27.77    2.32
  -1   6 -11   26.96    2.21
  -1   6 -11   30.87    3.40
  -1   6 -11   30.60    2.02
  -1  -6 -11   27.15    1.93
  -1  -6 -11   29.36    2.40
  -1  -6 -11   31.94    2.39
  -1  -6 -12   11.73    1.43
  -1   6 -12   11.21    1.33
   1   6  12   10.76    1.36
  -1   6 -12   10.64    1.90
  -1   6 -12   12.62    1.45
   1   6  12   13.44    1.59
  -1  -6 -12   12.18    1.53
  -1   6 -12   13.00    1.25
  -1  -6 -12    9.99    1.09
   1   6  12   14.70    2.43
   1   6  13   17.14    1.61
   1  -6  13   13.91    1.36
   1   6  13   16.66    1.75
   1   6  13   20.17    1.83
   1   6  13   16.16    1.59
  -1   6 -13   15.12    1.54
  -1  -6 -13   21.86    1.86
  -1  -6 -13   21.42    1.78
  -1   6 -13   15.35    1.42
  -1  -6 -13   17.17    1.38
   1   6  14    9.16    1.10
  -1  -6 -14    8.25    1.16
  -1   6 -14    7.32    1.00
   1   6  14    9.40    1.24
   1   6  14    8.00    1.02
   1   6  14    7.96    1.02
  -1   6 -14    8.43    1.00
  -1  -6 -14    7.12    0.89
   1   6  15    8.89    1.09
  -1   6 -15    8.68    0.96
  -1  -6 -15    9.51    1.02
  -1  -6 -15    8.39    1.07
  -1  -6 -16   17.57    1.38
  -1   6 -16   17.08    1.36
   1  -7 -16    0.93    0.57
   1   7 -16    1.63    0.67
   1  -7 -16    1.63    0.62
   1  -7 -15    2.95    0.80
   1  -7 -15    2.95    0.80
   1   7 -15    3.72    0.93
  -1   7  15    2.74    0.83
  -1   7  15    3.07    0.92
   1  -7 -15    3.10    0.74
   1  -7 -14    1.16    0.77
   1   7 -14   -0.06    0.75
   1  -7 -14    2.16    0.82
   1   7 -14    0.43    0.88
  -1   7  14    0.64    0.89
  -1   7  14    1.89    0.88
   1   7 -14    0.91    0.93
   1  -7 -14    0.06    0.67
   1  -7 -13    4.43    0.95
   1   7 -13    5.05    1.20
   1   7 -13    4.37    1.20
   1   7 -13    4.01    0.86
   1   7 -13    4.99    1.10
   1   7 -13    5.79    1.24
   1  -7 -13    5.72    1.09
  -1   7  13    3.72    1.06
  -1   7  13    3.61    1.10
   1   7 -12    7.84    1.14
   1  -7 -12    7.98    1.02
   1   7 -12   10.52    2.25
   1  -7 -12   10.28    1.32
  -1  -7  12    9.68    1.08
   1   7 -12   10.50    2.07
   1   7 -12    9.86    1.39
   1   7 -12   13.78    1.60
   1   7 -12    8.81    1.19
   1   7 -12    9.68    1.47
  -1   7  12    8.85    1.08
   1   7 -12   13.87    1.63
  -1  -7  12    8.38    1.01
   1  -7 -12    9.61    1.36
   1   7 -11   10.35    2.59
   1   7 -11    8.65    1.36
   1   7 -11    7.55    1.03
   1  -7 -11    5.92    0.90
   1   7 -11    7.96    2.12
   1   7 -11    8.35    1.13
   1  -7 -11    8.49    1.23
   1   7 -11    7.71    1.87
  -1  -7  11    8.27    1.00
   1  -7 -11    7.39    1.07
  -1   7  11    5.08    0.91
   1  -7 -11    8.31    1.21
  -1  -7  11    4.79    0.86
   1   7 -11    9.41    1.40
   1  -7 -10    7.40    1.00
   1   7 -10    6.67    1.15
   1   7 -10    8.57    2.40
   1   7 -10    5.99    0.94
   1   7 -10    6.44    1.28
   1  -7 -10    5.52    1.07
   1   7 -10    6.75    1.29
   1   7 -10    6.04    1.04
   1   7 -10    6.99    0.93
   1  -7 -10    5.42    0.83
   1   7 -10    7.85    1.96
   1   7 -10    6.07    1.03
   1   7 -10    6.93    1.78
  -1  -7  10    6.93    0.95
   1  -7 -10    6.29    0.99
  -1   7  10    7.45    1.62
   1  -7 -10    5.07    1.74
   1  -7 -10    6.04    1.04
  -1  -7  10    4.57    0.78
  -1   7  10    5.89    0.83
  -1   7   9   12.49    1.88
   1  -7  -9   10.99    1.23
   1  -7  -9   10.71    1.17
   1   7  -9   11.73    2.23
   1   7  -9   15.48    2.79
   1   7  -9   13.19    1.39
   1  -7  -9    9.96    1.28
   1   7  -9   13.50    1.36
   1   7  -9   12.95    1.24
   1  -7  -9   10.70    2.18
   1  -7  -9    8.54    0.99
   1   7  -9   13.36    2.19
   1  -7  -9   12.82    1.34
  -1   7   9   13.67    1.04
  -1  -7   9   11.70    0.98
   1   7  -9   13.43    1.32
   1  -7  -9   12.95    1.30
  -1  -7   9   13.84    1.25
   1  -7  -8    1.94    0.68
   1   7  -8    0.56    1.19
   1   7  -8    1.57    1.38
   1   7  -8    0.92    1.42
   1   7  -8    1.24    0.64
   1  -7  -8    0.82    0.64
   1   7  -8    1.33    0.74
   1   7  -8   -0.15    1.04
   1  -7  -8    0.45    0.60
   1   7  -8    1.27    0.67
  -1   7   8    0.94    0.97
  -1  -7   8    0.80    0.53
   1   7  -8   -0.14    1.05
   1  -7  -8    0.22    0.63
   1  -7  -8    1.47    1.25
  -1   7   8    1.52    0.48
  -1  -7   8    1.03    0.43
   1  -7  -8    1.03    0.62
   1  -7  -7    5.50    1.62
   1  -7  -7    7.07    0.88
  -1   7   7    7.69    1.35
   1   7  -7    5.94    1.44
   1  -7  -7    6.63    0.87
   1   7  -7    9.08    1.63
   1   7  -7    6.54    1.49
   1   7  -7    5.64    1.42
   1  -7  -7    5.45    0.87
   1  -7  -7    7.58    0.98
   1   7  -7    6.94    2.02
   1   7  -7    6.55    1.70
   1   7  -7    6.13    1.89
   1   7  -6   19.93    2.26
   1   7  -6   20.30    2.21
   1  -7  -6   21.92    1.55
   1  -7  -6   20.83    1.62
  -1   7   6   21.99    2.05
   1   7  -6   22.78    2.84
   1   7  -6   19.21    2.53
   1  -7  -6   23.01    1.59
   1  -7  -6   22.37    1.67
   1   7  -6   21.83    2.37
   1  -7  -6   23.51    2.74
   1  -7  -6   21.46    1.61
   1  -7  -5   11.76    1.07
   1   7  -5   11.72    1.71
   1   7  -5   14.99    2.19
   1   7  -5   13.60    2.00
   1  -7  -5   13.01    1.12
   1  -7  -5   10.68    1.99
   1   7  -5   14.98    1.69
   1   7  -5   12.94    1.66
   1   7  -5   15.49    1.82
  -1  -7   5   12.63    2.13
   1   7  -4   98.58    6.15
   1   7  -4   99.47    6.33
   1   7  -4   97.29    5.98
   1   7  -4   94.56    5.93
   1  -7  -4  102.90    6.70
   1   7  -4   98.16    6.49
  -1  -7   4   95.73    6.67
   1   7  -3    4.40    0.89
   1   7  -3    5.88    1.09
   1   7  -3    2.61    0.75
   1   7  -3    2.79    0.91
   1   7  -3    4.17    0.90
   1   7  -3    4.60    0.81
   1  -7  -3    3.58    0.71
   1  -7  -3    4.04    1.38
   1   7  -3    4.80    1.20
  -1  -7   3    3.01    1.26
   1   7  -2   60.67    4.49
   1   7  -2   66.57    4.38
   1  -7  -2   84.28    5.10
   1   7  -2   68.83    4.23
   1   7  -2   66.97    4.15
   1   7  -2   72.29    4.32
   1   7  -2   73.97    4.44
  -1  -7   2   66.74    4.92
   1   7  -1    8.08    1.09
   1   7  -1   10.20    1.10
   1   7  -1    9.43    1.15
   1   7  -1   11.23    1.12
   1   7  -1   11.79    1.01
   1   7  -1   11.24    1.22
   1  -7  -1    9.04    1.48
  -1  -7   1   13.64    1.77
  -1  -7   0   38.13    3.19
   1  -7   0   37.49    3.15
   1   7   0   33.33    2.41
   1   7   0   36.10    2.42
   1   7   0   38.40    2.67
   1  -7   0   44.46    3.18
  -1  -7  -1   23.15    2.16
   1  -7   1   24.12    2.30
   1   7   1   21.01    1.56
   1  -7   1   19.76    2.28
  -1  -7  -1   25.07    2.45
   1  -7   2   66.70    4.91
  -1  -7  -2   72.55    4.62
  -1  -7  -2   73.47    3.75
  -1   7  -2   72.00    4.43
   1   7   2   60.34    3.75
  -1   7  -3  147.80    9.00
  -1   7  -3  171.50    9.44
  -1   7  -3  168.01    9.83
  -1   7  -3  166.01    9.68
   1  -7   3  169.22   10.20
  -1  -7  -3  184.27    9.73
  -1   7  -4   10.55    1.78
  -1   7  -4    7.26    1.54
  -1   7  -4    9.05    1.22
   1  -7   4    6.89    1.75
  -1  -7  -4    7.24    1.37
  -1  -7  -5   21.40    2.29
  -1  -7  -5   25.23    1.85
  -1   7  -5   29.29    2.83
  -1   7  -5   20.99    2.11
  -1   7  -5   26.89    2.90
   1  -7   5   24.59    1.72
   1  -7   5   25.99    3.16
  -1  -7  -6    0.35    0.59
  -1   7  -6    1.10    0.82
  -1   7  -6    1.10    0.71
  -1   7  -6    0.33    1.06
  -1   7  -6   -0.18    1.25
  -1  -7  -6    0.98    0.84
  -1  -7  -6    0.16    0.60
  -1  -7  -7   10.52    1.26
  -1   7  -7   11.03    1.75
  -1   7  -7   13.70    1.84
  -1  -7  -7   13.09    1.28
  -1   7  -7   14.68    2.46
  -1   7  -7   10.99    1.17
  -1  -7  -7    9.76    1.55
  -1   7  -7   11.51    1.15
  -1  -7  -8   24.27    1.64
  -1  -7  -8   27.70    2.09
   1  -7   8   24.12    1.71
  -1  -7  -8   26.73    2.12
  -1   7  -8   26.61    2.82
  -1   7  -8   29.77    2.87
  -1  -7  -8   24.76    1.78
  -1   7  -8   27.87    1.96
  -1  -7  -9    2.26    0.58
   1   7   9    0.78    1.14
   1   7   9    0.38    0.95
  -1   7  -9    1.55    0.81
   1   7   9    1.72    0.87
  -1  -7  -9    1.97    0.95
  -1   7  -9    1.45    0.74
  -1  -7  -9    1.97    0.84
  -1   7  -9    3.56    2.02
  -1   7  -9    2.47    1.15
  -1   7  -9    1.56    0.74
  -1   7 -10    3.17    0.90
  -1   7 -10    3.06    0.94
   1   7  10    1.07    1.26
   1   7  10    4.62    1.43
  -1  -7 -10    4.63    0.74
  -1   7 -10    4.49    0.82
  -1  -7 -10    4.76    1.06
   1   7  10    4.98    1.10
   1   7  10    4.50    1.06
  -1   7 -10    4.30    1.49
  -1  -7 -10    3.90    1.04
  -1   7 -10    3.21    0.87
  -1   7 -11    1.91    0.88
   1   7  11    0.23    1.15
  -1   7 -11    2.43    1.24
  -1   7 -11    1.18    1.11
  -1  -7 -11    1.35    0.62
  -1   7 -11    1.93    0.73
  -1  -7 -11    1.62    0.93
  -1   7 -11    1.50    0.74
  -1  -7 -11    2.29    0.90
   1  -7  11    1.09    0.77
   1   7  11    0.74    0.99
   1   7  12    3.12    1.10
   1  -7  12    2.27    0.80
   1  -7  12    3.10    1.96
  -1  -7 -12    3.08    0.92
  -1  -7 -12    3.34    1.00
  -1   7 -12    2.28    0.81
  -1   7 -12    1.51    0.77
  -1  -7 -12    1.93    0.70
  -1   7 -12    2.19    0.90
   1   7  13    0.17    0.77
  -1  -7 -13    1.13    0.85
  -1   7 -13   -0.43    0.71
   1   7  13   -0.25    0.98
   1   7  13    0.50    0.74
  -1   7 -13   -0.34    0.75
  -1  -7 -13   -0.24    0.64
   1  -7  13    0.48    0.55
  -1   7 -14    4.80    0.83
  -1  -7 -14    6.64    1.06
   1   7  14    6.43    1.08
  -1   7 -14    6.41    0.86
   1   7  14    7.68    0.99
   1   7  14    5.93    0.93
  -1  -7 -14    7.96    0.98
   1   7  14    6.48    1.00
   1   7  15   -0.39    0.68
  -1  -7 -15    0.58    0.47
  -1  -7 -15   -0.05    0.56
   1   7  15    0.08    0.50
  -1  -7 -16    5.59    0.69
  -1  -7 -16    5.08    0.65
   1   8 -16   37.55    2.42
   1  -8 -16   35.04    2.35
   1  -8 -15    8.12    1.06
   1   8 -15    9.20    1.19
   1   8 -15   10.05    1.20
   1  -8 -15    7.65    1.04
  -1   8  15    9.63    1.19
  -1   8  15    8.78    1.13
   1  -8 -15    8.64    0.99
   1  -8 -14    8.11    1.15
   1   8 -14    8.28    1.27
   1   8 -14    7.49    1.23
   1  -8 -14    6.84    1.01
  -1   8  14    7.62    1.15
   1   8 -14    5.65    1.02
   1   8 -13   15.94    1.69
  -1   8  13   12.98    1.48
   1  -8 -13   13.53    1.53
   1   8 -13   14.78    1.70
   1   8 -13   16.68    1.73
   1   8 -13   12.66    1.48
   1  -8 -13   11.33    1.39
   1   8 -12    8.09    2.10
  -1  -8  12    4.54    2.41
   1   8 -12   10.25    1.47
   1   8 -12    9.04    1.97
  -1  -8  12    9.03    1.09
   1  -8 -12    9.61    1.31
   1   8 -12    9.50    1.53
   1   8 -12   10.10    1.20
   1  -8 -12    8.25    1.24
   1   8 -12   13.43    1.66
   1   8 -12    9.75    1.37
   1  -8 -11    8.80    1.04
   1   8 -11   13.04    2.42
   1  -8 -11   10.31    1.34
   1   8 -11   17.94    3.22
  -1   8  11   10.28    1.08
  -1  -8  11    8.02    0.97
   1  -8 -11   12.53    1.42
   1   8 -11   13.48    2.33
  -1  -8  11   10.72    1.19
   1   8 -11   12.12    1.30
   1   8 -10    7.61    1.27
   1   8 -10    7.26    1.33
   1  -8 -10    6.44    1.10
   1  -8 -10    6.57    1.82
  -1   8  10    5.41    1.53
   1   8 -10    5.44    1.07
   1   8 -10    6.76    1.88
   1  -8 -10    4.92    1.01
  -1  -8  10    5.60    0.78
   1   8 -10    8.06    2.48
  -1  -8  10    8.25    1.05
   1   8 -10    6.80    0.97
   1   8 -10    8.04    1.34
   1  -8 -10    5.59    0.98
   1   8 -10    5.27    0.98
   1  -8 -10    9.34    1.19
   1   8  -9   23.43    3.50
   1   8  -9   20.26    3.00
   1   8  -9   24.05    3.60
  -1   8   9   24.47    2.67
   1  -8  -9   24.05    1.95
   1   8  -9   23.19    1.92
   1  -8  -9   26.04    1.95
   1  -8  -9   23.98    3.02
  -1  -8   9   19.09    1.49
   1   8  -9   24.79    3.02
   1  -8  -9   21.44    1.90
   1   8  -9   20.17    1.73
  -1  -8   9   23.85    1.83
   1  -8  -9   24.20    1.87
   1  -8  -9   26.37    1.85
   1   8  -9   24.21    1.88
   1  -8  -8  104.69    5.96
   1   8  -8  101.54    5.90
   1  -8  -8  101.69    5.90
   1  -8  -8   98.78    5.76
   1  -8  -8  109.08    5.87
  -1   8   8  106.04    6.75
   1  -8  -8  103.53    7.37
   1   8  -8  109.45    7.24
   1  -8  -8   94.61    5.90
   1   8  -8  100.08    7.43
   1   8  -8  108.17    7.98
   1   8  -8  110.04    8.10
   1   8  -8   96.25    5.76
   1   8  -8   95.43    5.82
   1   8  -8  101.54    7.20
  -1  -8   8  105.26    5.85
   1   8  -8  106.47    7.08
   1  -8  -7  160.44   10.26
   1  -8  -7  154.06    8.70
   1   8  -7  158.22   10.29
   1   8  -7  172.16   10.83
   1  -8  -7  165.98    8.64
   1  -8  -7  146.07    8.71
  -1  -8   7  159.22    8.68
   1   8  -7  149.02    9.84
   1   8  -7  156.55    9.73
  -1   8   7  160.89    9.45
   1   8  -7  159.55    9.71
   1   8  -7  160.37    9.85
  -1  -8   7  149.58   10.71
   1  -8  -7  158.50    8.77
   1  -8  -6  225.54   14.30
   1  -8  -6  229.16   12.89
   1   8  -6  255.01   14.52
   1   8  -6  271.25   14.95
   1   8  -6  254.16   13.91
   1   8  -6  248.56   13.83
   1  -8  -6  231.30   12.93
   1   8  -6  257.92   14.14
   1   8  -6  265.83   13.97
  -1   8   6  255.05   13.56
  -1  -8   6  234.65   14.78
   1  -8  -6  229.21   12.94
   1  -8  -5   24.89    2.80
   1  -8  -5   23.07    1.65
   1  -8  -5   22.02    1.68
   1   8  -5   21.56    2.32
  -1   8   5   24.79    2.11
   1   8  -5   20.60    2.37
   1   8  -5   19.44    2.58
   1   8  -5   27.24    2.99
   1  -8  -5   22.79    1.66
   1  -8  -5   24.05    1.66
   1   8  -5   23.12    2.26
   1   8  -5   22.73    2.26
   1  -8  -5   20.39    1.88
  -1  -8   5   26.31    3.00
   1   8  -4   34.36    2.78
   1   8  -4   38.62    2.84
  -1  -8   4   32.02    3.38
   1   8  -4   35.79    3.32
   1   8  -4   37.52    3.00
   1  -8  -4   37.17    2.20
   1  -8  -4   36.51    2.23
   1  -8  -4   29.64    2.33
   1  -8  -4   41.41    3.56
   1   8  -4   31.04    3.04
  -1  -8   3    5.67    1.49
   1   8  -3    7.74    1.21
   1   8  -3    7.86    1.26
   1   8  -3    5.49    1.03
   1  -8  -3    8.10    1.77
   1   8  -3    5.44    1.01
   1   8  -3    6.22    1.24
   1   8  -3    6.00    1.06
   1   8  -3    6.90    1.47
   1   8  -2  143.86    8.03
   1   8  -2  133.43    7.87
   1  -8  -2  145.52    8.61
   1   8  -2  131.54    7.69
   1   8  -2  145.18    7.79
   1   8  -2  136.03    8.25
   1   8  -2  122.64    7.94
  -1  -8   2  137.26    8.63
   1   8  -1   33.78    2.52
   1   8  -1   35.18    2.26
   1   8  -1   32.57    2.49
   1   8  -1   30.64    2.44
   1   8  -1   31.77    2.40
  -1  -8   1   39.79    3.27
   1   8   0    6.93    0.93
   1   8   0    6.69    0.91
   1   8   0    7.22    1.14
   1  -8   0    6.68    1.47
  -1  -8   0    6.97    1.49
   1   8   0    7.40    1.09
   1  -8   1   29.69    2.62
   1   8   1   21.13    1.71
  -1  -8  -1   28.92    2.74
   1  -8   1   24.88    2.65
  -1  -8  -2  132.01    7.47
   1  -8   2  135.78    8.70
  -1  -8  -2  145.95    8.40
  -1  -8  -2  134.32    7.25
  -1   8  -2  153.47    8.24
  -1  -8  -2  133.06    7.46
   1  -8   3  314.82   18.88
  -1  -8  -3  333.33   18.39
  -1  -8  -3  331.63   17.25
  -1   8  -3  323.19   18.46
  -1   8  -3  356.24   18.22
  -1   8  -3  338.26   18.44
  -1  -8  -3  316.77   17.49
  -1  -8  -4   92.92    5.26
  -1  -8  -4   96.40    6.14
  -1  -8  -4   91.10    4.95
  -1   8  -4   91.96    5.79
  -1   8  -4  100.24    6.46
  -1   8  -4   84.15    6.11
   1  -8   4   95.68    6.79
   1  -8   4   86.07    5.07
   1  -8   5    1.13    0.52
   1  -8   5    0.64    1.19
  -1  -8  -5    1.36    0.94
  -1  -8  -5    1.11    0.39
  -1  -8  -5    0.56    0.62
  -1   8  -5    1.24    1.10
  -1   8  -5    0.68    0.74
  -1   8  -5    0.68    1.20
  -1   8  -6   47.06    3.58
   1  -8   6   51.59    4.88
  -1   8  -6   45.76    4.04
  -1   8  -6   41.17    4.16
  -1  -8  -6   38.17    3.45
  -1  -8  -6   41.70    2.86
   1  -8   6   40.32    2.67
  -1  -8  -7   51.16    3.57
  -1   8  -7   62.96    4.47
  -1  -8  -7   51.65    3.39
  -1   8  -7   53.58    4.42
   1  -8   7   55.65    3.43
  -1   8  -7   64.52    5.40
  -1   8  -7   59.51    5.00
   1  -8   7   51.85    3.39
   1  -8   7   50.94    3.22
  -1   8  -7   57.09    3.43
  -1  -8  -7   62.19    3.63
  -1  -8  -7   53.12    4.27
  -1   8  -7   51.36    3.34
   1  -8   7   60.98    5.72
  -1  -8  -7   62.13    3.39
  -1   8  -8   90.91    6.40
  -1   8  -8   92.25    6.29
  -1  -8  -8   95.81    5.33
   1  -8   8   92.60    5.19
  -1   8  -8   89.18    5.13
   1  -8   8   75.81    4.86
  -1   8  -8   88.45    7.23
  -1   8  -8   82.53    5.04
  -1  -8  -8   91.98    5.04
   1  -8   8  107.64    8.20
  -1   8  -9   11.16    1.25
  -1  -8  -9   10.37    1.00
  -1  -8  -9    9.93    1.37
   1   8   9    9.82    1.28
   1  -8   9   11.68    1.25
  -1   8  -9   10.03    2.66
   1   8   9    6.79    1.76
   1   8   9   11.37    2.19
  -1   8  -9    9.11    1.15
  -1   8  -9   12.02    1.38
  -1  -8  -9   11.65    1.37
   1  -8   9    8.93    0.95
   1  -8   9   13.76    3.03
  -1   8  -9    9.94    1.93
  -1   8  -9   12.56    2.19
  -1   8 -10   12.44    1.34
  -1  -8 -10   12.51    1.55
  -1   8 -10   10.44    1.29
   1   8  10   14.09    2.48
   1   8  10    9.36    2.02
  -1   8 -10   13.33    1.49
  -1  -8 -10   14.36    1.54
  -1  -8 -10   12.53    1.09
   1  -8  10   12.64    1.36
   1   8  10   12.01    1.47
   1   8  10   13.66    1.51
  -1   8 -10   14.32    2.39
   1  -8  10   15.47    3.25
   1   8  11    1.66    1.31
   1  -8  11    0.77    1.59
  -1  -8 -11    0.39    0.88
  -1   8 -11    1.03    0.71
   1   8  11    0.49    0.92
   1   8  11    1.15    1.02
   1  -8  11   -0.06    0.63
  -1  -8 -11    1.01    0.84
  -1  -8 -11   -0.47    0.65
  -1   8 -11   -0.06    0.79
  -1   8 -11    0.73    1.04
   1  -8  12    1.52    0.73
   1   8  12    1.18    0.98
  -1   8 -12    0.76    0.67
  -1  -8 -12    2.22    0.93
  -1   8 -12    1.64    0.74
  -1   8 -12    1.55    0.85
   1  -8  13    9.99    1.10
   1   8  13   10.64    1.17
  -1  -8 -13   11.02    1.34
   1   8  13   12.17    1.31
   1   8  13   10.08    1.36
  -1  -8 -13   12.18    1.27
  -1   8 -13   10.12    1.14
  -1  -8 -13   12.81    1.40
   1   8  13   10.31    1.26
  -1  -8 -14    7.75    1.03
   1   8  14    5.62    0.91
   1   8  14    5.58    0.90
   1   8  14    5.23    0.92
  -1  -8 -14    6.75    0.89
  -1  -8 -14    7.24    1.00
   1   8  15    3.38    0.67
  -1  -8 -15    2.75    0.64
   1   8  15    3.41    0.77
  -1  -8 -15    2.30    0.59
   1  -9 -16    8.78    0.88
   1   9 -15    0.85    0.70
   1  -9 -15   -0.19    0.53
  -1   9  15    0.64    0.71
   1   9 -15    0.45    0.66
   1  -9 -14    3.21    0.82
   1   9 -14    3.60    0.96
   1   9 -14    4.14    1.02
   1  -9 -14    1.92    0.69
   1   9 -14    2.53    0.76
  -1   9  14    3.31    0.94
  -1   9  13    0.70    0.84
   1  -9 -13    0.80    0.70
   1   9 -13    1.93    1.02
  -1  -9  13    1.12    0.63
   1   9 -13    1.54    0.96
   1   9 -13    2.08    0.88
   1  -9 -13    0.94    0.77
   1   9 -13    1.81    0.94
  -1  -9  12    2.18    1.94
   1   9 -12    3.46    1.57
  -1  -9  12    4.57    0.90
   1   9 -12    6.52    1.16
   1  -9 -12    5.46    0.98
   1   9 -12    5.15    1.30
   1   9 -12    6.80    1.29
   1  -9 -12    5.25    1.07
   1   9 -12    5.52    1.29
   1   9 -12    5.52    2.22
   1  -9 -12    4.18    1.04
   1   9 -11    5.86    1.94
   1  -9 -11    5.62    1.02
   1  -9 -11    5.86    1.11
   1   9 -11    6.94    1.35
  -1  -9  11    6.54    1.00
   1  -9 -11    5.46    1.09
   1   9 -11    5.51    0.98
  -1  -9  11    4.00    2.06
   1   9 -11    4.62    2.37
   1   9 -10    4.85    1.18
   1  -9 -10    4.22    1.01
   1   9 -10    5.01    1.26
   1  -9 -10    6.30    1.79
   1  -9 -10    4.14    0.97
   1   9 -10    4.91    0.95
   1   9 -10    5.11    1.05
   1   9 -10    3.74    1.66
   1  -9 -10    3.56    0.93
  -1   9  10    2.41    1.33
   1   9 -10    2.55    2.15
  -1  -9  10    6.93    2.42
   1   9 -10    5.45    1.27
  -1  -9  10    5.67    0.98
   1   9  -9   19.10    2.85
   1   9  -9   18.62    3.23
   1   9  -9   23.25    3.58
   1   9  -9   14.54    1.43
   1  -9  -9   15.11    1.63
   1   9  -9   18.02    1.65
   1   9  -9   17.46    1.57
   1  -9  -9   13.98    2.49
   1   9  -9   17.99    2.64
  -1  -9   9   14.98    3.14
   1   9  -9   14.77    2.51
   1   9  -9   21.49    2.93
  -1  -9   9   16.97    1.57
   1  -9  -9   19.17    1.68
   1  -9  -9   13.58    1.54
  -1   9   9   16.35    2.27
   1   9  -8   18.53    3.03
   1   9  -8   25.98    3.73
   1   9  -8   24.09    1.82
   1  -9  -8   27.62    2.03
  -1  -9   8   19.79    1.60
  -1   9   8   27.46    2.72
   1  -9  -8   27.96    3.21
   1   9  -8   23.35    2.85
  -1  -9   8   18.65    3.27
   1  -9  -8   23.75    1.91
   1   9  -8   21.69    2.88
   1   9  -8   24.69    2.87
  -1  -9   8   24.01    1.87
   1   9  -8   21.67    1.84
   1  -9  -8   24.97    1.95
  -1   9   7   35.10    3.05
   1   9  -7   33.11    3.72
   1   9  -7   32.83    4.02
   1  -9  -7   34.26    2.44
  -1  -9   7   31.27    2.15
   1  -9  -7   37.88    3.81
   1   9  -7   39.42    3.41
   1   9  -7   38.08    3.46
   1  -9  -7   33.87    2.52
   1  -9  -7   30.67    2.33
   1   9  -7   29.84    3.32
   1   9  -7   40.12    3.51
  -1  -9   7   36.45    2.41
   1  -9  -7   34.72    2.42
  -1  -9   7   33.90    4.10
   1  -9  -6    4.25    0.79
   1  -9  -6    5.08    0.82
   1  -9  -6    5.23    0.88
   1  -9  -6    6.23    0.93
   1  -9  -6    5.72    1.73
  -1  -9   6    5.87    1.83
   1   9  -6    6.45    1.44
  -1   9   6    6.03    1.20
   1   9  -6    6.93    1.57
   1   9  -6    7.30    1.56
  -1  -9   6    5.45    0.85
   1   9  -6    5.27    1.30
   1  -9  -6    5.64    0.85
   1   9  -6    6.25    1.70
   1   9  -6    5.41    1.76
   1  -9  -6    5.82    0.85
   1  -9  -5    4.89    1.60
  -1  -9   5    4.23    1.56
   1  -9  -5    5.04    0.78
   1   9  -5    5.60    1.25
  -1   9   5    5.40    1.08
   1   9  -5    7.17    1.43
   1   9  -5    8.16    1.37
   1   9  -5    6.19    1.39
   1  -9  -5    5.19    0.77
   1  -9  -5    4.27    0.75
   1  -9  -5    5.42    0.83
   1   9  -5    6.73    1.42
   1   9  -5    6.18    1.71
   1   9  -5    8.31    2.02
   1   9  -4    0.95    0.87
   1   9  -4    2.01    1.17
   1   9  -4    1.59    0.97
  -1   9   4    0.97    0.69
   1   9  -4    0.93    0.83
   1   9  -4    0.94    0.86
   1   9  -4    1.09    0.85
   1  -9  -4    0.73    0.53
   1  -9  -4    0.77    0.48
   1  -9  -4   -0.16    1.24
   1  -9  -4    0.80    0.54
  -1  -9   4    0.91    1.05
   1   9  -3   25.40    2.72
   1   9  -3   18.08    1.99
   1   9  -3   18.58    2.24
   1   9  -3   21.14    2.03
   1   9  -3   20.41    1.92
  -1  -9   3   21.84    2.66
   1   9  -3   24.06    2.27
   1   9  -3   22.32    2.10
   1  -9  -3   29.01    2.87
   1  -9  -2   11.08    1.90
   1   9  -2    8.69    1.49
   1   9  -2    9.29    1.36
   1   9  -2   10.50    1.33
   1   9  -2    9.79    1.16
   1   9  -2   10.57    1.42
  -1  -9   2   10.45    1.81
   1   9  -1    1.64    0.76
   1   9  -1    1.72    0.67
   1   9  -1    2.45    0.91
  -1  -9   1    1.41    1.24
   1   9  -1    2.22    0.74
   1   9  -1    2.08    0.56
   1   9  -1    1.86    0.73
   1   9   0   23.38    2.13
   1   9   0   22.60    2.11
   1  -9   0   24.02    2.70
  -1  -9   0   25.00    2.76
   1   9   0   23.73    1.87
   1   9   0   22.60    1.90
   1  -9   1   58.03    4.19
   1   9   1   51.22    3.67
  -1  -9  -1   52.34    4.33
   1  -9   1   48.79    4.15
   1   9   1   44.20    3.09
  -1   9  -2  133.74    7.66
  -1  -9  -2  112.62    6.76
  -1  -9  -2  125.48    6.58
   1  -9   2  115.60    8.09
   1  -9   3   20.82    1.52
  -1   9  -3   20.12    2.47
  -1   9  -3   25.67    2.37
  -1   9  -3   22.62    2.46
  -1  -9  -3   22.00    1.70
  -1  -9  -3   22.07    1.71
   1  -9   3   21.12    2.76
  -1  -9  -3   22.75    2.50
  -1   9  -4    4.77    1.54
  -1   9  -4   10.31    1.74
  -1   9  -4    7.59    1.30
  -1  -9  -4    5.57    0.87
   1  -9   4    4.59    0.70
   1  -9   4    7.13    1.76
  -1  -9  -4    5.99    1.50
  -1  -9  -5   14.78    1.41
   1  -9   5   12.29    1.21
   1  -9   5   17.16    1.23
   1  -9   5   12.83    2.45
   1  -9   5   12.09    1.16
  -1  -9  -5   15.41    2.12
  -1   9  -5   16.56    2.41
  -1   9  -5   14.65    2.20
  -1  -9  -6   47.54    3.97
   1  -9   6   51.16    5.06
  -1  -9  -6   47.01    3.11
  -1  -9  -6   49.05    2.97
   1  -9   6   48.22    2.87
   1  -9   6   43.56    2.96
  -1  -9  -6   44.43    2.97
  -1   9  -6   51.17    4.65
  -1   9  -6   45.37    4.32
  -1   9  -6   50.53    3.90
  -1  -9  -6   48.53    3.18
   1  -9   6   44.34    2.91
  -1   9  -7    6.03    0.93
  -1  -9  -7    4.23    0.84
   1  -9   7    5.22    0.89
  -1   9  -7    6.08    1.75
  -1   9  -7    6.26    1.93
  -1  -9  -7    4.75    0.83
   1  -9   7    3.87    0.72
   1  -9   7    5.86    2.18
  -1  -9  -7    5.00    0.73
   1  -9   7    4.84    0.79
  -1   9  -7    5.50    0.85
  -1   9  -7    6.99    1.53
   1   9   7    4.40    1.58
  -1  -9  -7    5.25    1.02
   1  -9   8   14.38    3.15
  -1  -9  -8   10.96    1.40
  -1  -9  -8   13.22    1.47
  -1   9  -8   13.02    2.11
  -1   9  -8   10.34    1.98
  -1   9  -8   13.52    2.83
  -1   9  -8   10.64    1.22
  -1  -9  -8   12.23    1.33
  -1  -9  -8   13.22    1.15
   1  -9   8    8.83    1.10
   1  -9   8    9.07    1.03
  -1   9  -9    4.45    2.24
   1  -9   9    1.81    0.60
  -1  -9  -9    1.84    0.70
  -1   9  -9    2.41    1.26
  -1   9  -9    3.68    1.43
   1  -9   9    2.13    1.88
  -1  -9  -9    2.06    0.54
  -1  -9  -9    2.46    0.93
  -1   9  -9    4.23    1.01
   1   9   9    2.48    1.32
   1  -9   9    1.63    0.64
   1   9   9    2.80    0.97
  -1   9  -9    2.48    0.79
  -1   9  -9    2.48    0.80
  -1  -9 -10    3.01    0.82
  -1   9 -10    2.19    1.35
  -1   9 -10    2.84    1.41
  -1   9 -10    2.08    0.73
  -1   9 -10    1.26    0.70
   1   9  10    3.26    1.36
   1   9  10    2.65    1.43
  -1  -9 -10    2.89    0.96
  -1   9 -10    4.03    0.98
   1  -9  10    4.84    2.21
   1   9  10    1.56    0.94
   1  -9  10    1.85    0.67
  -1   9 -11   -0.19    1.06
   1  -9  11   -0.74    1.53
  -1   9 -11   -0.21    1.19
   1   9  11    0.99    1.28
  -1   9 -11    0.63    0.76
  -1  -9 -11    0.30    0.81
   1   9  11    1.20    0.99
   1   9  11    0.30    0.89
  -1  -9 -11    0.84    0.68
  -1  -9 -11    0.08    0.85
  -1   9 -11    0.48    0.64
  -1   9 -12    0.98    0.75
  -1  -9 -12    0.21    0.71
   1   9  12    1.50    0.99
   1   9  12    0.72    0.94
  -1  -9 -12    0.64    0.81
   1  -9  12   -0.05    0.66
  -1  -9 -12    0.06    0.62
   1   9  13    6.31    0.95
   1   9  13    7.15    1.17
   1   9  13    6.40    1.15
  -1  -9 -13    7.33    1.04
   1   9  13    5.02    0.97
  -1  -9 -13    7.41    1.08
   1  -9  13    4.65    0.85
  -1  -9 -13    6.55    0.93
   1   9  13    6.64    1.03
  -1  -9 -14    3.24    0.72
  -1  -9 -14    2.88    0.74
   1  -9  14    2.07    0.54
   1   9  14    3.69    0.72
   1   9  14    3.35    0.76
   1   9  14    3.38    0.76
   1   9  14    1.59    0.71
  -1  -9 -14    2.64    0.62
  -1  -9 -15    1.36    0.50
   1   9  15    1.78    0.56
  -1  10  15    1.02    0.71
   1  10 -15    0.63    0.59
   1 -10 -15    1.08    0.54
   1  10 -14    5.55    1.05
   1 -10 -14    6.84    0.96
   1  10 -14    6.50    1.04
  -1  10  14    6.68    1.07
   1  10 -13   22.27    1.87
  -1  10  13   17.10    1.74
  -1  10  13   19.58    1.79
   1 -10 -13   17.78    1.69
   1  10 -13   21.75    1.95
   1  10 -13   19.60    1.67
   1  10 -13   21.41    1.88
   1 -10 -13   16.92    1.60
  -1 -10  13   17.84    1.53
   1 -10 -12   40.93    2.94
  -1 -10  12   41.31    2.81
   1  10 -12   45.78    3.11
   1  10 -12   48.25    3.24
   1 -10 -12   38.15    2.92
   1 -10 -12   35.81    2.83
   1  10 -12   42.79    2.95
   1  10 -12   46.79    3.19
   1  10 -11    9.92    2.19
   1 -10 -11   10.20    1.33
  -1 -10  11   12.20    1.31
   1 -10 -11    7.89    1.19
   1  10 -11    8.48    2.64
  -1 -10  11   12.72    2.93
   1 -10 -11    8.25    1.26
   1  10 -11   11.55    1.62
   1 -10 -10    1.01    0.78
   1  10 -10    2.04    1.11
   1 -10 -10    3.29    1.49
  -1 -10  10    2.42    1.90
   1  10 -10    1.04    0.82
   1  10 -10    4.54    1.62
   1  10 -10    0.84    0.71
   1 -10 -10    0.89    0.79
   1  10 -10    0.65    1.29
  -1 -10  10    2.15    0.82
   1 -10 -10    2.25    0.82
   1  10 -10    2.63    1.00
   1  10 -10    3.01    2.12
   1  10 -10    1.65    1.92
   1 -10  -9    4.49    1.02
   1 -10  -9    5.10    1.72
   1  10  -9    4.89    1.72
  -1 -10   9    3.71    0.91
   1  10  -9    4.31    1.05
   1  10  -9    5.03    1.68
   1 -10  -9    2.85    0.87
  -1  10   9    2.78    1.32
  -1 -10   9    3.77    0.74
   1 -10  -9    4.74    0.97
   1  10  -9    4.70    0.96
  -1 -10   9    3.89    1.93
   1  10  -9    3.06    1.73
   1  10  -9    2.54    2.08
  -1 -10   8   51.41    3.48
   1 -10  -8   58.26    3.76
   1 -10  -8   59.79    3.84
   1 -10  -8   58.41    3.78
   1 -10  -8   60.60    5.31
  -1 -10   8   57.41    5.88
   1  10  -8   63.77    5.18
   1  10  -8   62.72    5.57
   1  10  -8   61.41    6.02
   1  10  -8   57.50    3.63
   1  10  -8   59.35    3.73
  -1  10   8   61.32    4.70
   1  10  -8   60.19    5.26
  -1 -10   8   67.34    3.85
   1  10  -8   67.37    5.17
   1 -10  -7  186.33   11.91
   1 -10  -7  177.89   10.18
   1  10  -7  172.55   11.36
   1 -10  -7  179.24   10.21
  -1  10   7  177.21   10.96
   1 -10  -7  157.99   10.09
   1  10  -7  185.77   11.71
   1  10  -7  207.58   11.68
  -1 -10   7  203.27   10.24
   1  10  -7  204.19   12.81
   1  10  -7  190.87   12.18
   1 -10  -7  175.97   10.16
  -1 -10   7  177.12    9.96
  -1 -10   7  165.96   12.26
   1 -10  -6   80.75    6.12
   1 -10  -6   67.24    4.41
   1  10  -6   71.60    5.39
   1  10  -6   77.28    5.44
   1  10  -6   77.79    6.43
   1  10  -6   74.89    6.08
   1 -10  -6   75.18    4.47
   1 -10  -6   65.16    4.42
   1  10  -6   76.62    5.71
  -1 -10   6   84.87    4.55
   1  10  -6   70.92    5.45
  -1  10   6   80.68    5.21
   1 -10  -6   70.96    4.48
  -1 -10   6   65.78    6.10
  -1 -10   6   70.74    4.28
   1 -10  -5   24.72    3.05
   1 -10  -5   24.61    1.89
   1  10  -5   26.98    3.16
   1  10  -5   27.10    3.35
  -1 -10   5   22.79    3.03
   1 -10  -5   19.00    1.70
   1  10  -5   20.08    2.51
  -1 -10   5   24.01    1.77
   1  10  -5   25.11    2.60
   1  10  -5   25.47    2.83
  -1  10   5   24.74    2.25
   1 -10  -5   21.03    1.73
   1  10  -5   25.13    2.47
   1  10  -5   26.61    2.56
  -1 -10   5   20.94    1.59
   1 -10  -5   19.66    1.67
   1 -10  -4   23.50    2.80
   1  10  -4   18.94    2.62
  -1  10   4   19.52    1.88
   1  10  -4   17.67    2.31
   1 -10  -4   18.98    1.51
   1  10  -4   18.15    1.99
  -1 -10   4   16.69    2.50
   1 -10  -4   17.64    1.45
   1  10  -4   18.99    2.24
   1  10  -4   16.06    2.03
   1  10  -3   62.12    4.76
   1  10  -3   56.10    4.11
   1  10  -3   55.23    3.95
   1  10  -3   55.59    3.74
  -1  10   3   52.23    3.56
   1  10  -3   45.01    3.82
   1  10  -3   47.02    4.21
  -1 -10   3   50.97    4.57
   1 -10  -3   66.43    4.90
   1  10  -2   34.30    2.82
   1  10  -2   32.45    2.66
   1  10  -2   30.58    2.41
  -1  10   2   34.83    2.38
   1  10  -2   28.97    3.00
   1  10  -2   30.34    2.82
  -1 -10   2   31.18    3.34
   1  10  -1   24.17    2.17
   1  10  -1   26.63    2.14
  -1 -10   1   20.65    2.72
   1  10  -1   22.05    2.39
   1  10  -1   22.87    2.13
   1  10   0    1.49    0.62
   1  10   0    1.97    0.80
   1  10   0    0.82    0.76
  -1 -10   0    0.91    1.09
   1  10   1   69.22    4.74
   1  10   1   66.51    4.63
  -1 -10  -1   67.92    5.38
   1 -10   1   59.24    5.13
   1  10   2  134.92    8.44
  -1  10  -2  136.06    8.47
   1 -10   2  133.46    9.05
  -1  10  -3  218.17   13.29
  -1  10  -3  247.26   13.26
  -1  10  -3  207.32   13.22
  -1 -10  -3  224.70   12.23
   1 -10   3  223.56   13.92
   1  10   3  228.71   13.31
  -1 -10  -4  184.77   10.14
  -1 -10  -4  190.90   10.17
  -1 -10  -4  190.01   10.05
   1 -10   4  176.04    9.97
  -1 -10  -4  196.31   10.06
   1 -10   4  192.88    9.94
   1 -10   4  221.42   10.61
   1 -10   4  175.01   11.89
  -1  10  -4  163.61   11.27
  -1  10  -4  173.49   11.25
   1 -10   4  158.48    9.85
  -1 -10  -4  182.93   11.31
   1 -10   5    0.71    0.51
  -1 -10  -5    2.31    0.81
  -1  10  -5    0.13    0.86
   1 -10   5    0.84    0.56
  -1 -10  -5    1.49    0.64
   1 -10   5    1.49    1.50
  -1 -10  -5    1.78    0.54
  -1 -10  -5    0.99    0.71
  -1 -10  -5    1.96    1.19
   1 -10   5    0.70    0.61
  -1 -10  -5    0.58    0.60
  -1  10  -5    0.55    1.15
  -1  10  -5    0.40    1.29
   1 -10   6   41.89    2.86
  -1 -10  -6   48.55    3.00
  -1 -10  -6   47.49    3.11
  -1  10  -6   50.46    4.00
   1  10   6   38.86    4.12
   1 -10   6   42.33    4.78
   1 -10   6   44.62    2.99
   1 -10   6   53.00    2.93
  -1 -10  -6   45.02    3.00
  -1 -10  -6   40.82    3.96
  -1 -10  -6   46.15    3.17
  -1  10  -6   41.79    4.23
  -1  10  -6   47.39    4.61
  -1 -10  -7   54.82    3.63
  -1  10  -7   62.90    5.56
  -1  10  -7   55.64    5.07
   1 -10   7   49.89    3.29
  -1  10  -7   60.10    4.61
  -1 -10  -7   49.86    3.41
   1 -10   7   56.67    5.75
  -1 -10  -7   57.84    3.40
  -1 -10  -7   52.20    3.54
  -1  10  -7   50.54    3.29
   1 -10   7   55.38    3.28
   1 -10   7   53.34    3.45
   1  10   7   55.44    4.98
   1 -10   8   37.40    4.74
  -1 -10  -8   35.09    2.65
  -1  10  -8   40.77    3.78
   1  10   8   35.99    4.01
   1  10   8   35.80    3.93
  -1  10  -8   31.36    2.39
   1 -10   8   33.02    2.35
  -1  10  -8   38.65    4.51
   1 -10   8   32.57    2.27
  -1 -10  -8   37.26    2.41
  -1 -10  -8   35.03    2.59
   1 -10   9    8.11    0.97
  -1  10  -9    9.39    2.55
  -1 -10  -9   10.91    1.27
  -1 -10  -9   10.83    1.04
   1 -10   9    5.68    2.29
  -1  10  -9    8.34    1.92
  -1  10  -9    8.04    1.96
   1  10   9    7.27    1.17
   1 -10   9    8.01    0.98
  -1  10  -9    7.27    1.07
  -1  10  -9    9.05    1.21
  -1  10  -9    6.46    0.99
  -1 -10  -9   12.94    1.44
   1  10   9    9.79    2.10
   1  10  10    0.25    1.06
   1  10  10    0.51    1.31
   1  10  10    1.39    0.98
   1  10  10    1.67    0.93
  -1 -10 -10    2.78    0.96
  -1  10 -10    2.54    0.90
  -1 -10 -10    2.04    0.74
   1 -10  10    0.36    1.39
  -1 -10 -10    1.17    0.49
  -1  10 -10    1.09    0.68
  -1  10 -10   -0.23    1.10
  -1  10 -10    2.24    1.31
   1 -10  10    1.07    0.59
   1 -10  11   12.06    1.36
  -1 -10 -11   10.59    1.26
  -1 -10 -11   10.87    1.39
   1  10  11    9.49    1.35
   1  10  11   12.65    1.46
  -1  10 -11   10.30    1.28
   1 -10  12   12.01    1.34
  -1 -10 -12   13.06    1.42
  -1 -10 -12   11.79    1.29
   1  10  12   13.85    1.50
   1  10  12   14.25    1.52
  -1  10 -12   14.52    1.36
  -1 -10 -13    7.43    1.02
   1 -10  13    6.38    0.94
   1  10  13    7.90    1.02
  -1 -10 -13    8.11    0.97
   1  10  13    9.76    1.14
   1  10  13    9.12    1.13
   1  10  13    9.54    1.22
   1  10  13   11.36    1.27
   1  10  14    3.47    0.68
   1 -10  14    3.43    0.57
   1  10  14    3.19    0.74
   1  10  14    4.90    0.89
  -1 -10 -14    2.85    0.66
   1  10  14    2.95    0.72
   1  10  14    4.00    0.74
  -1  11  15    1.91    0.67
   1 -11 -14    7.67    0.95
   1  11 -14    9.50    1.10
  -1 -11  14    7.43    0.81
  -1  11  14    8.20    1.12
  -1  11  14    9.77    1.18
   1  11 -14    9.45    1.15
   1  11 -13   31.49    2.24
   1  11 -13   21.07    1.84
   1  11 -13   29.02    2.15
   1 -11 -13   23.45    1.95
  -1 -11  13   24.40    1.84
  -1  11  13   27.92    2.08
   1  11 -13   24.89    2.04
   1 -11 -12   28.58    2.32
   1  11 -12   39.66    2.74
   1  11 -12   38.64    2.71
   1  11 -12   31.32    2.41
   1 -11 -12   31.29    2.44
   1  11 -12   35.17    2.58
   1 -11 -12   32.26    2.37
  -1  11  12   29.15    2.39
  -1 -11  12   34.18    2.39
   1 -11 -11   -0.49    0.76
   1  11 -11   -0.08    0.97
   1 -11 -11   -0.46    0.68
   1 -11 -11   -0.51    0.65
  -1 -11  11    0.18    0.74
   1  11 -10   22.52    2.03
   1  11 -10   19.06    1.81
   1 -11 -10   15.52    1.60
   1  11 -10   20.60    3.00
  -1 -11  10   18.62    1.72
   1  11 -10   22.38    3.83
   1  11 -10   22.11    1.97
  -1 -11  10   13.85    1.36
  -1 -11  10   15.66    3.13
   1 -11 -10   14.70    1.64
   1  11  -9   15.64    2.72
  -1 -11   9   21.20    1.81
   1 -11  -9   16.01    1.69
   1  11  -9   16.26    1.64
   1 -11  -9   16.39    1.63
   1 -11  -9   17.20    2.71
   1  11  -9   18.86    3.51
  -1 -11   9   16.75    3.25
  -1 -11   9   16.90    1.45
   1 -11  -9   16.64    1.67
   1 -11  -8    9.53    2.20
   1 -11  -8   10.81    1.37
  -1 -11   8    9.80    1.14
   1  11  -8   10.06    2.38
   1  11  -8    9.18    2.69
  -1  11   8    8.66    1.87
   1 -11  -8   19.29    2.07
  -1 -11   8   13.56    2.77
   1  11  -8    9.95    2.14
   1  11  -8   12.48    2.33
  -1 -11   8   11.98    1.37
   1  11  -8   10.62    1.28
   1 -11  -8   12.80    1.41
   1 -11  -8   10.75    1.32
  -1  11   7    2.88    1.18
  -1 -11   7    1.71    1.44
   1 -11  -7    4.39    1.39
   1 -11  -7    2.25    0.77
   1 -11  -7    2.52    0.85
   1 -11  -7    2.56    0.79
  -1 -11   7    2.98    0.73
   1 -11  -7    1.56    0.72
   1  11  -7    1.46    1.82
   1  11  -7    3.20    1.98
   1  11  -7    3.26    1.94
   1  11  -7    3.72    1.46
   1  11  -7    4.44    1.65
  -1 -11   7    3.08    0.88
   1 -11  -7    5.97    1.94
  -1  11   6   14.44    1.96
  -1 -11   6   14.94    2.74
   1 -11  -6   23.10    2.32
   1 -11  -6   15.23    1.46
   1 -11  -6   14.67    1.49
   1  11  -6   18.40    3.10
   1  11  -6   19.17    2.89
   1  11  -6   16.47    2.40
   1 -11  -6   13.33    1.42
   1  11  -6   20.13    2.65
  -1 -11   6   17.20    1.56
  -1 -11   6   15.61    1.37
   1 -11  -6   17.15    1.62
   1 -11  -6   16.20    2.60
   1 -11  -5   18.00    2.01
  -1 -11   5   13.39    1.67
  -1 -11   5    8.94    2.11
   1 -11  -5   10.88    1.13
   1 -11  -5    9.65    2.23
   1 -11  -5    9.55    0.94
  -1 -11   5    9.64    1.04
   1  11  -5    8.88    2.21
   1  11  -5    9.32    2.07
  -1  11   5    8.95    1.43
   1  11  -5    9.15    1.72
   1  11  -5   10.37    1.66
   1  11  -5   12.24    1.99
   1 -11  -5   10.41    1.17
   1 -11  -5    9.87    1.18
  -1 -11   4   74.27    4.41
  -1 -11   4   56.12    5.43
   1 -11  -4   73.63    4.21
   1 -11  -4   80.00    5.85
   1  11  -4   71.18    5.72
  -1 -11   4   55.79    3.90
  -1 -11   4   65.51    3.90
   1  11  -4   61.20    4.59
   1  11  -4   66.99    5.07
   1  11  -4   64.24    4.86
   1  11  -4   63.29    5.29
  -1  11   4   60.61    4.41
   1  11  -3   54.38    4.20
  -1 -11   3   55.04    3.31
   1  11  -3   54.58    4.02
  -1 -11   3   42.85    3.14
  -1 -11   3   50.44    3.15
   1 -11  -3   52.92    3.30
   1  11  -3   53.56    4.52
   1 -11  -3   55.92    4.79
  -1 -11   3   50.30    4.71
  -1 -11   3   56.87    3.61
   1  11  -3   58.28    4.88
   1 -11  -2   29.51    2.07
   1  11  -2   24.93    2.96
   1  11  -2   27.22    2.79
  -1 -11   2   28.19    3.31
   1  11  -2   27.29    2.69
   1  11  -2   25.89    2.50
   1 -11  -2   31.61    3.37
  -1 -11   1    4.48    1.47
   1  11  -1    5.61    1.14
   1  11  -1    5.27    1.05
   1  11  -1    5.47    1.29
  -1 -11   0   -0.21    1.22
   1  11   0    0.36    0.51
   1  11   0   -0.12    0.88
   1  11   0    0.79    1.02
   1 -11   1   17.96    1.50
   1 -11   1   21.36    1.48
   1 -11   1   19.12    1.67
   1  11   1   23.35    2.40
   1 -11   1   20.91    1.87
   1 -11   1   28.89    2.55
   1 -11   1   14.85    2.48
  -1 -11  -1   16.75    2.61
   1  11   1   22.05    2.29
   1 -11   2   44.20    3.10
   1 -11   2   37.81    4.01
   1 -11   2   47.99    3.62
   1 -11   2   41.72    2.88
  -1 -11  -2   42.40    2.76
  -1  11  -2   38.08    3.58
  -1  11  -2   40.07    3.65
   1  11   2   40.01    3.66
   1 -11   3   36.41    2.53
   1 -11   3   39.84    3.37
   1 -11   3   43.79    3.02
   1 -11   3   37.72    4.12
  -1 -11  -3   40.19    2.62
   1 -11   3   39.45    2.79
  -1 -11  -3   37.64    2.60
   1  11   3   37.76    3.61
  -1  11  -3   36.43    3.55
  -1  11  -3   37.62    3.59
  -1 -11  -4    3.69    0.88
  -1  11  -4    3.33    1.13
  -1 -11  -4    3.21    0.71
   1 -11   4    4.30    0.76
   1 -11   4    4.30    1.01
  -1 -11  -4    1.74    0.59
   1 -11   4    3.70    1.64
   1 -11   4    3.69    0.76
  -1 -11  -4    2.73    0.72
   1  11   4    2.52    1.28
  -1  11  -4    3.91    1.43
  -1  11  -4    3.74    1.34
  -1 -11  -5   68.97    4.29
  -1  11  -5   63.62    5.47
  -1  11  -5   62.59    5.61
   1 -11   5   64.53    5.99
   1 -11   5   67.34    4.14
  -1 -11  -5   71.03    4.18
   1 -11   5   75.44    4.05
  -1 -11  -5   61.69    4.16
  -1 -11  -5   66.46    4.14
   1  11   5   54.36    5.27
  -1  11  -5   73.16    5.17
  -1  11  -6   33.44    3.77
  -1  11  -6   43.97    4.37
  -1 -11  -6   40.83    2.58
  -1 -11  -6   36.06    2.63
  -1 -11  -6   38.60    2.74
   1 -11   6   39.06    4.57
   1  11   6   37.49    3.96
   1 -11   6   32.57    2.51
   1 -11   6   34.76    2.39
  -1 -11  -6   40.73    2.76
   1 -11   6   33.51    2.36
  -1  11  -6   39.88    3.55
  -1  11  -6   33.46    3.60
  -1 -11  -6   33.86    2.51
  -1 -11  -7   12.44    1.44
  -1 -11  -7   12.29    1.28
  -1  11  -7   15.04    2.24
  -1 -11  -7   14.12    1.39
  -1  11  -7   13.48    2.30
   1 -11   7   16.24    3.07
   1 -11   7   11.09    1.16
  -1  11  -7   11.91    2.32
  -1  11  -7   14.41    2.74
   1 -11   7   13.07    1.26
  -1 -11  -7   12.76    1.54
  -1 -11  -7   13.59    1.52
   1  11   7   12.57    2.41
  -1 -11  -8    3.84    0.99
   1 -11   8    2.56    0.72
  -1 -11  -8    3.84    0.75
   1 -11   8    4.76    2.02
   1  11   8    1.02    1.33
   1  11   8    1.99    1.50
  -1 -11  -8    2.98    0.87
  -1  11  -8    2.57    1.81
  -1  11  -8    1.88    1.23
   1  11   9    3.14    1.60
   1  11   9    5.96    1.99
   1 -11   9    5.49    0.84
   1  11   9    3.74    1.01
  -1 -11  -9    4.67    1.03
  -1  11  -9    6.25    1.06
   1 -11   9    6.49    1.13
  -1  11  -9    6.01    1.81
  -1  11  -9    3.88    1.59
  -1 -11  -9    4.81    0.95
  -1  11  -9    5.15    2.13
   1 -11   9    4.24    1.92
  -1 -11  -9    4.53    0.77
   1 -11  10    7.89    1.20
   1 -11  10    4.44    0.77
  -1  11 -10    7.85    1.09
  -1 -11 -10    8.09    1.18
   1  11  10    6.44    1.15
   1  11  10    5.63    1.12
  -1 -11 -10    5.56    0.97
   1  11  11    8.69    1.24
   1  11  11    7.43    1.23
  -1  11 -11    8.58    1.09
  -1 -11 -11    6.99    1.12
   1 -11  11    9.20    1.16
  -1 -11 -11    8.01    1.08
   1  11  12    1.26    0.87
   1  11  12    1.63    0.90
  -1 -11 -12    1.23    0.60
   1 -11  12    1.41    0.72
  -1  11 -12    0.18    0.61
  -1 -11 -12    1.47    0.70
   1 -11  13    2.47    0.69
   1  11  13    2.85    0.86
   1  11  13    2.92    0.88
   1  11  13    2.69    0.83
   1  11  13    2.31    0.70
   1  11  13    3.65    0.78
  -1 -11 -13    2.96    0.68
   1  11  13    3.18    0.78
   1 -11  14    2.55    0.50
   1  11  14    3.93    0.78
   1  11  14    4.22    0.72
   1  11  14    4.23    0.69
   1  11  14    3.84    0.67
  -1 -11 -14    2.77    0.58
  -1  12  14    0.04    0.71
  -1 -12  14    0.10    0.40
   1  12 -14   -0.56    0.62
   1  12 -14    0.15    0.55
  -1 -12  13   13.75    1.28
   1  12 -13   15.12    1.45
   1  12 -13   14.68    1.42
  -1  12  13   15.89    1.51
   1  12 -13   17.64    1.56
  -1 -12  12   42.19    2.69
   1  12 -12   45.32    2.90
   1  12 -12   33.86    2.57
   1 -12 -12   37.44    2.69
   1  12 -12   38.03    2.76
  -1  12  12   33.37    2.66
   1  12 -12   48.05    2.99
   1  12 -11   29.46    2.26
   1 -12 -11   23.67    2.00
   1 -12 -11   25.94    2.05
  -1 -12  11   31.30    2.19
   1 -12 -11   22.16    2.05
   1  12 -10    0.63    1.02
   1 -12 -10    0.35    0.74
   1  12 -10    0.64    0.98
   1  12 -10    0.23    1.37
  -1 -12  10    0.72    0.79
   1 -12 -10    0.25    0.64
  -1 -12  10    0.50    0.59
  -1 -12  10   -0.33    1.31
   1 -12 -10   -0.07    0.66
   1  12 -10    0.13    0.85
   1 -12  -9    1.54    1.28
   1 -12  -9    1.53    0.79
  -1 -12   9    0.65    1.53
   1  12  -9   -0.91    1.44
  -1 -12   9    0.47    0.81
   1 -12  -9    0.78    0.69
   1  12  -9   -0.67    1.70
  -1 -12   9    0.70    0.68
   1 -12  -9    0.50    0.75
   1  12  -9    0.89    0.93
  -1 -12   8    7.55    2.35
   1 -12  -8   17.93    2.13
   1 -12  -8   11.31    1.41
   1  12  -8    9.57    2.69
   1  12  -8   12.85    3.09
   1 -12  -8   11.43    1.31
  -1 -12   8   10.82    1.20
   1 -12  -8   13.53    2.40
   1 -12  -8   11.67    1.42
   1  12  -8    9.88    1.40
   1  12  -8   13.43    2.41
   1  12  -8    9.60    2.16
  -1 -12   8   12.63    1.47
  -1 -12   7   19.32    3.42
  -1  12   7   28.93    2.98
  -1 -12   7   24.47    2.00
   1 -12  -7   28.18    3.49
   1 -12  -7   26.91    2.15
   1 -12  -7   28.69    2.29
  -1 -12   7   30.53    2.30
   1  12  -7   27.26    3.44
   1  12  -7   32.03    3.49
   1  12  -7   23.50    3.82
   1  12  -7   26.34    3.63
   1  12  -7   31.53    4.28
  -1 -12   6   41.81    2.74
   1 -12  -6   38.98    4.25
   1  12  -6   40.82    4.15
   1 -12  -6   35.51    2.80
  -1 -12   6   46.75    2.98
   1  12  -6   38.28    3.91
   1 -12  -6   40.23    2.93
   1  12  -6   41.90    4.82
   1  12  -6   40.55    4.73
   1  12  -6   40.28    4.45
  -1 -12   6   30.69    4.22
  -1 -12   5    0.74    0.63
   1 -12  -5    1.42    0.77
   1 -12  -5    1.14    1.47
   1  12  -5    1.66    1.20
   1  12  -5    1.15    1.15
   1 -12  -5    1.27    0.69
   1 -12  -5    1.23    0.48
   1  12  -5    2.79    1.76
   1  12  -5    4.25    1.78
  -1 -12   5    2.01    1.00
   1 -12  -5    3.48    1.43
  -1 -12   5    0.78    1.32
  -1 -12   4   56.97    3.82
   1 -12  -4   69.59    4.30
  -1 -12   4   45.29    3.22
  -1 -12   4   31.80    4.07
  -1 -12   4   37.96    2.79
   1 -12  -4   39.99    2.67
  -1 -12   4   41.35    2.76
   1 -12  -4   47.33    4.52
   1  12  -4   37.57    4.03
   1 -12  -4   45.85    3.03
   1  12  -4   47.59    4.82
   1  12  -4   42.34    4.45
   1  12  -4   42.42    3.90
  -1 -12   4   48.20    2.97
   1  12  -4   35.87    3.57
   1 -12  -3  129.22    6.44
  -1 -12   3   73.88    6.45
  -1 -12   3  125.17    6.12
  -1 -12   3   89.20    5.24
   1 -12  -3   80.87    4.71
  -1 -12   3   69.39    4.72
   1 -12  -3   84.55    4.90
   1 -12  -3   76.32    4.61
  -1 -12   3   76.31    4.73
   1 -12  -3   96.52    6.79
   1  12  -3   69.99    6.11
   1 -12  -3   86.18    5.02
   1  12  -3   83.73    6.63
  -1 -12   3   88.93    4.91
   1  12  -3   75.43    5.78
   1  12  -3   76.07    5.61
   1  12  -2  129.64    8.13
  -1 -12   2  136.88    7.23
   1  12  -2  120.46    7.83
   1 -12  -2  138.53    9.10
   1 -12  -2  133.06    7.37
   1 -12  -2  114.66    6.96
   1 -12  -2  122.60    7.19
   1 -12  -2  120.55    7.08
  -1 -12   2  111.31    7.07
   1  12  -2  129.39    8.79
   1  12  -2  122.48    8.33
   1 -12  -2  200.51    8.88
  -1 -12   2  221.59    8.86
  -1 -12   2  147.56    7.62
  -1 -12   2  112.10    8.81
  -1 -12   1    8.85    1.97
  -1 -12   1    8.40    1.20
   1 -12  -1    9.02    1.69
   1 -12  -1    6.37    1.00
   1 -12  -1    6.70    0.87
   1 -12  -1    7.67    0.85
   1 -12  -1    6.39    0.92
  -1 -12   1    7.83    0.95
  -1 -12   1    7.40    0.90
   1  12  -1    7.41    1.61
   1  12  -1    6.90    1.66
   1  12  -1    7.13    1.30
  -1 -12   1    9.09    1.02
  -1 -12   0    4.82    1.72
   1 -12   0    6.28    1.01
   1 -12   0    6.57    0.86
  -1 -12   0    4.82    0.73
   1 -12   0    5.49    0.75
  -1 -12   0    5.66    0.85
   1 -12   0    6.64    0.86
   1  12   0    5.69    1.57
  -1 -12   0    7.72    0.96
   1 -12   1    1.52    0.76
   1 -12   1    1.64    1.33
   1 -12   1    1.39    1.30
   1 -12   1    1.30    0.61
   1 -12   1    2.16    0.73
  -1 -12  -1    1.48    0.60
   1 -12   1    1.00    0.56
   1 -12   1    1.47    0.53
   1  12   1    2.43    1.17
   1  12   1    2.14    1.22
  -1 -12  -1    1.11    0.60
   1 -12   1    1.41    0.57
   1  12   2   33.43    3.30
   1 -12   2   42.11    3.38
   1 -12   2   37.00    2.67
   1 -12   2   26.83    3.56
   1 -12   2   28.37    2.34
  -1 -12  -2   29.50    2.08
   1 -12   2   31.78    2.09
   1 -12   2   28.57    2.14
  -1  12  -2   24.95    2.97
  -1  12  -2   26.06    2.96
  -1 -12  -2   33.06    2.19
   1 -12   2   31.45    2.17
   1  12   3  116.29    8.01
   1 -12   3  102.54    8.33
   1 -12   3  122.56    7.65
   1 -12   3  125.91    7.12
  -1 -12  -3  108.36    6.61
   1 -12   3  113.80    6.78
  -1 -12  -3  125.61    6.63
  -1  12  -3   93.87    7.58
  -1  12  -3   87.26    7.49
   1 -12   3  125.59    6.60
  -1  12  -3  113.16    7.35
   1  12   4    3.87    1.53
  -1 -12  -4    3.93    0.85
   1 -12   4    5.25    0.85
  -1 -12  -4    2.99    0.73
   1 -12   4    3.22    1.66
   1 -12   4    4.95    1.16
   1 -12   4    4.05    0.86
  -1  12  -4    2.18    1.38
  -1  12  -4    2.27    1.33
   1 -12   4    4.38    0.86
  -1  12  -4    3.74    1.25
   1  12   5   60.63    5.63
   1 -12   5   71.70    4.11
  -1 -12  -5   71.01    4.27
   1 -12   5   59.87    4.15
  -1 -12  -5   69.60    4.37
   1 -12   5   67.59    6.29
  -1 -12  -5   64.00    4.26
  -1 -12  -5   69.08    4.26
  -1  12  -5   63.30    5.53
  -1  12  -5   61.25    5.62
   1 -12   5   82.33    4.36
  -1  12  -5   70.36    5.26
   1  12   6   15.97    2.67
   1 -12   6   15.72    1.60
   1 -12   6   19.64    1.54
  -1 -12  -6   18.44    1.74
   1 -12   6   17.87    3.10
  -1 -12  -6   17.82    1.55
  -1 -12  -6   14.86    1.58
  -1  12  -6   18.24    2.42
  -1  12  -6   14.69    2.44
  -1 -12  -6   16.39    1.59
  -1  12  -6   15.30    2.56
  -1  12  -6   12.22    2.65
  -1  12  -7   40.26    3.86
   1  12   7   30.94    4.02
   1  12   7   30.73    4.06
   1 -12   7   39.70    2.54
  -1 -12  -7   37.89    2.80
   1 -12   7   46.73    5.06
  -1 -12  -7   36.32    2.71
  -1 -12  -7   36.65    2.61
   1 -12   7   39.83    2.76
  -1  12  -7   32.84    3.81
  -1 -12  -7   38.25    2.67
  -1  12  -7   32.63    4.19
  -1  12  -7   29.24    3.74
  -1  12  -8   21.09    2.74
   1 -12   8   22.22    1.89
  -1  12  -8   20.62    2.94
   1 -12   8   16.68    3.20
   1  12   8   15.76    2.81
   1  12   8   18.84    3.05
  -1 -12  -8   17.70    1.80
  -1 -12  -8   17.91    1.73
  -1 -12  -8   17.48    1.59
   1 -12   8   19.91    1.59
  -1  12  -8   21.45    3.30
  -1  12  -9    3.86    2.15
  -1  12  -9    3.78    0.87
  -1 -12  -9    1.91    0.85
   1  12   9    3.80    1.67
   1  12   9    4.41    1.64
   1 -12   9    2.68    0.75
   1  12   9    3.00    0.96
  -1  12  -9    4.24    1.61
  -1  12  -9    3.85    1.55
   1 -12   9    3.94    0.95
   1 -12   9    2.75    1.66
  -1 -12  -9    2.46    0.80
   1  12  10    5.54    1.12
   1  12  10    5.90    1.12
  -1  12 -10    6.88    1.00
  -1 -12 -10    6.74    1.08
   1 -12  10    7.93    1.16
  -1 -12 -10    5.28    0.94
   1 -12  10    5.62    0.84
  -1 -12 -11   22.30    1.81
   1  12  11   23.15    1.82
   1  12  11   24.08    1.88
   1 -12  11   27.64    1.88
  -1 -12 -11   21.14    1.70
  -1 -12 -12    6.43    0.94
  -1 -12 -12    6.33    0.86
   1 -12  12    7.93    1.01
   1  12  12    6.49    1.12
   1  12  12    7.53    1.10
   1  12  13   11.75    1.14
   1  12  13   11.33    1.18
   1  12  13   12.55    1.22
   1 -12  13   10.50    1.00
   1  12  13    9.35    1.13
   1  12  13   10.25    1.07
   1 -12  14    1.59    0.38
  -1  13  14    8.98    0.96
  -1 -13  14    7.26    0.68
  -1  13  14   10.28    1.05
  -1 -13  13   27.23    1.96
   1  13 -13   31.28    2.16
  -1  13  13   32.88    2.22
  -1  13  13   32.64    2.19
   1  13 -13   26.41    2.02
   1  13 -12   12.23    1.26
  -1 -13  12    9.48    1.14
  -1  13  12   10.01    1.25
   1  13 -12   10.38    1.30
   1  13 -12    8.61    1.16
   1  13 -11    0.91    0.70
   1  13 -11    0.71    0.82
   1  13 -11    1.78    0.93
  -1 -13  11    1.27    0.77
  -1 -13  10   15.04    1.55
  -1 -13  10   11.12    1.22
   1  13 -10   14.79    1.58
   1  13 -10   14.04    1.47
   1  13 -10   13.88    1.65
  -1 -13   9    7.02    2.18
   1 -13  -9    9.52    1.66
   1  13  -9   11.42    1.35
   1  13  -9   10.24    2.25
  -1 -13   9   10.66    1.35
   1 -13  -9    7.65    1.15
   1  13  -9   11.94    2.98
   1  13  -9    7.89    2.65
  -1 -13   9    6.74    1.03
  -1 -13   8    6.39    1.03
   1 -13  -8    7.21    1.93
   1  13  -8    5.21    1.83
  -1 -13   8    7.55    1.23
   1 -13  -8    6.63    1.12
   1 -13  -8    8.44    1.68
  -1 -13   8    6.31    2.05
   1  13  -8    6.35    2.52
   1  13  -8    5.06    2.43
  -1 -13   7    9.96    1.25
   1 -13  -7   11.34    2.40
   1  13  -7   11.36    2.23
   1  13  -7   11.46    2.39
  -1 -13   7   10.73    1.40
   1 -13  -7   15.25    2.18
  -1 -13   7    8.56    2.42
   1  13  -7   13.76    3.11
   1  13  -7   15.50    3.11
  -1 -13   6   10.67    1.22
   1 -13  -6    6.62    2.14
   1  13  -6    9.92    2.03
   1  13  -6    5.91    1.84
   1 -13  -6    9.89    1.27
   1 -13  -6   10.11    1.29
  -1 -13   6    9.34    2.35
   1 -13  -6   16.20    2.23
   1  13  -6   10.38    2.82
   1  13  -6   13.86    3.01
   1  13  -6    9.33    2.27
  -1 -13   5   32.12    2.42
   1 -13  -5   30.20    2.23
   1 -13  -5   37.75    4.15
   1  13  -5   34.67    3.57
   1  13  -5   35.10    3.79
   1 -13  -5   36.64    2.65
   1 -13  -5   51.49    3.79
  -1 -13   5   32.01    4.11
  -1 -13   5   37.20    3.26
   1  13  -5   41.48    4.73
   1  13  -5   43.69    4.54
  -1 -13   4  162.76    9.49
   1 -13  -4  158.86    9.37
   1 -13  -4  177.27   11.66
   1  13  -4  160.48   10.90
  -1 -13   4  177.15    9.66
   1  13  -4  156.34   10.61
   1 -13  -4  175.88    9.77
   1  13  -4  177.84   11.89
   1  13  -4  182.17   12.20
  -1 -13   4  147.91   11.43
   1 -13  -3  164.55    8.43
  -1 -13   3  132.13    7.21
  -1 -13   3   95.66    8.34
  -1 -13   3  178.36    8.23
   1 -13  -3  115.58    6.75
  -1 -13   3  103.87    6.64
   1 -13  -3  106.39    6.47
   1 -13  -3  114.15    6.58
   1 -13  -3  123.16    8.74
   1  13  -3  111.91    7.86
  -1 -13   3  126.51    6.80
   1 -13  -3  120.04    6.90
   1  13  -3  111.25    8.46
   1  13  -3  125.08    8.92
  -1 -13   2    1.26    1.27
  -1 -13   2    2.12    0.87
   1 -13  -2    3.20    1.44
  -1 -13   2    2.05    1.32
   1 -13  -2    1.61    0.76
   1 -13  -2    1.51    0.59
   1 -13  -2    2.58    1.79
   1  13  -2    2.11    1.11
  -1 -13   2    2.08    0.73
  -1 -13   2    1.45    0.66
   1 -13  -2    1.85    0.79
   1 -13  -2    1.38    0.60
   1  13  -2    2.55    1.33
   1  13  -2    1.02    1.43
  -1 -13   1  139.77    7.61
  -1 -13   1  150.24    8.03
  -1 -13   1  117.87    9.31
  -1 -13   1  132.14    7.63
   1 -13  -1  131.87    7.75
   1  13  -1  133.11    9.39
   1  13  -1  113.88    8.84
   1 -13  -1  131.54    7.50
   1 -13  -1  139.19    7.63
  -1 -13   1  124.85    7.47
   1 -13  -1  136.06    7.40
  -1 -13   1  115.67    7.42
  -1 -13   0  151.28    8.09
   1 -13   0  150.57    7.98
  -1 -13   0  130.43    9.94
  -1 -13   0  161.84    8.55
   1 -13   0  146.88    8.28
  -1 -13   0  137.60    8.08
   1  13   0  121.42    9.44
  -1 -13   0  124.04    7.89
   1 -13   0  145.32    7.91
  -1 -13   0  131.32    7.94
   1 -13   0  144.95    8.04
   1 -13   0  151.54    8.12
  -1 -13  -1   39.04    2.62
   1 -13   1   37.55    2.56
   1 -13   1   46.27    3.85
   1 -13   1   36.74    4.17
   1 -13   1   41.51    3.15
   1 -13   1   37.70    2.83
   1  13   1   33.92    3.94
   1 -13   1   40.20    2.66
  -1 -13  -1   38.22    2.55
   1 -13   1   36.65    2.59
   1 -13   1   40.96    2.53
  -1 -13  -2    1.42    0.65
   1 -13   2    0.68    0.60
   1 -13   2    0.87    0.59
  -1 -13  -2    1.38    0.66
   1 -13   2    0.82    0.62
   1 -13   2    1.42    0.92
   1 -13   2   -0.52    1.29
   1 -13   2    1.07    1.33
   1 -13   2    0.81    0.67
   1 -13   2    1.35    0.86
   1  13   2    1.34    1.30
   1  13   2    0.24    1.26
  -1  13  -2   -0.18    1.04
  -1  13  -2    1.03    1.05
   1 -13   3   10.21    1.09
  -1 -13  -3   12.40    1.26
  -1  13  -3    7.96    1.51
   1 -13   3   10.43    1.18
   1 -13   3   10.28    1.53
   1 -13   3    5.47    1.95
   1  13   3    9.84    2.11
   1  13   3   11.77    2.29
  -1  13  -3    5.29    1.62
  -1  13  -3   11.03    1.94
  -1 -13  -4   44.43    2.94
   1 -13   4   44.95    2.79
   1 -13   4   37.56    2.84
  -1  13  -4   42.66    3.70
   1 -13   4   49.52    2.97
   1 -13   4   39.01    4.57
  -1 -13  -4   38.54    2.87
   1  13   4   34.71    4.29
   1  13   4   46.17    4.45
  -1  13  -4   38.61    4.00
  -1  13  -4   37.93    4.04
   1 -13   5   69.74    4.21
  -1 -13  -5   81.53    4.47
   1 -13   5   68.53    4.37
  -1  13  -5   70.22    5.74
  -1  13  -5   75.67    5.50
   1 -13   5   75.88    4.43
   1 -13   5   65.89    6.39
  -1 -13  -5   67.67    4.39
   1  13   5   60.69    5.86
   1  13   5   60.21    6.10
  -1  13  -5   57.69    5.46
  -1  13  -5   63.16    5.78
   1  13   6   29.58    4.03
   1  13   6   34.30    4.12
   1 -13   6   33.36    2.56
   1 -13   6   41.74    2.51
  -1 -13  -6   35.05    2.58
  -1  13  -6   30.09    3.69
   1 -13   6   35.57    4.50
  -1 -13  -6   33.78    2.54
  -1 -13  -6   31.94    2.55
  -1  13  -6   36.41    4.11
  -1  13  -6   36.82    3.67
   1  13   7   15.23    2.82
  -1  13  -7   16.27    2.88
  -1 -13  -7   13.10    1.47
  -1  13  -7   13.25    2.29
  -1 -13  -7   13.88    1.48
  -1  13  -7   16.38    2.63
   1 -13   7    8.54    2.43
   1 -13   7   15.15    1.38
   1 -13   8   21.70    1.67
  -1  13  -8   19.11    2.75
  -1  13  -8   20.52    2.75
  -1  13  -8   21.02    2.93
   1 -13   8   21.34    1.87
  -1 -13  -8   17.88    1.72
   1  13   8   15.52    2.92
   1  13   8   19.27    3.24
   1 -13   8   19.03    3.38
  -1  13  -8   17.31    3.16
   1  13   8   19.43    1.71
   1 -13   9   72.16    4.20
  -1  13  -9   62.43    3.95
   1  13   9   65.52    4.02
  -1 -13  -9   60.19    4.05
   1 -13   9   65.46    3.90
   1 -13  10   38.51    2.55
   1 -13  10   50.44    2.95
   1  13  10   44.72    2.82
   1  13  10   47.16    2.92
  -1 -13 -10   41.71    2.78
   1  13  11   27.66    2.02
   1  13  11   25.06    2.02
   1 -13  11   26.59    1.98
  -1 -13 -11   23.58    1.86
   1  13  12    2.25    0.77
   1  13  12    1.00    0.65
   1 -13  12    2.24    0.69
   1  13  12    1.05    0.69
   1  13  12    1.37    0.75
   1  13  12    1.67    0.78
   1 -13  13    4.38    0.64
   1  13  13    5.07    0.79
   1  13  13    3.84    0.68
   1  13  13    4.68    0.74
   1  13  13    3.61    0.75
   1  13  13    4.58    0.72
   1  13  13    3.92    0.70
  -1  14  13    0.52    0.68
  -1  14  13    0.81    0.70
  -1 -14  13   -0.23    0.48
   1  14 -13    0.19    0.57
  -1 -14  12    8.63    1.00
   1  14 -12    7.87    0.96
  -1  14  12    8.03    1.13
  -1  14  12    7.36    1.08
   1  14 -12    5.87    0.89
   1  14 -12    7.68    1.06
   1  14 -11   11.55    1.32
  -1  14  11   10.96    1.32
   1  14 -11   10.60    1.25
  -1 -14  11   10.76    1.26
   1  14 -11   13.70    1.45
   1  14 -10    9.96    1.37
  -1 -14  10    9.57    1.26
   1  14 -10    8.40    1.10
  -1 -14  10    8.51    1.01
   1 -14  -9   -1.28    1.09
  -1 -14   9   -0.19    0.75
   1 -14  -9   -0.47    0.70
  -1 -14   9   -0.80    0.90
   1  14  -9   -0.59    0.84
  -1 -14   8    3.11    0.88
   1 -14  -8    2.21    0.78
  -1 -14   8    1.87    0.92
   1 -14  -8    2.04    1.28
  -1 -14   7    4.71    0.98
   1  14  -7    6.28    2.48
   1  14  -7    3.64    2.01
   1 -14  -7    3.65    0.89
   1  14  -7    2.66    1.60
  -1 -14   7    5.63    1.11
   1 -14  -7    4.63    1.69
  -1 -14   7    4.58    1.79
   1 -14  -7    5.96    1.57
  -1 -14   6   10.15    1.32
   1  14  -6   11.43    2.70
   1  14  -6   12.37    2.99
   1 -14  -6   10.98    1.34
   1  14  -6   12.51    2.35
   1 -14  -6   10.43    1.33
   1  14  -6   12.24    2.33
   1 -14  -6   11.12    2.38
   1 -14  -6   17.01    2.26
  -1 -14   6   10.74    2.50
  -1 -14   5    3.64    0.98
   1  14  -5    6.99    2.17
   1  14  -5    6.02    2.30
   1 -14  -5    5.45    0.76
   1 -14  -5    6.74    1.06
   1  14  -5    8.26    1.98
  -1 -14   5    4.58    1.03
   1  14  -5    4.41    1.52
   1 -14  -5    4.89    1.86
   1 -14  -5    7.08    1.82
  -1 -14   5    3.18    1.62
  -1 -14   4   61.62    3.89
   1 -14  -4   53.12    3.67
   1  14  -4   69.92    6.31
   1  14  -4   67.86    6.11
   1 -14  -4   62.38    4.05
   1  14  -4   57.69    5.16
  -1 -14   4   64.54    3.99
   1 -14  -4   59.46    5.73
   1 -14  -4   84.96    5.53
  -1 -14   4   54.31    5.63
  -1 -14   4   80.09    5.09
   1 -14  -3  112.69    6.61
   1 -14  -3  100.90    6.25
   1 -14  -3  100.98    6.17
   1 -14  -3  109.63    6.48
   1  14  -3  123.92    8.97
   1 -14  -3  151.26    8.20
  -1 -14   3   97.70    8.26
  -1 -14   3  151.10    7.90
  -1 -14   3  123.84    6.93
   1  14  -3   99.81    7.60
  -1 -14   3  116.93    6.50
   1 -14  -2   59.77    4.40
  -1 -14   2   41.05    4.52
  -1 -14   2   61.22    4.29
  -1 -14   2   50.07    3.38
   1 -14  -2   46.25    3.11
   1 -14  -2   35.96    2.72
  -1 -14   2   39.34    2.82
   1 -14  -2   42.44    2.93
   1 -14  -2   38.84    2.68
   1  14  -2   50.20    4.99
   1  14  -2   41.86    4.53
  -1 -14   2   43.41    2.93
  -1 -14   1   20.86    2.02
  -1 -14   1   16.49    2.94
   1 -14  -1   26.86    3.00
   1 -14  -1   21.18    1.77
  -1 -14   1   18.43    1.63
   1 -14  -1   19.48    1.64
  -1 -14   1   18.52    1.65
   1 -14  -1   21.13    1.58
   1 -14  -1   18.61    1.85
   1  14  -1   17.07    2.68
   1  14  -1   16.83    2.84
  -1 -14   1   19.19    1.72
  -1 -14   0   12.73    1.59
  -1 -14   0   12.04    1.33
   1 -14   0   14.48    1.56
   1 -14   0   13.93    1.23
   1 -14   0   13.05    1.36
  -1 -14   0   10.66    1.18
   1 -14   0   13.01    1.32
  -1 -14   0   11.09    1.29
   1  14   0   14.34    2.44
   1  14   0    6.90    2.09
  -1 -14   0   14.09    1.37
   1 -14   0   12.89    1.21
   1 -14   1    4.88    1.69
  -1 -14  -1    4.69    1.14
   1 -14   1    5.26    1.84
   1 -14   1    3.50    0.86
   1 -14   1    5.32    1.10
  -1 -14  -1    5.53    0.79
   1 -14   1    4.17    0.84
   1 -14   1    4.35    0.84
  -1 -14  -1    5.43    0.91
  -1  14  -1    2.81    1.19
   1  14   1    5.36    1.90
   1 -14   1    3.52    0.76
  -1 -14  -1    5.19    0.89
   1 -14   2    5.64    1.83
   1 -14   2    3.66    1.72
   1 -14   2    5.89    1.10
   1 -14   2    5.27    0.99
  -1  14  -2    3.44    1.35
  -1 -14  -2    5.16    0.91
   1 -14   2    5.40    0.91
   1 -14   2    5.41    0.90
  -1 -14  -2    4.40    0.95
   1 -14   2    5.65    0.92
   1  14   2    5.35    1.74
   1  14   3    3.94    1.82
   1  14   3    5.77    1.72
  -1  14  -3    4.15    1.55
   1 -14   3    3.40    0.77
  -1 -14  -3    3.41    0.89
   1 -14   3    4.05    0.88
   1 -14   3    4.35    1.79
   1 -14   3    5.62    1.36
   1  14   4   17.55    3.02
   1  14   4   18.50    2.94
  -1  14  -4   15.95    2.58
  -1 -14  -4   15.23    1.60
   1 -14   4   16.98    1.52
  -1  14  -4   19.35    2.73
   1 -14   4   17.87    1.63
   1 -14   4   14.40    2.88
   1  14   5   16.75    2.85
   1  14   5   14.49    2.78
  -1  14  -5    9.99    2.25
   1 -14   5   13.77    1.47
  -1 -14  -5   14.35    1.46
   1 -14   5   12.48    1.31
  -1  14  -5    9.80    2.11
   1 -14   5   12.28    1.41
   1 -14   5   10.55    2.55
   1  14   6    8.90    2.32
   1  14   6   13.64    2.72
  -1  14  -6    8.90    2.18
   1 -14   6    9.62    1.17
   1 -14   6    8.61    2.43
  -1  14  -6    8.18    1.90
  -1  14  -6   10.67    1.96
  -1  14  -6    7.63    1.97
  -1 -14  -6    9.92    1.27
   1 -14   6   10.31    1.33
   1 -14   7    8.87    1.15
  -1 -14  -7    9.05    1.19
  -1  14  -7    8.51    2.08
   1  14   8   30.19    2.13
   1 -14   8   33.35    2.13
   1 -14   9   39.07    2.63
   1  14   9   32.97    2.51
   1  14   9   31.11    2.41
   1 -14   9   33.36    2.34
   1 -14  10    3.13    0.87
  -1 -14 -10    4.17    1.06
   1 -14  10    1.94    0.63
   1  14  10    3.20    0.91
   1  14  10    2.83    0.85
   1 -14  11    6.31    0.95
   1  14  11    7.39    1.06
   1  14  11    6.62    1.02
   1  14  11    6.43    0.97
   1  14  12    8.46    1.00
   1  14  12    8.37    1.01
   1 -14  12    7.80    0.91
   1  14  12    7.00    0.93
   1  14  12   10.12    1.02
   1  14  12    8.90    0.99
   1 -14  13    6.26    0.63
  -1 -15  13   12.36    0.94
  -1  15  12    1.20    0.73
  -1  15  12    0.22    0.68
   1  15 -12    0.12    0.56
  -1 -15  12    0.78    0.56
   1  15 -11   22.47    1.79
  -1 -15  11   27.49    1.95
   1  15 -11   26.24    2.00
   1  15 -11   25.95    1.88
  -1  15  11   25.73    1.96
  -1 -15  10   52.10    3.16
   1  15 -10   50.09    3.06
  -1 -15   9   45.57    3.11
   1  15  -9   53.36    3.42
  -1 -15   9   49.75    3.34
   1  15  -9   47.67    3.28
   1 -15  -8   10.43    1.82
  -1 -15   8    7.28    1.10
   1 -15  -8    6.24    0.99
  -1 -15   8    7.11    1.20
   1 -15  -7    2.09    1.36
  -1 -15   7    0.22    0.79
   1 -15  -7    0.13    0.62
  -1  15   6    1.89    1.45
   1 -15  -6    2.73    1.43
  -1 -15   6    0.30    1.18
  -1 -15   6    1.95    0.87
   1  15  -6    2.57    1.84
   1  15  -6    2.93    2.03
   1 -15  -6    1.03    0.74
  -1 -15   5   35.70    4.53
   1 -15  -5   66.28    4.70
  -1 -15   5   48.60    3.14
   1 -15  -5   39.19    2.79
   1  15  -5   51.68    4.79
  -1 -15   5   51.72    3.28
   1  15  -5   44.76    5.15
   1  15  -5   54.95    5.65
   1 -15  -5   46.19    3.22
  -1 -15   4  122.83    7.05
   1 -15  -4  125.21    7.37
  -1 -15   4   77.45    7.49
  -1 -15   4  100.74    5.76
   1 -15  -4   83.98    5.49
  -1 -15   4  109.96    5.92
   1 -15  -4   89.33    5.78
   1  15  -4  107.20    8.25
   1  15  -4  111.34    8.62
   1 -15  -4   97.21    5.91
   1 -15  -3  154.94    8.31
  -1 -15   3  104.42    8.54
  -1 -15   3  130.50    7.05
  -1 -15   3  157.24    8.09
   1 -15  -3   96.92    6.16
   1 -15  -3   95.23    6.23
  -1 -15   3  120.68    6.55
   1 -15  -3  107.41    6.49
   1  15  -3  132.35    9.45
   1  15  -3  124.27    9.12
   1 -15  -3  114.49    6.65
  -1 -15   2    6.92    1.81
  -1 -15   2    3.56    1.13
   1 -15  -2    5.75    1.87
  -1 -15   2    1.98    1.60
   1 -15  -2    3.29    0.75
   1 -15  -2    3.92    0.95
  -1 -15   2    3.39    0.92
  -1 -15   2    4.20    0.93
   1  15  -2    3.99    1.83
   1 -15  -2    4.38    0.84
   1 -15  -2    4.54    1.03
  -1 -15   1  245.15   12.52
   1 -15  -1  265.55   13.78
  -1 -15   1  185.73   13.93
   1  15  -1  204.52   14.37
   1 -15  -1  212.97   12.00
   1 -15  -1  203.22   11.75
  -1 -15   1  206.14   11.86
   1 -15  -1  202.81   11.85
  -1 -15   1  224.15   11.97
   1  15  -1  235.72   14.84
   1 -15  -1  220.01   12.18
  -1 -15   0  183.78    9.25
  -1 -15   0  162.98    8.63
   1 -15   0  148.91    8.48
   1  15   0  135.14   10.52
   1  15   0  153.74   11.10
   1 -15   0  159.82    8.70
   1 -15   0  146.49    8.45
  -1 -15   0  130.26    8.43
  -1 -15   0  152.62    8.56
   1 -15   0  151.67    8.60
   1 -15   0  159.18    8.91
  -1 -15  -1   50.77    3.51
   1 -15   1   38.95    4.68
   1 -15   1   61.00    4.63
  -1 -15  -1   41.36    2.91
   1 -15   1   41.85    2.90
   1  15   1   41.40    4.73
   1  15   1   47.22    5.09
  -1 -15  -1   45.72    2.96
   1 -15   1   44.75    3.03
  -1 -15  -1   35.65    2.76
   1 -15   1   47.59    2.93
   1 -15   1   45.62    3.04
   1 -15   1   54.30    3.41
   1  15   2   54.86    5.48
  -1  15  -2   53.02    4.67
   1 -15   2   49.36    3.30
   1 -15   2   43.96    5.06
  -1 -15  -2   63.14    3.95
   1 -15   2   48.72    3.38
   1 -15   2   51.20    3.27
  -1 -15  -2   53.10    3.45
   1 -15   2   49.73    3.32
  -1 -15  -3    3.02    1.74
   1 -15   3   -0.60    1.36
   1  15   3    1.54    1.52
  -1 -15  -3    1.00    0.74
   1 -15   3    1.71    0.70
  -1  15  -3    0.42    1.14
   1 -15   3    1.17    0.71
  -1  15  -3    1.00    1.19
   1 -15   3    2.15    0.90
  -1  15  -4   28.81    3.43
   1 -15   4   30.52    2.28
  -1  15  -4   24.16    3.22
  -1 -15  -4   31.32    2.38
   1 -15   4   27.44    2.18
   1  15   4   28.48    4.00
   1 -15   4   26.56    3.82
  -1  15  -5   27.12    3.51
  -1 -15  -5   33.98    2.43
   1 -15   5   29.47    2.32
  -1  15  -5   25.34    3.41
   1  15   5   31.58    4.01
   1  15   5   32.87    4.29
   1 -15   5   29.30    2.24
   1 -15   5   30.50    2.40
   1 -15   5   21.05    3.55
  -1 -15  -6   34.03    2.50
   1 -15   6   31.63    2.48
   1 -15   6   30.27    2.34
   1 -15   7   11.44    1.33
  -1 -15  -7   25.85    2.59
   1 -15   8   11.33    1.22
   1  15   8    9.70    1.25
   1  15   8   11.05    1.23
   1 -15   9   50.70    3.10
   1 -15   9   40.42    2.82
   1  15   9   44.59    2.93
   1  15   9   44.03    3.01
   1 -15  10   39.11    2.50
  -1 -15 -10   44.40    2.90
   1  15  10   37.63    2.41
   1  15  10   39.04    2.51
   1  15  11    4.68    0.82
   1  15  11    4.37    0.79
   1  15  11    4.76    0.87
   1  15  11    5.99    0.91
   1  15  11    5.84    0.88
   1 -15  11    3.76    0.75
   1 -15  12    1.91    0.52
  -1 -16  12    0.50    0.45
  -1  16  11    4.23    0.86
  -1  16  11    4.30    0.87
  -1 -16  11    3.41    0.72
  -1  16  10    1.08    0.78
  -1 -16  10    0.05    0.70
   1  16 -10    0.66    0.76
  -1 -16   9    2.31    0.71
   1  16  -9    2.20    0.80
  -1 -16   9    1.22    0.79
   1 -16  -9    1.39    0.95
  -1 -16   8    2.26    0.90
  -1 -16   8    2.22    0.78
   1 -16  -8    2.03    1.20
  -1 -16   7    0.11    0.78
   1 -16  -7    1.54    1.27
  -1 -16   6    1.68    0.89
  -1 -16   6    2.36    0.90
   1 -16  -6    1.58    0.73
   1 -16  -6    3.64    1.54
  -1 -16   5    2.26    0.90
   1 -16  -5    3.93    1.70
  -1 -16   5    1.64    0.86
   1 -16  -5    0.95    0.70
  -1 -16   4    9.34    1.25
   1  16  -4    8.75    2.34
   1  16  -4    6.71    2.26
   1 -16  -4   11.83    2.22
  -1 -16   4    6.58    1.94
  -1 -16   4   10.31    1.29
   1 -16  -4    8.55    1.20
   1 -16  -4    8.19    1.22
   1 -16  -4    6.73    0.88
   1 -16  -3   20.09    1.71
   1 -16  -3   20.40    1.66
   1  16  -3   33.60    4.23
  -1 -16   3   29.88    3.03
  -1 -16   3   20.31    3.22
   1 -16  -3   31.79    3.30
  -1 -16   3   25.53    1.98
   1 -16  -3   21.51    1.94
   1 -16  -3   23.84    2.04
   1 -16  -2    6.91    0.93
  -1 -16   2    8.57    1.20
   1 -16  -2    7.47    1.20
   1  16  -2    6.69    2.17
  -1 -16   2    9.33    1.42
  -1 -16   2    9.46    2.31
   1 -16  -2   10.71    2.30
  -1 -16   2    8.10    1.13
   1 -16  -2    6.21    0.98
   1 -16  -2    5.86    1.13
   1 -16  -1    1.88    0.83
  -1 -16   1    0.27    0.83
   1 -16  -1    1.63    0.70
  -1 -16   1    1.43    0.86
   1  16  -1    1.64    1.62
  -1 -16   1    2.06    1.56
  -1 -16   1    0.97    0.94
   1 -16  -1    3.92    1.88
  -1 -16   1    0.80    0.76
   1 -16  -1    2.03    0.77
   1 -16  -1    1.42    0.89
  -1 -16   0   15.44    1.81
  -1 -16   0   17.29    2.61
   1 -16   0   15.41    1.54
   1 -16   0   15.44    1.49
  -1 -16   0   15.77    1.57
  -1 -16   0   12.72    1.43
   1 -16   0   15.22    1.38
   1  16   0   11.10    2.70
   1 -16   0   16.29    1.71
   1 -16   0   14.33    1.31
  -1 -16   0   13.79    1.41
   1  16   0   13.71    2.91
   1  16   1    4.01    1.86
   1  16   1    3.92    1.65
   1 -16   1    6.36    1.06
   1 -16   1    5.59    0.98
   1 -16   1    5.73    0.95
  -1 -16  -1    4.29    0.84
   1 -16   1    5.49    0.90
  -1 -16  -1    5.88    1.24
  -1 -16  -1    6.63    1.93
   1  16   2    0.32    1.40
   1  16   2    1.02    1.45
   1 -16   2    0.38    0.80
   1 -16   2    1.60    0.68
  -1 -16  -2    1.22    0.81
   1 -16   2    1.26    0.75
   1 -16   2    0.63    0.63
  -1 -16  -2    0.38    0.91
   1 -16   2    0.30    1.22
   1  16   3    0.33    1.40
   1 -16   3    1.86    0.73
   1 -16   3    1.78    0.89
   1 -16   3    1.72    0.68
  -1 -16  -3    1.81    0.85
  -1 -16  -3    1.43    1.64
   1 -16   3    1.79    1.58
  -1 -16  -3    1.24    0.88
  -1 -16  -4    5.41    1.03
   1 -16   4    3.80    0.89
   1 -16   5   42.79    2.94
   1 -16   5   42.81    3.00
  -1 -16  -5   41.67    3.02
  -1 -16  -6    6.58    1.03
   1 -16   6    6.34    1.04
   1 -16   6    7.37    1.10
   1 -16   7    5.91    1.02
  -1 -16  -7    8.84    1.76
   1 -16   7    7.23    1.00
   1  16   7    5.78    0.98
  -1 -16  -8    1.02    1.14
   1  16   8    0.59    0.73
   1 -16   8    0.12    0.66
  -1 -16  -9   10.77    1.47
   1  16   9    9.02    1.09
   1 -16   9    8.99    0.97
   1  16   9    9.73    1.11
   1  16  10    1.71    0.70
   1 -16  10    0.59    0.62
   1 -16  10    1.18    0.49
   1  16  10    1.45    0.63
   1  16  10    1.31    0.65
  -1 -16 -10    0.89    0.65
   1  16  10    1.01    0.67
   1 -16  11    1.12    0.50
  -1 -17  11   10.93    0.96
  -1  17  10   41.58    2.34
  -1 -17  10   37.39    2.22
  -1  17   9   23.96    1.78
  -1 -17   9   22.37    1.78
   1 -17  -8    5.17    1.29
   1  17  -8    5.91    0.94
  -1 -17   8    3.96    0.84
  -1 -17   7    3.46    0.91
   1 -17  -7    6.42    1.52
  -1 -17   6    5.41    1.03
  -1 -17   6    6.57    1.11
   1 -17  -6    6.23    1.69
  -1 -17   5   17.00    1.56
  -1 -17   5   17.30    1.63
  -1 -17   5   17.78    1.67
   1 -17  -5   22.16    2.78
  -1 -17   4   47.94    2.94
   1 -17  -4   34.35    2.78
   1 -17  -4   51.01    4.25
  -1 -17   4   47.02    2.93
  -1 -17   4   40.09    2.85
   1 -17  -4   36.90    2.84
  -1 -17   3   26.58    2.07
   1 -17  -3   22.14    2.04
   1 -17  -3   31.62    3.34
  -1 -17   3   31.68    3.13
  -1 -17   3   27.99    2.15
   1 -17  -3   25.59    2.15
  -1 -17   2   34.59    2.42
   1 -17  -2   35.21    2.52
  -1 -17   2   40.68    3.61
   1 -17  -2   42.86    3.92
  -1 -17   2   32.70    2.43
   1 -17  -2   30.61    2.22
  -1 -17   2   36.00    2.55
   1 -17  -2   29.11    2.25
   1 -17  -2   35.37    2.59
  -1 -17   1   10.08    1.19
  -1 -17   1   13.92    1.64
   1 -17  -1   11.81    1.41
   1 -17  -1    9.09    1.14
   1 -17  -1    8.88    1.21
  -1 -17   1    9.65    1.23
   1 -17  -1   10.31    1.12
  -1 -17   1   11.28    1.35
  -1 -17   0    5.07    1.84
  -1 -17   0    3.72    1.06
  -1 -17   0    4.33    0.98
   1 -17   0    3.96    0.90
   1 -17   0    3.61    0.82
   1 -17   0    3.40    0.88
   1 -17   1   31.74    2.32
   1 -17   1   29.12    2.39
   1 -17   1   33.72    2.44
   1 -17   2    5.44    0.92
  -1 -17  -2    7.51    1.26
   1 -17   2    6.27    0.93
   1 -17   2    7.59    1.02
   1 -17   2    6.89    1.08
   1 -17   3    7.59    1.03
  -1 -17  -3    7.75    1.26
  -1 -17  -3   11.21    2.18
  -1 -17  -3    6.61    1.11
   1 -17   3    8.16    1.14
  -1 -17  -4   30.47    2.51
  -1 -17  -4   28.93    2.27
   1 -17   4   27.87    2.17
   1 -17   5   40.45    2.76
  -1 -17  -5   40.92    3.06
   1 -17   5   41.66    2.81
  -1 -17  -5   39.45    2.83
   1 -17   6   28.97    2.20
  -1 -17  -6   31.64    2.46
   1 -17   6   30.47    2.28
   1 -17   7    1.47    0.69
  -1 -17  -7    0.82    1.20
   1 -17   7    0.29    0.66
   1 -17   8   15.01    1.33
   1 -17   8   12.27    1.20
   1  17   8   13.36    1.29
  -1 -17  -9   20.42    1.85
   1 -17   9   17.35    1.38
   1 -17  10   18.90    1.38
   1 -17  11    3.81    0.47
  -1 -18  10    3.81    0.61
   1 -18 -10    2.53    0.59
   1 -18  -9    1.20    0.61
   1 -18  -8    8.38    1.14
  -1 -18   7   28.36    2.09
   1 -18  -7   30.11    2.35
  -1 -18   6    3.56    0.84
   1 -18  -6    2.88    0.94
   1 -18  -6    3.38    1.36
  -1 -18   6    2.06    0.79
  -1 -18   5   14.56    1.43
   1 -18  -5   15.49    1.76
   1 -18  -5   18.73    2.36
  -1 -18   5   14.45    1.43
  -1 -18   4   24.47    2.00
   1 -18  -4   28.75    2.48
   1 -18  -4   31.41    3.15
  -1 -18   4   27.80    2.05
  -1 -18   3   27.06    2.05
   1 -18  -3   26.84    2.12
  -1 -18   3   27.62    2.11
  -1 -18   2   10.30    1.16
   1 -18  -2   10.55    1.27
   1 -18  -2   14.99    2.43
  -1 -18   2   16.69    2.30
   1 -18  -2   12.14    1.35
  -1 -18   2   10.06    1.27
   1 -18  -1    9.03    1.14
  -1 -18   1   11.36    2.09
   1 -18  -1    7.78    0.98
   1 -18  -1    7.95    0.97
  -1 -18   1    8.44    1.17
   1 -18   0    8.44    1.10
  -1 -18   0   10.03    1.36
  -1 -18   0   10.95    2.11
  -1 -18   0   10.16    1.24
   1 -18   0    8.46    1.09
   1 -18   0    7.73    1.02
  -1 -18  -1    0.97    1.42
  -1 -18  -1    1.65    0.88
   1 -18   1    1.32    0.73
   1 -18   1    1.28    0.69
  -1 -18  -2    0.08    0.83
   1 -18   2    1.46    0.75
   1 -18   2    0.49    0.70
  -1 -18  -3    1.15    0.74
  -1 -18  -3    2.63    1.56
  -1 -18  -3    0.80    0.71
   1 -18   3    0.59    0.71
  -1 -18  -4    3.35    0.90
  -1 -18  -4    5.53    1.61
   1 -18   4    3.13    0.75
  -1 -18  -4    2.79    0.79
  -1 -18  -5   10.76    1.16
   1 -18   5    8.10    1.04
   1 -18   5   10.55    1.14
  -1 -18  -6    4.88    1.39
   1 -18   6    4.32    0.80
   1 -18   6    3.68    0.79
  -1 -18  -7    1.32    1.06
   1 -18   7    1.10    0.60
   1 -18   7    0.96    0.61
   1  18   8    2.50    0.76
  -1 -18  -8    2.28    0.84
   1 -18   8    2.48    0.62
   1 -18   8    1.49    0.54
   1 -19  -9    7.11    0.76
  -1 -19   8    0.71    0.51
   1 -19  -8   -0.22    0.54
  -1 -19   7    5.08    0.78
   1 -19  -7    5.83    0.91
  -1 -19   6    1.17    0.62
   1 -19  -6    0.50    0.70
  -1 -19   5   17.45    1.49
   1 -19  -5   21.94    1.86
  -1 -19   4   43.98    2.87
   1 -19  -4   50.86    3.33
   1 -19  -3    2.08    0.90
  -1 -19   3    1.05    0.63
   1 -19  -2    9.84    1.43
  -1 -19   2    8.71    1.09
  -1 -19   1    3.50    1.49
   1 -19  -1    3.76    0.75
  -1 -19   1    2.74    0.74
  -1 -19   0    5.46    1.61
   1 -19   0    3.80    0.72
  -1 -19   0    3.14    0.83
  -1 -19  -1    3.65    0.87
  -1 -19  -1    2.97    1.52
   1 -19   1    3.49    0.74
  -1 -19  -1    4.69    0.86
   1 -19   2    0.04    0.62
  -1 -19  -3    2.11    1.31
  -1 -19  -3    0.87    0.65
   1 -19   3    1.19    0.64
  -1 -19  -4    9.29    1.10
  -1 -19  -4   17.14    2.07
  -1 -19  -5   28.28    2.51
   1 -19   5   21.15    1.62
  -1 -19  -6   18.14    1.88
   1 -19   6   13.25    1.17
  -1 -19  -7    1.03    0.73
   1 -19   7    0.84    0.47
   1 -19   7    0.77    0.48
   1 -19   8    0.59    0.40
  -1 -20   7   18.33    1.29
   1 -20  -7   21.23    1.45
   1 -20  -6    9.71    1.03
   1 -20  -5    6.71    0.94
   1 -20  -4   33.93    2.43
   1 -20  -3   56.57    3.65
   1 -20  -2    2.56    0.83
  -1 -20   2    2.11    0.62
  -1 -20   1    1.25    0.58
  -1 -20   0    3.34    0.71
  -1 -20  -1    2.81    1.25
  -1 -20  -1    2.30    0.65
   1 -20   2    5.42    0.75
  -1 -20  -3    9.22    1.58
   1 -20   3    5.56    0.76
  -1 -20  -4    7.06    1.37
  -1 -20  -5    0.31    0.84
  -1 -21   0    9.50    0.88
   2   0 -17    3.35    0.76
   2   0 -17    5.33    0.83
  -2   0  16    1.19    0.67
   2   0 -16    2.45    0.82
   2   0 -15   13.03    1.43
  -2   0  15   11.77    1.19
   2   0 -15   10.92    1.17
   2   0 -14  114.22    6.61
   2   0 -14  101.42    7.97
   2   0 -14  106.26    6.33
  -2   0  14  122.26    6.28
   2   0 -14  105.44    6.38
  -2   0  13   18.70    1.42
  -2   0  13   16.05    1.53
   2   0 -13   17.34    1.69
   2   0 -13   15.25    1.52
   2   0 -13   15.84    1.54
   2   0 -13   13.83    2.42
   2   0 -12    0.59    0.80
   2   0 -12    0.20    1.16
   2   0 -12    0.51    0.54
   2   0 -12    0.51    0.71
  -2   0  12    0.52    0.72
   2   0 -12    0.61    0.75
   2   0 -12    1.30    0.66
   2   0 -12    0.27    0.80
  -2   0  12    0.42    0.94
   2   0 -12    0.22    0.72
   2   0 -11    9.45    1.04
  -2   0  11   10.03    1.11
   2   0 -11    9.40    1.22
   2   0 -11    8.80    1.16
   2   0 -11    8.96    1.16
   2   0 -11   10.80    1.15
   2   0 -11    9.39    1.23
   2   0 -11   12.57    2.15
   2   0 -11   11.40    1.14
  -2   0  11    9.21    1.57
   2   0 -11    9.18    1.14
   2   0 -10   32.94    2.25
   2   0 -10   30.60    2.25
   2   0 -10   35.69    2.36
  -2   0  10   30.09    2.12
   2   0 -10   33.26    2.29
   2   0 -10   30.45    2.20
   2   0 -10   33.61    3.29
   2   0 -10   32.33    2.14
  -2   0  10   35.27    2.87
   2   0 -10   33.55    2.34
   2   0  -9  115.88    6.31
   2   0  -9  112.48    6.30
   2   0  -9  107.55    6.27
   2   0  -9  120.30    6.37
   2   0  -9  114.59    6.39
   2   0  -9  106.99    6.28
  -2   0   9  131.68    6.99
   2   0  -9  119.62    6.36
   2   0  -9  118.72    7.44
   2   0  -9  100.66    6.20
   2   0  -8    8.50    1.56
   2   0  -8    8.88    0.98
   2   0  -8    9.05    0.91
   2   0  -8    6.02    0.92
   2   0  -8    7.05    0.88
   2   0  -8    8.33    0.90
   2   0  -8    9.62    0.98
   2   0  -8    8.85    0.93
   2   0  -7    9.24    1.25
   2   0  -7    8.19    0.86
   2   0  -7    9.84    1.48
  -2   0   6    2.65    0.69
   2   0  -6    1.00    0.65
   2   0  -6    1.98    0.96
  -2   0   5  247.75   12.88
   2   0  -5  234.08   12.90
   2   0  -5  235.32   13.21
  -2   0   4  383.12   20.43
   2   0  -4  397.19   20.65
   2   0  -4  382.48   20.80
   2   0  -3  115.08    6.76
   2   0  -3  115.91    6.64
   2   0  -3  115.68    6.45
   2   0  -2  547.56   27.67
   2   0  -2  499.13   27.15
   2   0  -2  539.87   27.38
   2   0  -1    0.65    0.63
   2   0  -1    0.20    0.49
   2   0   0   21.46    1.62
   2   0   0   18.34    1.56
   2   0   0   18.20    1.29
   2   0   1    2.00    0.64
   2   0   1    2.28    0.74
   2   0   2  114.85    6.43
   2   0   3  133.58    7.37
   2   0   4    3.14    1.00
   2   0   5  111.32    6.93
   2   0   6  282.38   15.90
  -2   0  -6  287.24   16.13
  -2   0  -6  330.40   16.37
   2   0   6  307.33   15.98
   2   0   6  325.46   16.99
   2   0   6  301.92   15.96
  -2   0  -6  303.79   16.28
   2   0   6  297.25   15.97
  -2   0  -7   35.22    2.56
   2   0   7   34.23    2.17
  -2   0  -7   32.26    2.52
  -2   0  -7   27.73    2.32
   2   0   7   32.81    2.21
  -2   0  -7   32.89    2.16
   2   0   7   33.65    3.09
   2   0   7   35.61    2.18
   2   0   7   34.03    2.23
  -2   0  -7   25.36    1.95
   2   0   7   31.40    2.15
   2   0   7   30.01    2.10
   2   0   8   38.16    2.46
   2   0   8   38.02    2.53
  -2   0  -8   29.08    2.26
   2   0   8   33.81    2.44
   2   0   8   39.53    2.48
   2   0   8   37.82    2.53
   2   0   8   40.66    2.64
  -2   0  -8   35.29    2.85
  -2   0  -8   37.23    2.95
  -2   0  -8   36.43    2.48
   2   0   8   37.70    2.45
   2   0   8   39.21    2.50
   2   0   9   57.87    3.56
   2   0   9   64.31    3.73
  -2   0  -9   46.33    3.39
   2   0   9   59.54    3.63
   2   0   9   61.59    3.69
   2   0   9   62.34    3.80
  -2   0  -9   48.79    4.11
   2   0   9   56.86    3.62
   2   0   9   64.02    3.65
  -2   0  -9   60.52    3.67
   2   0  10   31.56    2.29
   2   0  10   27.42    2.13
  -2   0 -10   22.21    1.93
   2   0  10   32.60    2.25
   2   0  10   30.94    2.41
   2   0  10   26.38    2.03
   2   0  10   32.41    2.26
   2   0  10   31.99    2.23
  -2   0 -10   30.21    2.25
   2   0  11   89.78    5.25
   2   0  11   88.97    5.33
  -2   0 -11   85.13    5.34
   2   0  11   94.82    5.33
   2   0  11   84.28    5.20
   2   0  12    5.29    0.86
  -2   0 -12    6.28    0.95
  -2   0 -12    4.48    0.99
  -2   0 -13  110.58    6.41
  -2   0 -13   96.85    6.18
  -2   0 -13  109.26    5.94
  -2   0 -14    0.67    0.63
  -2   0 -14    1.59    0.83
  -2   0 -14    1.75    0.78
  -2   0 -15   -0.85    0.58
  -2   0 -15    0.80    0.64
  -2   0 -15   -0.55    0.65
  -2   0 -16    0.22    0.49
  -2   0 -16   -0.27    0.56
   2   1 -17    1.64    0.67
   2  -1 -17    1.78    0.66
   2  -1 -17    1.58    0.63
   2  -1 -16    1.93    0.78
   2   1 -16    3.10    0.85
  -2   1  16    2.13    0.70
   2  -1 -15    1.96    0.69
  -2   1  15    1.88    0.73
   2   1 -15    1.62    0.83
   2  -1 -15    2.47    0.90
   2   1 -14   20.10    1.75
   2  -1 -14   14.62    1.60
  -2   1  14   14.55    1.51
   2  -1 -14   17.76    1.74
   2  -1 -14   17.14    2.58
   2   1 -14   14.32    2.46
   2   1 -14   13.75    1.52
   2  -1 -14   17.40    1.52
   2   1 -14   14.39    1.42
  -2   1  14   13.58    1.34
   2   1 -13    2.64    0.99
   2  -1 -13    2.63    1.43
   2   1 -13    3.69    1.57
  -2   1  13    3.06    0.88
  -2   1  13    2.30    0.80
   2   1 -13    1.09    0.91
   2  -1 -13    3.67    0.79
   2  -1 -13    3.23    0.97
   2   1 -13    2.80    0.95
   2  -1 -13    3.47    1.01
   2   1 -13    2.24    0.84
  -2   1  13    3.38    0.80
   2  -1 -13    2.15    0.82
   2   1 -13    2.20    0.84
   2  -1 -12    6.58    0.95
   2   1 -12    4.81    1.02
   2   1 -12    4.62    0.88
  -2   1  12    5.68    1.45
   2  -1 -12    8.48    2.44
   2   1 -12    3.80    0.96
   2  -1 -12    4.74    1.64
   2   1 -12    7.12    1.81
   2  -1 -12    5.87    0.85
   2   1 -12    4.97    1.03
   2  -1 -12    6.52    1.04
   2   1 -12    5.63    1.01
   2  -1 -12    7.71    1.14
   2   1 -12    5.28    1.06
   2   1 -12    4.94    1.05
   2  -1 -12    6.34    1.10
  -2   1  12    4.48    0.97
  -2  -1  12    3.65    0.87
  -2   1  12    5.64    0.93
   2  -1 -11    1.53    0.76
   2  -1 -11    2.80    0.76
   2   1 -11    2.32    0.82
   2   1 -11    1.74    0.83
   2   1 -11    1.77    0.75
   2  -1 -11    0.51    1.10
   2   1 -11    3.12    1.45
   2   1 -11    1.99    0.62
   2  -1 -11    2.72    0.68
   2   1 -11    2.59    0.80
   2  -1 -11    1.71    0.68
   2   1 -11    1.93    0.73
   2  -1 -11    2.50    0.82
   2   1 -11    1.99    0.79
   2  -1 -11    2.70    0.78
   2   1 -11    1.17    0.74
  -2   1  11    1.91    1.03
  -2  -1  11    0.59    0.86
  -2  -1  11    1.03    0.67
  -2   1  11    1.52    0.76
   2  -1 -10    9.64    1.13
   2   1 -10   11.00    1.18
   2  -1 -10    9.42    1.03
  -2  -1  10   11.23    1.55
  -2   1  10    9.94    1.56
   2   1 -10    7.83    1.03
   2   1 -10   11.32    1.99
   2  -1 -10   12.03    1.86
   2  -1 -10    9.99    1.02
   2   1 -10   10.73    1.17
   2  -1 -10   10.21    1.21
   2   1 -10   10.34    1.20
   2  -1 -10   10.37    1.14
   2   1 -10    8.77    1.11
   2  -1 -10    9.76    1.11
   2  -1 -10   10.84    1.12
   2   1 -10    9.31    1.11
  -2  -1  10   11.76    1.06
   2  -1 -10   11.20    1.16
   2   1 -10   10.98    1.17
   2  -1  -9    1.54    0.61
   2   1  -9    0.33    0.64
   2  -1  -9    1.81    0.69
   2  -1  -9    0.59    0.61
   2   1  -9    2.05    0.71
   2   1  -9    0.55    0.67
   2  -1  -9    1.32    0.67
   2  -1  -9    0.70    0.58
   2   1  -9    1.84    0.68
   2  -1  -9    1.01    0.58
   2  -1  -9    1.69    1.01
   2   1  -9    0.84    1.06
  -2  -1   9    0.99    0.54
  -2  -1   9    1.86    0.82
  -2   1   9    1.20    0.84
   2   1  -9    0.88    0.60
   2   1  -9    0.42    0.55
   2   1  -9    1.23    0.60
   2  -1  -9    1.32    0.55
   2   1  -9    1.46    0.65
   2   1  -8   84.68    4.66
   2  -1  -8   76.71    4.60
   2   1  -8   83.49    4.64
   2   1  -8   79.50    4.63
   2  -1  -8   79.01    4.62
   2  -1  -8   64.86    4.51
   2  -1  -8   80.66    5.46
   2  -1  -8   73.84    4.54
   2   1  -8   82.97    4.60
   2  -1  -8   77.45    4.57
   2  -1  -8   74.51    4.52
   2   1  -8   92.03    4.67
   2   1  -8   93.54    5.58
   2   1  -8   96.16    5.54
   2  -1  -8   78.83    4.63
   2   1  -8   92.18    4.74
   2  -1  -8   78.78    4.59
   2  -1  -8   80.13    4.57
   2   1  -8   91.13    4.70
  -2  -1   8  110.88    5.26
   2   1  -7   10.50    0.94
   2   1  -7   11.20    1.01
   2   1  -7   11.32    1.59
   2   1  -7   10.89    1.00
   2   1  -7   10.20    0.97
   2  -1  -7    7.18    0.96
   2  -1  -7    8.19    1.42
   2   1  -7   11.23    1.48
   2   1  -7    9.84    1.68
   2  -1  -6   27.29    2.26
   2   1  -6   27.06    2.31
   2   1  -6   23.44    2.06
   2   1  -6   23.21    2.28
   2   1  -6   21.14    2.29
  -2   1   6   25.58    1.87
   2   1  -5   33.05    2.36
   2   1  -5   31.10    2.54
   2  -1  -5   32.66    2.15
  -2   1   5   31.20    2.18
   2  -1  -5   35.11    2.53
   2  -1  -4   47.12    3.09
  -2   1   4   48.04    2.87
   2  -1  -4   45.24    2.63
   2   1  -4   45.51    3.07
   2  -1  -4   47.16    3.17
   2   1  -4   41.26    3.09
   2   1  -3  155.61    8.65
   2   1  -3  154.81    8.80
   2  -1  -3  157.54    8.73
   2  -1  -3  156.83    8.21
   2   1  -3  166.47    8.95
   2   1  -3  153.13    8.74
   2   1  -3  149.41    8.71
   2  -1  -3  161.20    8.73
   2   1  -2  304.99   15.93
   2  -1  -2  303.85   15.55
   2  -1  -2  290.41   15.80
   2  -1  -2  302.95   15.90
   2   1  -2  281.78   15.90
   2  -1  -2  286.63   16.08
   2   1  -1   88.22    5.35
   2  -1  -1   98.27    5.23
   2   1  -1   95.33    5.46
   2   1  -1   96.12    5.57
   2  -1   0  121.48    7.04
   2  -1   0  129.55    6.67
   2   1   0  124.87    7.07
   2  -1   0  130.51    7.30
   2   1   0  128.55    7.18
   2  -1   0  121.49    6.69
   2   1   1  119.09    6.41
   2  -1   1  119.07    6.10
   2  -1   1  106.89    5.89
   2  -1   1  122.28    6.41
   2  -1   2  110.88    6.24
   2   1   2  111.36    6.54
   2   1   2  114.25    6.61
   2  -1   2  104.54    5.96
   2   1   3   16.10    1.74
   2   1   3   15.72    1.70
   2  -1   3   14.28    1.10
   2   1   4   59.79    3.86
   2  -1   4   50.22    2.99
   2   1   4   54.85    3.82
  -2  -1  -5   17.86    1.35
   2   1   5   16.36    1.95
   2   1   5   16.96    1.96
  -2   1  -6  122.46    6.77
   2  -1   6  112.77    6.40
   2  -1   6  114.56    6.37
   2   1   6  113.13    7.33
   2   1   6  124.29    7.42
   2   1   6  113.30    6.43
   2  -1   6  120.29    6.49
  -2   1  -6  111.29    6.35
   2   1   6  112.97    6.41
   2  -1   6  117.79    6.44
  -2  -1  -6  106.55    6.46
  -2  -1  -6  127.74    6.76
  -2  -1  -6  119.98    6.44
   2   1   6  113.22    6.42
   2  -1   6  116.52    6.44
   2   1   7   58.15    3.53
   2  -1   7   61.81    3.55
   2  -1   7   63.27    3.48
  -2   1  -7   61.71    4.01
  -2   1  -7   54.44    3.80
   2   1   7   54.65    3.49
   2  -1   7   61.81    3.56
  -2  -1  -7   49.38    3.35
   2  -1   7   56.67    3.47
  -2  -1  -7   58.92    3.85
  -2   1  -7   56.24    3.84
   2  -1   7   60.01    3.46
   2   1   7   57.71    3.48
  -2   1  -7   54.69    3.44
  -2  -1  -7   58.68    3.53
   2   1   7   54.38    4.42
   2   1   7   59.87    4.44
   2   1   7   55.49    3.54
   2  -1   7   61.01    3.61
   2  -1   7   58.03    3.46
   2  -1   7   55.40    3.48
   2   1   8    9.51    1.16
   2   1   8    9.67    1.08
   2  -1   8   10.66    1.15
  -2   1  -8    9.08    1.41
  -2  -1  -8   10.53    1.41
  -2   1  -8    8.61    1.26
   2   1   8   10.30    1.18
   2  -1   8   10.44    1.21
  -2  -1  -8    9.14    0.97
   2  -1   8    8.80    1.05
   2   1   8   11.13    1.13
   2  -1   8    9.25    1.01
  -2  -1  -8    9.84    1.12
  -2   1  -8    8.74    1.05
   2   1   8   10.23    1.81
  -2   1  -8    9.48    1.35
   2  -1   8   11.41    1.28
   2   1   8    9.98    1.25
   2  -1   8    9.99    1.12
   2  -1   8   10.91    1.11
   2   1   8   10.98    1.11
   2  -1   9   26.26    2.02
   2   1   9   27.95    2.09
   2   1   9   27.93    2.01
   2  -1   9   25.75    2.06
   2   1   9   33.00    2.18
  -2  -1  -9   25.10    1.89
   2  -1   9   24.54    1.92
  -2   1  -9   26.03    2.59
   2  -1   9   20.26    1.81
   2   1   9   25.14    1.97
   2  -1   9   28.74    2.20
   2   1   9   29.50    2.22
   2   1   9   25.29    3.00
   2   1   9   28.33    2.02
   2  -1   9   25.05    1.95
   2  -1   9   23.82    1.97
   2   1   9   27.97    2.04
  -2  -1  -9   29.84    2.12
  -2   1  -9   25.53    1.99
   2  -1  10    3.53    0.88
   2   1  10    6.14    1.00
   2   1  10    6.07    0.99
   2  -1  10    4.81    0.89
   2  -1  10    4.48    0.87
   2   1  10    4.12    0.94
   2   1  10    5.38    0.90
  -2   1 -10    4.52    1.28
  -2  -1 -10    3.74    0.78
   2   1  10    5.13    1.19
  -2   1 -10    6.38    0.98
  -2  -1 -10    4.27    0.98
   2   1  10    5.79    1.05
   2  -1  10    4.52    0.94
   2   1  10    6.26    0.91
   2   1  11    7.08    0.95
  -2  -1 -11    6.75    0.94
   2   1  11    7.44    1.32
   2   1  11    7.06    1.13
  -2   1 -11    9.33    1.19
  -2  -1 -11   10.01    1.26
   2   1  11    7.73    1.02
   2  -1  11    8.61    1.05
   2  -1  11    3.24    1.08
   2   1  11    7.33    1.10
   2   1  11    8.27    1.13
   2   1  11    6.96    1.09
  -2   1 -12   44.98    2.58
  -2  -1 -12   33.93    2.55
   2   1  12   39.34    2.67
   2   1  12   40.39    2.76
   2  -1  12   42.93    2.72
   2   1  12   41.45    2.73
  -2  -1 -12   48.08    2.98
  -2   1 -12   40.50    2.80
  -2  -1 -12   47.79    3.09
  -2   1 -13   21.81    1.59
  -2  -1 -13   21.45    1.93
  -2  -1 -13   18.98    1.76
  -2   1 -13   17.24    1.68
   2   1  13   16.30    1.58
  -2   1 -14    1.95    0.79
  -2  -1 -14    2.92    0.88
  -2   1 -14    2.56    0.85
  -2  -1 -14    2.47    0.76
  -2   1 -14    1.21    0.71
  -2   1 -15    1.16    0.69
  -2   1 -15    3.42    0.76
  -2  -1 -15    2.63    0.75
  -2  -1 -15    3.02    0.67
  -2   1 -15    1.28    0.54
  -2  -1 -16    1.69    0.55
  -2   1 -16    0.98    0.49
  -2   1 -16    1.12    0.58
   2  -2 -18    4.08    0.63
   2   2 -18    5.04    0.70
   2  -2 -17    3.45    0.72
   2   2 -17    4.90    0.78
   2  -2 -17    4.35    0.78
   2   2 -17    5.59    0.92
   2  -2 -17    5.20    0.85
  -2  -2  16    0.73    0.65
   2  -2 -16    1.90    0.75
  -2   2  16    0.63    0.65
   2   2 -16    1.56    0.74
   2  -2 -16    2.90    0.86
   2   2 -16    1.02    0.78
   2  -2 -16    2.33    0.81
   2  -2 -15   14.04    1.54
   2  -2 -15   12.38    1.31
   2   2 -15   16.29    1.58
   2  -2 -15   16.15    1.59
  -2  -2  15   13.71    1.27
  -2   2  15   14.32    1.31
  -2  -2  14   55.95    3.19
  -2   2  14   57.14    3.21
   2  -2 -14   46.69    3.17
   2  -2 -14   48.48    3.33
   2   2 -14   47.36    3.27
  -2   2  14   52.83    3.39
   2  -2 -14   44.07    4.45
   2   2 -14   52.48    4.95
   2   2 -14   56.00    3.56
   2  -2 -14   52.43    3.50
   2  -2 -14   54.06    3.57
   2  -2 -13   44.19    3.07
   2  -2 -13   36.45    3.93
   2   2 -13   42.27    4.37
   2   2 -13   42.52    2.85
   2  -2 -13   39.43    2.78
   2  -2 -13   38.33    2.68
   2   2 -13   40.72    2.97
  -2   2  13   51.44    2.75
  -2  -2  13   49.03    2.72
   2  -2 -13   36.42    2.72
   2  -2 -13   41.36    2.89
   2   2 -13   43.72    2.90
   2  -2 -13   44.92    3.03
   2   2 -13   42.54    3.02
  -2   2  13   40.42    2.81
   2   2 -13   44.46    3.05
  -2   2  13   42.22    2.90
   2  -2 -12    9.46    1.31
  -2   2  12    7.09    1.60
   2  -2 -12    8.08    1.12
   2   2 -12    6.45    1.14
   2   2 -12    7.61    1.96
   2  -2 -12   10.24    1.95
   2  -2 -12    9.92    1.07
   2   2 -12    7.03    1.17
   2   2 -12    8.24    1.13
   2  -2 -12   10.16    1.11
   2  -2 -12   10.22    1.19
   2   2 -12    9.02    1.30
   2  -2 -12   10.97    1.28
   2  -2 -12   10.34    2.52
   2   2 -12    7.49    1.23
  -2   2  12    8.23    1.06
  -2   2  12    7.86    1.15
   2  -2 -11    4.16    1.97
   2  -2 -11    2.54    0.83
   2  -2 -11    3.64    1.39
   2   2 -11    3.84    0.89
   2  -2 -11    4.53    0.78
   2   2 -11    5.33    0.99
   2  -2 -11    4.58    0.85
   2   2 -11    4.22    0.95
   2  -2 -11    4.29    0.87
   2   2 -11    3.90    0.93
  -2   2  11    4.52    1.31
  -2  -2  11    4.47    1.15
   2  -2 -11    3.86    0.94
   2   2 -11    4.61    0.94
   2   2 -11    2.17    0.75
   2  -2 -11    4.59    0.92
  -2  -2  10    9.25    1.43
  -2   2  10   10.53    1.60
   2  -2 -10    9.29    1.02
   2   2 -10    8.25    1.02
   2  -2 -10    7.18    0.97
   2  -2 -10    8.61    1.68
   2  -2 -10    9.00    0.96
   2   2 -10   10.47    1.16
   2  -2 -10    9.78    1.13
   2  -2 -10    8.10    1.02
   2   2 -10   10.25    1.15
   2   2 -10    6.80    1.02
   2   2 -10    7.24    1.04
   2  -2 -10   10.62    1.15
   2   2 -10    8.21    1.09
   2  -2 -10    8.83    1.05
   2   2 -10    9.88    1.14
   2   2 -10    9.59    1.12
   2  -2  -9    3.54    0.73
   2  -2  -9    3.67    0.79
   2   2  -9    2.64    0.75
   2  -2  -9    4.20    0.79
   2   2  -9    1.89    0.77
   2   2  -9    3.89    0.76
   2   2  -9    3.57    0.80
   2  -2  -9    3.80    0.74
   2  -2  -9    4.00    0.78
   2  -2  -9    4.83    0.79
   2   2  -9    3.27    0.81
   2   2  -9    2.16    1.11
   2  -2  -9    6.32    1.32
   2  -2  -9    4.41    0.71
  -2  -2   9    4.89    0.98
  -2   2   9    4.75    1.11
   2   2  -9    3.48    1.16
   2   2  -9    3.82    0.79
   2  -2  -9    3.78    0.69
   2  -2  -8   32.20    2.16
   2   2  -8   33.90    2.22
   2   2  -8   36.09    2.24
   2  -2  -8   30.50    2.16
   2   2  -8   31.87    2.19
   2   2  -8   39.69    3.11
   2   2  -8   36.57    3.27
   2   2  -8   37.46    2.28
   2  -2  -8   34.12    2.19
   2  -2  -8   31.02    2.12
   2  -2  -8   29.79    2.12
   2   2  -8   33.53    2.22
   2  -2  -8   33.16    2.90
   2  -2  -8   31.56    2.10
   2   2  -8   32.79    2.15
   2  -2  -8   30.01    2.09
   2  -2  -8   30.74    2.10
  -2  -2   8   35.45    2.52
   2   2  -8   43.01    3.17
   2  -2  -7   21.77    1.45
   2   2  -7   17.33    1.43
   2   2  -7   17.54    1.43
   2  -2  -7   19.01    1.46
   2   2  -7   18.93    2.09
   2   2  -7   17.75    1.39
   2  -2  -7   19.24    2.01
   2   2  -7   18.88    2.15
   2  -2  -7   21.38    1.47
   2   2  -7   21.30    2.36
   2   2  -7   18.73    2.26
   2   2  -7   19.94    2.06
   2   2  -6   57.07    4.01
   2  -2  -6   51.30    3.85
   2   2  -6   58.39    4.09
  -2   2   6   64.15    3.64
  -2  -2   6   60.57    3.60
   2   2  -6   62.08    4.03
   2   2  -6   51.72    4.14
   2   2  -6   57.12    4.20
   2   2  -5   65.95    4.34
   2   2  -5   70.39    4.48
   2  -2  -5   66.41    4.32
  -2   2   5   69.23    4.06
  -2  -2   5   70.32    4.05
   2   2  -5   66.79    4.53
   2   2  -4  216.72   11.61
   2   2  -4  203.11   11.52
   2  -2  -4  213.55   11.43
  -2   2   4  205.51   11.18
  -2  -2   4  198.46   11.16
   2   2  -4  218.97   11.59
   2  -2  -3   76.02    4.99
   2  -2  -3   85.54    4.99
   2   2  -3   87.16    5.12
   2   2  -3   88.66    5.07
   2   2  -3   88.76    5.35
   2  -2  -2   19.21    1.54
   2   2  -2   18.95    1.65
   2   2  -2   17.13    1.75
   2   2  -2   18.55    1.63
   2   2  -2   19.22    1.66
   2  -2  -2   16.41    1.60
   2  -2  -1    7.59    1.03
   2   2  -1   12.12    1.16
   2  -2  -1    9.11    0.94
  -2  -2   1   11.00    0.91
   2   2  -1   13.46    1.31
   2  -2   0   70.85    3.79
   2   2   0   73.89    4.37
   2  -2   0   66.75    4.09
   2   2   0   63.84    4.05
   2   2   0   63.54    4.05
   2   2   0   58.55    3.89
   2  -2   0   69.36    4.06
   2  -2   0   57.77    3.86
   2   2   1  343.76   17.72
   2  -2   1  318.22   17.52
   2  -2   1  312.72   17.33
   2  -2   1  333.07   17.22
   2  -2   2   34.93    2.47
   2   2   2   36.27    2.70
   2  -2   2   31.22    2.26
   2  -2   3   14.94    1.44
   2   2   3   13.74    1.63
   2   2   3   14.85    1.67
   2  -2   3   14.49    1.36
   2   2   4   37.06    2.81
   2  -2   4   35.15    2.39
   2   2   4   38.09    2.85
  -2  -2  -4   28.48    1.83
   2   2   5  158.51    9.15
  -2   2  -5  190.86    9.51
  -2  -2  -5  185.11    9.47
   2   2   5  173.27   10.08
   2  -2   5  154.35    9.40
   2   2   5  169.60   10.04
  -2  -2  -5  172.60    9.30
  -2   2  -6  167.74    9.41
  -2  -2  -6  167.27    9.39
  -2  -2  -6  186.92    9.36
  -2  -2  -6  145.88    8.98
  -2  -2  -6  168.14    9.12
   2  -2   6  174.54    9.08
   2   2   6  175.84   10.15
   2   2   6  181.19   10.15
   2  -2   6  170.37    9.08
   2   2   6  168.05    9.11
   2  -2   6  166.02    9.12
   2   2   6  171.77    9.09
  -2   2  -6  160.38    9.01
  -2  -2  -7   13.25    1.26
  -2   2  -7   17.17    1.67
  -2   2  -7   18.42    1.79
   2  -2   7   11.47    1.18
   2  -2   7   12.94    1.34
   2   2   7   14.67    1.36
  -2   2  -7   16.46    1.58
  -2  -2  -7   11.23    1.41
  -2  -2  -7   10.78    1.36
   2  -2   7   11.95    1.10
  -2   2  -7   15.60    1.24
   2  -2   7   12.36    1.18
   2  -2   7   12.64    1.20
   2   2   7   16.16    2.03
   2   2   7   16.74    2.14
  -2   2  -7   15.30    1.23
   2  -2   7   13.55    1.25
   2   2   7   14.99    1.29
   2  -2   7   11.84    1.14
  -2  -2  -7   12.56    1.16
  -2  -2  -8    0.16    0.59
  -2   2  -8    0.31    0.57
   2  -2   8    0.46    0.48
   2  -2   8    0.95    0.60
   2   2   8    0.50    0.69
   2   2   8    0.65    0.98
   2   2   8    0.15    0.83
  -2  -2  -8    0.63    0.64
  -2   2  -8    0.09    0.66
  -2   2  -8   -0.22    0.78
  -2   2  -8    0.20    0.61
  -2   2  -8    0.13    0.57
   2   2   8    0.05    0.65
   2  -2   8    0.23    0.67
   2  -2   8    0.30    0.54
   2  -2   8    0.89    0.63
   2   2   8   -0.26    0.81
  -2  -2  -8    0.57    0.52
   2   2   9   43.89    2.77
   2   2   9   41.84    2.69
   2   2   9   42.62    3.96
  -2   2  -9   34.74    3.29
   2   2   9   43.73    2.72
  -2  -2  -9   33.06    2.53
  -2  -2  -9   41.21    2.76
  -2   2  -9   35.52    2.60
   2   2   9   43.53    2.76
   2  -2   9   36.75    2.61
   2  -2   9   37.21    2.56
   2   2   9   42.56    2.84
  -2   2  -9   31.19    3.04
  -2   2 -10   96.71    6.72
   2   2  10   93.56    5.71
   2   2  10  102.75    5.94
   2   2  10   96.99    5.72
   2   2  10   96.87    5.81
   2   2  10   94.16    5.77
   2  -2  10  104.11    5.67
   2   2  10   93.81    5.72
   2  -2  10  109.32    5.80
  -2  -2 -10  104.70    5.91
  -2   2 -10   91.07    5.70
   2   2  10   99.09    5.84
   2   2  10   92.46    7.21
  -2  -2 -10   95.60    5.69
   2   2  11   62.57    4.09
  -2  -2 -11   57.03    3.98
   2   2  11   70.12    4.21
  -2   2 -11   65.42    4.12
  -2  -2 -11   65.56    4.24
   2   2  11   64.19    4.09
   2  -2  11   70.05    4.09
   2   2  11   67.05    4.16
   2   2  11   67.47    4.16
  -2  -2 -11   70.83    4.38
   2   2  11   63.83    4.01
   2   2  11   66.94    4.30
  -2  -2 -12   44.05    3.04
  -2  -2 -12   35.11    2.61
   2   2  12   39.47    2.69
   2   2  12   43.34    3.00
  -2   2 -12   41.22    2.80
  -2  -2 -12   38.61    2.87
   2   2  12   41.18    2.75
   2   2  12   36.97    2.75
  -2   2 -12   48.61    2.62
  -2  -2 -12   42.56    2.53
   2   2  12   36.98    2.69
   2   2  13    5.32    0.93
  -2  -2 -13    4.84    1.06
  -2   2 -13    6.06    0.98
  -2   2 -13    6.89    0.98
  -2  -2 -13    6.03    0.95
  -2  -2 -13    4.93    1.09
  -2  -2 -13    5.27    0.85
  -2   2 -14    4.70    0.87
  -2  -2 -14    4.68    0.93
  -2   2 -14    6.45    0.92
  -2   2 -14    6.97    1.07
  -2  -2 -14    4.67    0.98
  -2  -2 -15    2.99    0.70
  -2   2 -15    3.39    0.78
  -2  -2 -15    2.38    0.73
  -2   2 -15    4.03    0.76
  -2  -2 -15    2.61    0.71
  -2  -2 -16    4.18    0.68
  -2  -2 -16    4.55    0.68
  -2   2 -16    6.45    0.74
   2  -3 -18    1.24    0.42
   2   3 -17   22.13    1.67
   2  -3 -17   24.11    1.74
   2  -3 -17   20.89    1.71
   2   3 -17   22.76    1.80
   2  -3 -16    6.99    1.02
   2   3 -16    5.40    0.98
   2  -3 -16    6.14    0.95
  -2   3  16    6.44    0.90
  -2  -3  16    6.15    0.85
   2   3 -16    7.61    1.13
   2  -3 -16    6.90    1.04
   2   3 -15    0.94    0.90
   2  -3 -15    1.28    0.81
  -2   3  15    0.76    0.78
   2  -3 -15    1.62    0.83
   2   3 -15    1.01    0.80
   2  -3 -15    1.43    0.76
  -2   3  15    0.69    0.73
  -2  -3  15    0.93    0.69
   2  -3 -15    1.81    0.69
   2   3 -14    2.32    0.92
  -2   3  14    1.91    0.78
  -2  -3  14    2.43    0.77
   2  -3 -14    3.54    0.87
   2  -3 -14    2.51    0.94
   2   3 -14    1.99    1.04
  -2   3  14    2.41    0.90
  -2   3  14    2.37    0.77
   2  -3 -14    1.69    0.92
   2   3 -14    2.85    0.94
   2   3 -14    3.09    0.98
   2  -3 -14    1.53    0.64
   2   3 -14    1.17    1.39
   2  -3 -13   30.49    2.28
   2   3 -13   35.93    2.66
  -2   3  13   30.92    2.46
  -2   3  13   31.47    2.40
   2   3 -13   36.38    2.76
   2   3 -13   37.87    2.70
   2  -3 -13   34.91    2.51
   2  -3 -13   33.41    2.38
   2   3 -13   30.07    2.38
   2  -3 -13   38.49    2.69
   2  -3 -13   37.72    2.64
  -2   3  13   38.32    2.32
  -2  -3  13   39.75    2.32
   2   3 -13   37.02    2.66
   2  -3 -13   29.38    3.40
   2  -3 -13   31.24    2.37
   2   3 -13   35.28    2.46
   2   3 -12    3.19    0.98
   2  -3 -12    2.68    0.78
   2  -3 -12    1.89    0.70
  -2   3  12    3.37    0.90
   2   3 -12    3.53    0.92
   2  -3 -12    3.81    0.91
  -2   3  12    3.91    1.38
   2  -3 -12    2.04    1.64
   2  -3 -12    2.51    0.91
   2   3 -12    4.43    1.07
   2   3 -12    1.06    0.88
   2  -3 -12    1.64    0.82
   2  -3 -12    3.35    1.42
   2  -3 -12    2.79    0.91
   2   3 -12    3.18    0.97
   2  -3 -11    1.69    0.79
   2   3 -11    4.34    1.00
   2  -3 -11    1.26    1.69
   2   3 -11    3.47    0.93
   2   3 -11    1.84    0.84
   2  -3 -11    2.13    0.79
   2  -3 -11    2.41    1.13
   2   3 -11    3.62    0.87
   2  -3 -11    2.57    0.81
  -2   3  11    4.31    1.30
   2  -3 -11    2.39    0.68
   2  -3 -11    2.59    0.77
   2   3 -11    5.65    1.04
   2   3 -10   35.25    2.42
   2   3 -10   31.94    2.34
   2  -3 -10   36.44    2.38
   2  -3 -10   36.50    2.42
   2   3 -10   38.03    3.63
   2   3 -10   36.84    2.43
   2  -3 -10   32.40    2.41
   2   3 -10   38.75    2.50
   2   3 -10   34.25    2.44
   2  -3 -10   32.78    2.30
   2  -3 -10   29.92    3.99
   2   3 -10   38.43    2.50
   2  -3 -10   32.62    3.24
   2   3 -10   34.92    3.61
   2   3 -10   32.93    2.28
   2  -3 -10   30.14    2.22
   2  -3 -10   31.27    2.26
  -2   3  10   41.92    3.27
  -2  -3  10   35.94    2.88
   2   3 -10   36.81    3.43
   2   3 -10   40.99    2.55
   2  -3  -9   11.21    1.13
   2  -3  -9   10.94    1.15
   2   3  -9    9.22    1.15
   2   3  -9   11.95    1.93
   2   3  -9   10.98    1.15
   2  -3  -9    9.76    1.11
   2   3  -9   12.58    1.24
   2   3  -9   10.21    1.16
   2  -3  -9   11.01    1.09
   2  -3  -9   11.08    2.48
   2   3  -9   12.81    1.23
   2  -3  -9    9.51    1.66
   2   3  -9   10.64    1.88
   2   3  -9   11.52    1.20
  -2  -3   9   11.67    1.41
  -2   3   9   15.91    1.81
   2   3  -9   13.30    1.93
   2  -3  -9    9.56    1.02
   2  -3  -8   75.16    4.37
   2  -3  -8   73.43    4.34
   2   3  -8   82.91    5.71
   2   3  -8   81.92    5.73
   2   3  -8   90.96    5.60
   2   3  -8   75.39    4.39
   2   3  -8   79.45    4.41
   2  -3  -8   74.41    4.37
   2  -3  -8   68.97    4.28
   2   3  -8   76.63    4.40
   2  -3  -8   73.17    4.33
   2   3  -8   77.57    4.35
   2  -3  -8   63.72    4.27
   2  -3  -8   73.26    4.27
   2  -3  -8   75.09    4.35
   2   3  -8   77.28    4.41
  -2  -3   8   91.88    4.79
   2  -3  -8   76.98    5.12
   2   3  -8   80.35    5.48
   2   3  -8   88.12    5.42
   2   3  -7   15.72    1.32
   2  -3  -7   14.65    1.25
   2  -3  -7   16.47    1.83
   2   3  -7   16.01    2.04
   2   3  -7   13.37    1.24
   2  -3  -7   16.17    1.29
   2  -3  -7   17.68    1.33
   2   3  -7   16.54    1.94
   2   3  -7   14.52    1.95
   2   3  -7   18.66    2.31
   2   3  -7   18.51    2.25
   2  -3  -7   14.76    1.20
  -2  -3   7   20.94    1.55
   2   3  -7   13.46    1.26
   2  -3  -7   17.34    1.28
   2  -3  -7   18.11    1.31
   2   3  -7   14.09    1.32
   2   3  -6    0.80    0.96
   2   3  -6    0.70    1.02
   2   3  -6    1.63    1.01
   2  -3  -6    2.45    0.89
   2   3  -5   59.71    4.02
   2  -3  -5   57.87    3.82
   2   3  -5   57.45    3.86
  -2   3   5   58.58    3.55
  -2  -3   5   59.22    3.54
   2   3  -5   60.71    4.24
   2   3  -5   60.97    4.18
   2   3  -4   97.89    5.75
   2   3  -4   89.33    5.59
   2  -3  -4   94.88    5.45
   2   3  -4   96.25    5.64
   2   3  -4   95.18    5.70
  -2   3   4   92.35    5.23
  -2  -3   4   85.90    5.19
   2  -3  -3    6.83    1.13
   2  -3  -3    6.20    0.95
   2   3  -3    6.62    1.05
   2   3  -3    5.18    1.05
   2   3  -3    7.12    1.17
   2   3  -2   38.69    2.77
   2  -3  -2   35.66    2.67
   2   3  -2   40.12    2.76
   2  -3  -2   42.40    3.30
   2   3  -2   42.30    3.03
  -2  -3   2   46.47    2.81
   2   3  -1   25.49    2.19
   2  -3  -1   26.57    1.87
  -2  -3   1   23.96    1.81
   2  -3  -1   25.44    2.29
   2   3  -1   21.54    1.94
   2   3   0   30.94    2.42
   2  -3   0   29.84    2.08
  -2   3   0   30.62    2.12
   2   3   0   25.19    2.04
   2  -3   0   34.63    2.32
   2  -3   0   27.23    2.02
   2   3   0   27.10    2.20
   2  -3   1   84.57    4.93
   2  -3   1   81.06    4.74
   2   3   1   81.63    5.08
  -2   3  -1   79.11    5.00
  -2   3  -2   63.25    4.08
   2  -3   2   53.24    3.48
   2  -3   2   61.70    3.52
   2   3   2   60.18    4.00
   2   3   2   58.61    4.01
   2  -3   2   57.90    3.64
   2  -3   3  124.73    7.04
   2   3   3  118.57    7.49
  -2   3  -3  139.48    7.77
   2  -3   3  122.39    7.01
  -2  -3  -4   61.50    3.32
   2   3   4   52.90    4.02
   2   3   4   48.74    3.96
   2  -3   4   55.88    3.59
  -2  -3  -5   23.63    1.62
   2   3   5   19.33    2.23
   2   3   5   19.12    2.14
  -2  -3  -5   21.80    1.53
  -2  -3  -5   23.01    1.71
  -2   3  -5   20.13    1.68
   2   3   5   16.28    1.42
   2   3   5   17.52    1.45
   2   3   6   47.87    3.89
   2   3   6   43.68    3.74
  -2   3  -6   47.89    2.89
  -2  -3  -6   46.81    2.92
   2  -3   6   55.34    2.96
  -2  -3  -6   46.41    3.20
  -2  -3  -6   47.70    3.08
  -2   3  -6   45.21    3.22
  -2  -3  -6   48.37    3.02
   2   3   6   46.91    2.96
   2   3   6   45.34    2.93
  -2  -3  -7  111.08    6.14
   2   3   7  113.42    7.38
   2   3   7  112.14    7.29
  -2   3  -7  100.55    6.06
  -2   3  -7   98.05    6.03
  -2   3  -7  118.50    6.87
  -2   3  -7  119.44    6.62
  -2  -3  -7  117.51    6.58
   2   3   7  107.29    6.17
   2   3   7  106.12    6.14
  -2  -3  -7  116.59    6.26
   2  -3   7  109.31    6.05
   2  -3   7  110.00    6.10
  -2  -3  -8    3.57    0.75
  -2   3  -8    4.20    0.97
  -2  -3  -8    4.11    0.96
   2   3   8    4.19    1.28
   2   3   8    3.76    1.35
  -2  -3  -8    4.34    0.88
  -2   3  -8    3.91    0.75
   2  -3   8    3.92    0.69
   2  -3   8    3.78    0.73
  -2   3  -8    4.69    1.17
  -2   3  -8    3.36    0.97
  -2   3  -8    3.12    0.73
   2   3   8    3.53    0.96
   2   3   8    5.36    1.01
  -2   3  -9    1.38    0.64
  -2  -3  -9    1.20    0.78
  -2  -3  -9    0.69    0.64
   2   3   9    0.38    1.16
  -2   3  -9    0.61    0.66
  -2  -3  -9    0.75    0.74
  -2   3  -9    1.08    1.01
  -2   3  -9    0.89    0.79
   2   3   9    0.68    0.75
   2   3   9    0.45    0.78
   2  -3   9    1.39    0.64
   2   3   9    0.58    0.90
  -2   3 -10   38.35    3.77
   2   3  10   44.88    3.03
  -2  -3 -10   51.75    3.33
   2   3  10   40.69    4.31
   2   3  10   47.62    3.20
  -2  -3 -10   50.82    3.23
  -2   3 -10   41.64    2.95
  -2  -3 -10   42.53    2.97
   2   3  10   45.08    3.10
   2   3  10   46.72    3.05
   2   3  10   45.39    3.10
   2  -3  10   43.85    2.92
   2   3  10   44.43    3.10
   2   3  11   17.16    1.67
  -2  -3 -11   16.37    1.71
  -2   3 -11   16.44    1.52
  -2  -3 -11   14.03    1.46
   2   3  11   14.15    1.52
   2   3  11   16.69    1.51
   2   3  11   16.39    1.63
   2   3  11   14.89    1.48
  -2  -3 -11   17.26    1.78
   2   3  11   14.96    1.55
   2   3  11   14.90    1.54
  -2  -3 -12  172.20    9.29
   2   3  12  165.94    9.08
   2   3  12  155.85    8.99
   2   3  12  162.71    9.17
  -2   3 -12  141.41    8.92
  -2  -3 -12  162.92    9.18
  -2  -3 -12  145.55    8.93
   2   3  12  158.71    9.00
   2   3  12  159.95    9.01
   2   3  12  164.93    9.08
  -2   3 -12  174.22    8.79
  -2  -3 -12  165.29    8.74
  -2  -3 -13    2.80    0.93
   2   3  13    2.20    0.79
   2   3  13    2.24    0.76
  -2  -3 -13    1.77    0.73
  -2   3 -13    2.90    0.82
   2   3  13    1.68    0.96
  -2   3 -13    1.62    0.69
  -2  -3 -13    2.58    0.87
   2   3  13    2.88    0.82
  -2   3 -14   12.91    1.19
  -2  -3 -14   13.03    1.18
  -2  -3 -14   13.10    1.42
  -2   3 -14   12.05    1.36
  -2   3 -14   11.49    1.17
  -2  -3 -14   13.65    1.39
  -2  -3 -15    7.58    1.00
  -2   3 -15    7.29    0.96
  -2  -3 -15    8.08    0.88
  -2   3 -15    9.37    0.96
  -2  -3 -15    8.63    0.98
  -2  -3 -16    9.23    0.84
  -2  -3 -16    8.13    0.90
   2  -4 -18    6.91    0.72
   2   4 -17    3.15    0.66
   2  -4 -17    4.68    0.74
   2   4 -17    4.36    0.80
   2  -4 -17    3.72    0.72
   2  -4 -16    5.45    0.87
   2   4 -16    6.41    1.08
   2  -4 -16    4.36    0.88
   2   4 -16    4.23    0.87
   2  -4 -16    5.49    0.95
   2   4 -15    0.43    0.74
   2  -4 -15    1.26    0.78
   2  -4 -15    0.68    0.63
  -2   4  15    0.46    0.81
  -2   4  15    0.42    0.71
   2  -4 -15    1.23    0.75
  -2  -4  15   -0.03    0.65
   2   4 -15    1.65    0.96
   2  -4 -15    0.66    0.74
  -2  -4  14   20.07    1.56
  -2   4  14   21.97    1.62
   2   4 -14   20.66    1.91
   2   4 -14   24.57    2.11
   2   4 -14   19.30    1.88
   2  -4 -14   17.72    1.76
   2  -4 -14   18.85    1.60
   2  -4 -14   18.87    1.71
   2  -4 -14   19.68    1.86
  -2   4  14   17.47    1.67
   2   4 -14   24.49    1.97
  -2   4  14   19.57    1.79
   2  -4 -14   23.25    1.96
  -2   4  13   66.26    4.37
   2   4 -13   75.69    4.60
  -2   4  13   62.78    4.30
  -2   4  13   76.84    4.20
  -2  -4  13   72.78    4.15
   2   4 -13   75.44    4.60
   2  -4 -13   71.99    4.56
   2   4 -13   76.97    4.62
   2   4 -13   80.00    4.74
   2  -4 -13   71.60    4.42
   2  -4 -13   66.61    4.28
   2   4 -13   68.68    6.18
   2  -4 -12    4.77    0.86
  -2  -4  12    5.40    0.85
   2   4 -12    5.53    1.12
   2  -4 -12    7.25    1.14
   2   4 -12    6.89    1.28
   2   4 -12    7.50    1.21
   2  -4 -12    5.68    0.96
   2   4 -12    6.15    1.18
  -2   4  12    5.21    1.48
   2   4 -12    4.91    0.95
   2  -4 -12    7.32    1.06
   2  -4 -12    4.84    1.92
   2   4 -12    4.80    1.05
   2  -4 -12    3.25    0.94
   2  -4 -12    5.55    1.60
   2   4 -12    3.20    1.69
   2   4 -11   11.84    1.29
   2  -4 -11   12.54    1.25
   2  -4 -11   12.09    1.31
   2  -4 -11   11.66    1.34
   2   4 -11   11.09    1.41
   2   4 -11    9.39    2.15
   2  -4 -11   12.03    2.50
   2  -4 -11   11.53    1.16
   2   4 -11   13.28    1.34
   2   4 -11   11.14    2.11
  -2   4  11   11.49    1.89
   2   4 -11   13.01    1.38
   2  -4 -11    8.55    1.72
   2   4 -11    8.67    1.20
   2  -4 -11    9.49    1.16
   2   4 -11   10.04    2.29
   2  -4 -10    7.72    1.02
   2  -4 -10    9.93    2.32
   2  -4 -10    9.00    1.06
   2   4 -10    5.38    0.98
   2   4 -10    6.86    1.07
   2  -4 -10    7.94    0.94
   2   4 -10    6.38    0.98
   2   4 -10    6.70    1.08
   2  -4 -10    6.80    0.95
   2   4 -10    5.54    1.70
   2   4 -10    6.84    1.05
   2  -4 -10    6.84    0.99
   2   4 -10    5.04    1.50
   2   4 -10    4.80    0.92
   2  -4 -10    6.02    0.89
   2  -4 -10    6.11    1.48
   2   4 -10    7.27    1.79
   2   4  -9   19.29    1.55
   2   4  -9   17.54    1.50
   2  -4  -9   16.81    1.47
   2  -4  -9   12.73    1.34
   2   4  -9   19.24    2.72
   2   4  -9   18.85    2.61
   2   4  -9   23.40    2.71
   2  -4  -9   14.82    1.38
   2   4  -9   21.11    1.60
   2  -4  -9   15.36    1.46
   2   4  -9   21.35    1.61
   2  -4  -9   14.44    1.38
   2  -4  -9   20.74    3.03
   2  -4  -9   13.95    1.33
  -2  -4   9   17.14    1.70
   2   4  -9   18.66    1.50
   2   4  -9   20.91    2.46
   2  -4  -9   14.29    1.92
   2   4  -9   20.51    2.53
   2   4  -9   20.37    1.58
   2  -4  -8  185.17   10.10
   2  -4  -8  175.14   10.06
   2  -4  -8  192.18   10.11
   2   4  -8  204.76   11.78
   2   4  -8  217.58   11.63
   2   4  -8  186.18   11.48
   2   4  -8  202.14   11.24
   2  -4  -8  185.20   10.13
   2   4  -8  190.56   10.16
   2  -4  -8  176.00   10.06
   2  -4  -8  185.25   12.00
   2  -4  -8  179.80   10.01
   2  -4  -8  174.64   10.80
   2   4  -8  205.75   11.44
   2   4  -8  186.99   10.11
   2   4  -8  189.56   10.16
   2   4  -8  180.08   10.13
  -2  -4   8  210.84   10.44
   2   4  -7  140.60    8.79
   2   4  -7  135.74    8.68
   2   4  -7  158.09    8.73
   2  -4  -7  142.46    7.43
   2  -4  -7  145.30    7.46
   2  -4  -7  122.87    7.38
   2  -4  -7  138.78    7.46
   2   4  -7  136.09    7.44
   2  -4  -7  133.49    9.19
   2   4  -7  127.93    7.46
  -2  -4   7  144.73    7.62
   2  -4  -7  141.18    8.10
   2   4  -7  138.28    8.45
   2  -4  -7  127.33    7.34
   2  -4  -7  134.83    7.43
   2  -4  -6   10.31    1.05
   2   4  -6   10.93    1.81
   2   4  -6   11.78    1.89
   2  -4  -6   11.92    2.40
   2  -4  -6   10.37    1.37
   2   4  -6   11.32    1.65
   2  -4  -6   11.86    1.05
   2   4  -5    9.36    1.43
  -2   4   5    7.51    0.94
  -2  -4   5    9.52    0.97
   2   4  -5    8.79    1.24
   2   4  -5    8.76    1.55
   2   4  -5    8.26    1.54
   2  -4  -5    9.92    2.12
   2   4  -5    8.91    1.41
   2  -4  -5    8.06    1.17
   2   4  -4   44.02    3.09
   2   4  -4   46.08    3.39
  -2  -4   4   41.31    2.65
  -2   4   4   43.23    2.69
   2  -4  -4   38.47    3.75
   2   4  -4   45.96    3.39
   2   4  -4   41.63    3.08
   2   4  -4   46.16    3.06
   2  -4  -4   40.75    2.97
   2  -4  -4   41.55    2.85
   2   4  -3   18.69    1.98
   2  -4  -3   20.98    1.77
   2   4  -3   19.25    1.76
   2   4  -3   17.49    1.76
   2   4  -3   17.91    1.81
   2  -4  -2   11.11    1.69
  -2  -4   2    8.16    1.15
  -2   4   2    8.06    0.65
   2   4  -2    8.42    1.31
   2   4  -2    8.35    1.14
   2   4  -1  158.20    8.65
   2   4  -1  140.56    8.48
  -2  -4   1  150.76    8.33
   2  -4  -1  139.50    8.29
   2   4  -1  143.88    8.39
  -2   4   1  144.70    8.01
   2  -4  -1  158.91    8.63
   2   4   0   97.52    6.00
   2   4   0  104.02    5.93
  -2  -4   0  106.21    5.78
   2  -4   0   93.44    5.73
   2   4   0   93.81    5.79
  -2   4   0  101.24    5.66
  -2   4   0   92.90    5.25
   2  -4   0   86.73    5.48
   2   4   0   96.44    5.60
   2  -4   0  111.57    5.90
   2  -4   1  106.53    6.11
   2   4   1  100.66    6.16
   2   4   1  102.38    6.29
  -2   4  -1  107.78    6.11
  -2   4  -1   95.43    5.66
   2  -4   1  101.05    5.89
   2  -4   2  113.47    7.10
  -2   4  -2  119.63    7.16
   2  -4   2  124.79    6.76
   2   4   2  110.91    7.10
   2   4   3    7.34    1.33
  -2  -4  -3    5.70    0.50
   2  -4   4   81.09    4.97
  -2   4  -4   99.03    6.07
   2   4   4   89.60    5.79
   2   4   5   34.63    2.39
  -2  -4  -5   42.11    2.61
   2   4   5   36.73    3.30
   2   4   5   38.30    3.33
  -2   4  -5   42.83    3.72
  -2  -4  -5   40.21    2.56
   2  -4   5   39.69    2.71
  -2  -4  -5   41.77    2.50
  -2   4  -5   42.56    2.75
  -2  -4  -5   36.62    2.63
  -2   4  -6   34.11    2.35
  -2  -4  -6   29.25    2.20
   2   4   6   35.42    3.09
   2   4   6   31.72    2.95
   2  -4   6   21.63    2.10
  -2   4  -6   30.33    1.93
  -2   4  -6   24.54    1.81
   2   4   6   32.35    2.02
   2   4   6   30.62    1.99
  -2  -4  -6   28.17    1.97
  -2  -4  -6   26.97    2.04
  -2  -4  -6   25.51    2.06
  -2   4  -7   20.29    1.84
  -2  -4  -7   16.21    1.69
  -2  -4  -7   18.17    1.64
  -2   4  -7   17.90    1.43
   2   4   7   15.71    1.49
   2   4   7   16.82    1.53
   2   4   7   20.15    2.52
   2   4   7   15.91    2.24
  -2  -4  -7   19.25    1.52
  -2   4  -7   17.48    1.39
  -2  -4  -7   19.25    1.59
   2  -4   7   18.13    1.39
  -2  -4  -8   14.44    1.43
  -2   4  -8   11.83    1.18
   2   4   8   10.04    1.91
   2   4   8   10.87    2.01
  -2  -4  -8   14.00    1.57
  -2   4  -8   10.49    1.46
  -2  -4  -8   16.33    1.52
  -2   4  -8   11.64    1.21
  -2   4  -8   12.81    1.76
  -2   4  -8   12.95    1.80
   2  -4   8   11.59    1.13
  -2  -4  -8   13.87    1.33
   2   4   8   11.86    1.35
   2   4   8   14.00    1.44
  -2   4  -9    6.62    0.93
  -2  -4  -9    8.47    1.16
   2   4   9    6.04    1.04
   2   4   9    5.66    1.74
   2   4   9    4.48    1.46
  -2   4  -9    6.20    0.97
  -2  -4  -9    6.87    1.15
   2   4   9    7.31    1.16
   2   4   9    6.21    1.17
  -2  -4  -9    7.14    1.01
  -2   4  -9    6.63    1.48
  -2   4  -9    4.90    1.28
  -2   4 -10   30.23    3.19
   2   4  10   31.20    2.30
  -2  -4 -10   35.11    2.55
   2   4  10   32.68    3.69
  -2   4 -10   26.50    2.95
   2   4  10   30.84    2.36
  -2  -4 -10   30.52    2.31
  -2   4 -10   23.36    2.11
  -2  -4 -10   33.00    2.46
   2   4  10   32.48    2.39
   2   4  10   34.52    2.51
  -2  -4 -11   38.38    2.88
   2   4  11   35.55    2.63
   2   4  11   39.47    2.78
   2   4  11   35.75    2.64
   2   4  11   33.80    3.94
   2   4  11   38.73    2.78
   2   4  11   36.07    2.69
   2   4  11   37.97    2.68
  -2  -4 -11   39.58    2.73
  -2  -4 -11   40.48    2.87
  -2   4 -11   30.86    2.50
  -2   4 -11   42.42    2.47
  -2   4 -11   34.97    3.59
  -2  -4 -12   32.94    2.05
  -2   4 -12   31.43    2.07
   2   4  12   30.15    2.33
   2   4  12   30.93    2.31
   2   4  12   29.35    2.25
   2   4  12   31.00    2.31
  -2  -4 -12   27.22    2.20
   2   4  12   27.50    2.24
  -2  -4 -12   34.79    2.55
   2   4  12   26.45    2.14
  -2   4 -12   23.24    2.07
  -2  -4 -12   32.36    2.47
   2   4  13    6.46    1.21
   2   4  13    6.23    1.04
  -2   4 -13    4.87    0.91
  -2  -4 -13    6.67    0.91
  -2  -4 -13    6.50    1.12
  -2   4 -13    5.07    0.86
  -2  -4 -13    8.30    1.19
   2   4  13    7.13    1.01
   2   4  13    5.78    1.00
  -2  -4 -14   20.91    1.87
  -2   4 -14   25.99    1.70
  -2  -4 -14   19.73    1.58
  -2  -4 -14   22.77    1.86
   2   4  14   22.65    1.76
  -2  -4 -15   21.81    1.78
  -2  -4 -15   23.10    1.83
  -2   4 -15   22.17    1.75
  -2   4 -15   27.97    1.70
  -2  -4 -15   25.32    1.64
  -2   4 -16   16.69    1.17
   2  -5 -18    7.62    0.70
   2  -5 -17   10.35    1.04
   2  -5 -17    8.44    0.97
   2   5 -17   11.49    1.11
   2  -5 -17   11.22    1.05
   2  -5 -16   20.30    1.64
   2   5 -16   18.86    1.56
   2   5 -16   17.87    1.70
   2  -5 -16   18.15    1.60
   2  -5 -15    3.49    0.90
   2   5 -15    3.06    0.84
   2   5 -15    2.78    1.03
   2  -5 -15    1.08    0.79
  -2   5  15    2.42    0.85
   2  -5 -15    2.19    0.76
  -2   5  15    1.97    0.74
  -2  -5  15    1.66    0.67
   2  -5 -14    1.24    0.72
  -2  -5  14    0.27    0.65
  -2   5  14    0.76    0.72
   2   5 -14    0.35    0.96
   2  -5 -14    0.87    0.71
   2   5 -14    0.20    0.89
   2  -5 -14    0.56    0.79
   2   5 -14    0.77    0.91
   2   5 -14    0.78    0.83
  -2   5  14    1.06    0.86
  -2   5  14    1.10    0.78
   2  -5 -13   24.45    2.04
  -2   5  13   19.67    1.90
   2   5 -13   24.76    2.12
   2   5 -13   24.88    2.25
   2  -5 -13   23.41    1.94
   2  -5 -13   23.51    1.86
   2  -5 -13   24.14    2.08
  -2  -5  13   21.80    1.70
  -2   5  13   25.11    1.77
   2   5 -13   23.82    2.12
   2   5 -13   27.57    2.30
   2   5 -13   24.76    3.40
   2   5 -12   45.33    3.16
   2   5 -12   41.39    3.01
   2  -5 -12   40.93    2.95
  -2   5  12   41.70    2.59
  -2  -5  12   40.19    2.55
   2  -5 -12   41.87    4.37
   2  -5 -12   38.52    2.89
   2   5 -12   44.04    3.08
   2  -5 -12   43.28    2.86
   2  -5 -12   42.29    2.78
   2   5 -12   37.69    2.75
   2   5 -12   39.11    2.94
   2   5 -12   41.41    4.38
   2  -5 -11   62.26    3.68
   2  -5 -11   59.63    3.58
   2   5 -11   60.10    5.36
   2  -5 -11   61.88    3.73
   2   5 -11   59.72    3.80
   2   5 -11   63.45    3.94
   2  -5 -11   55.49    3.69
   2   5 -11   58.55    3.74
   2  -5 -11   51.42    5.26
   2  -5 -11   55.17    3.49
   2   5 -11   63.01    3.71
   2   5 -11   53.80    4.88
   2   5 -11   59.05    3.64
   2   5 -11   62.08    3.78
   2   5 -11   59.94    5.31
   2   5 -11   52.78    3.50
   2  -5 -11   49.71    3.42
   2  -5 -11   44.39    4.31
   2  -5 -10   98.96    5.42
   2  -5 -10   94.58    5.45
   2   5 -10   98.64    7.21
   2   5 -10   98.92    5.59
   2   5 -10  113.52    5.78
   2  -5 -10   94.82    5.47
   2  -5 -10   93.31    5.52
   2   5 -10  100.57    5.56
   2  -5 -10   93.22    7.37
   2  -5 -10   92.26    5.33
   2   5 -10   93.51    5.45
   2   5 -10   94.67    6.76
   2   5 -10   92.93    5.46
   2   5 -10  100.44    5.58
   2  -5 -10   80.62    6.21
   2   5 -10  109.93    7.25
   2   5 -10   91.68    5.31
   2  -5 -10   75.04    5.19
   2   5  -9   18.12    1.64
   2  -5  -9   20.88    1.61
   2  -5  -9   22.57    1.63
   2  -5  -9   20.47    1.62
   2   5  -9   15.53    2.51
   2   5  -9   21.55    2.85
   2  -5  -9   20.04    1.65
   2   5  -9   17.80    1.66
   2  -5  -9   21.04    1.62
   2  -5  -9   20.52    3.05
   2  -5  -9   20.29    1.54
   2  -5  -9   16.10    2.05
   2   5  -9   23.78    2.84
   2   5  -9   19.15    1.63
   2   5  -9   18.42    1.69
  -2   5   9   22.39    2.30
   2   5  -9   17.80    2.43
   2  -5  -8  533.52   26.75
   2  -5  -8  526.07   26.78
   2   5  -8  591.41   28.64
   2   5  -8  511.19   28.37
   2  -5  -8  522.60   26.78
   2   5  -8  492.72   26.72
   2  -5  -8  506.46   26.80
   2   5  -8  514.71   26.84
   2  -5  -8  530.49   26.76
   2  -5  -8  516.01   28.80
   2   5  -8  484.70   26.87
   2   5  -8  538.01   28.19
   2  -5  -8  494.79   27.46
   2   5  -8  500.28   26.81
   2   5  -8  505.46   26.78
   2   5  -8  515.28   26.84
   2  -5  -8  469.77   26.65
   2   5  -7  823.21   43.43
   2  -5  -7  823.43   43.45
   2  -5  -7  882.20   43.47
   2  -5  -7  875.30   43.45
   2   5  -7  831.75   43.59
   2  -5  -7  708.59   43.41
   2   5  -7  899.08   44.68
   2  -5  -7  862.17   44.07
  -2  -5   7  844.61   43.51
   2   5  -7  821.30   43.50
   2  -5  -7  820.65   43.42
   2  -5  -7  868.85   45.46
   2   5  -7  987.80   45.13
   2   5  -7  882.85   44.99
   2  -5  -7  842.24   43.38
   2  -5  -6   54.86    2.98
   2   5  -6   44.08    3.85
   2   5  -6   37.72    3.47
   2  -5  -6   50.76    2.89
   2  -5  -6   47.70    4.30
   2  -5  -6   49.23    2.91
   2   5  -6   47.72    3.72
   2  -5  -6   49.53    3.35
  -2  -5   6   46.16    2.87
   2   5  -6   35.41    3.12
   2  -5  -6   50.21    2.84
   2   5  -5    6.48    1.29
   2  -5  -5    3.75    0.89
   2   5  -5    6.98    1.18
  -2   5   5    5.99    0.83
  -2  -5   5    5.89    0.80
   2   5  -5    6.47    1.31
   2   5  -5    8.60    1.53
   2  -5  -5    7.76    2.03
   2  -5  -4   56.62    3.67
   2   5  -4   59.27    3.94
   2  -5  -4   53.47    3.84
   2   5  -4   65.79    4.14
   2   5  -4   61.24    4.38
   2   5  -4   61.44    4.37
  -2   5   4   61.98    3.58
  -2  -5   4   61.59    3.56
   2   5  -4   63.67    4.10
   2  -5  -4   58.17    4.69
   2   5  -3   50.00    3.60
  -2  -5   3   60.53    3.96
   2   5  -3   58.36    3.95
   2   5  -3   56.00    3.99
  -2   5   3   55.53    3.23
  -2  -5   3   49.25    3.16
   2   5  -3   56.68    3.69
   2  -5  -3   51.94    3.48
   2   5  -3   56.22    3.57
  -2   5   2   21.53    1.52
   2   5  -2   23.33    2.16
   2   5  -2   23.24    2.17
  -2  -5   2   23.26    2.12
   2  -5  -2   24.35    2.15
   2   5  -2   23.76    1.98
   2  -5  -2   30.20    2.64
   2  -5  -1   84.99    5.54
  -2  -5   1   94.64    5.64
  -2   5   1   86.68    5.17
   2   5  -1   89.72    5.68
   2   5  -1   87.85    5.71
   2   5  -1   92.56    5.59
   2  -5  -1  105.09    5.88
  -2  -5   0   25.02    2.01
   2  -5   0   19.77    1.88
  -2   5   0   19.06    1.40
  -2   5   0   18.41    1.66
   2   5   0   19.52    1.90
   2   5   0   17.99    1.94
   2   5   0   18.71    1.84
   2  -5   0   20.21    1.56
   2   5   0   20.01    1.64
   2  -5   0   25.40    2.08
   2   5   1   19.36    1.92
   2   5   1   17.00    1.88
   2  -5   1   14.28    1.70
  -2   5  -1   15.97    1.09
  -2   5  -1   20.05    1.47
  -2   5  -1   20.77    1.83
   2  -5   1   18.35    1.75
   2  -5   1   15.84    1.44
   2   5   1   16.87    1.52
   2   5   2  344.12   19.16
   2  -5   2  355.14   19.25
  -2   5  -2  354.48   19.15
  -2   5  -2  323.92   18.69
   2  -5   2  378.11   18.88
  -2   5  -3  222.98   12.63
  -2   5  -3  210.25   12.16
   2   5   3  216.55   12.56
   2  -5   3  229.90   12.81
  -2  -5  -4  181.21   10.32
  -2   5  -4  197.24   11.52
  -2  -5  -4  186.78   10.39
  -2  -5  -4  194.68   10.40
   2   5   4  171.36   11.21
  -2   5  -4  212.19   10.57
  -2  -5  -4  199.72   10.48
  -2  -5  -5   54.10    3.18
   2   5   5   45.90    3.01
  -2  -5  -5   54.41    3.24
  -2   5  -5   55.80    4.43
  -2  -5  -5   52.42    3.26
  -2   5  -5   53.37    3.35
  -2  -5  -5   49.56    3.27
   2   5   5   49.30    4.06
  -2   5  -6  100.66    5.30
  -2  -5  -6   96.51    5.19
  -2  -5  -6   88.80    4.89
  -2   5  -6   87.90    4.78
  -2  -5  -6  101.18    5.05
   2   5   6   86.06    6.06
   2   5   6   93.02    6.12
  -2  -5  -6   96.92    5.08
   2   5   6   83.43    4.78
  -2   5  -6  103.49    6.65
   2   5   7   31.93    3.35
   2   5   7   29.90    3.24
  -2   5  -7   36.02    2.26
  -2  -5  -7   36.15    2.44
  -2  -5  -7   33.94    2.45
  -2  -5  -7   33.42    2.35
  -2   5  -7   39.70    2.79
  -2  -5  -7   35.17    2.62
   2   5   7   32.18    2.30
   2   5   7   32.02    2.27
  -2   5  -7   28.51    2.12
  -2  -5  -8   11.51    1.42
  -2   5  -8   16.36    2.05
  -2   5  -8   16.37    2.05
  -2   5  -8   13.28    1.29
   2   5   8   13.41    2.13
   2   5   8   15.63    2.34
  -2  -5  -8   13.89    1.49
  -2  -5  -8   13.11    1.37
   2   5   8   14.35    1.45
   2   5   8   15.99    1.50
  -2  -5  -9   28.43    2.29
  -2   5  -9   23.16    1.95
  -2   5  -9   27.90    2.95
  -2   5  -9   28.09    2.94
  -2   5  -9   27.81    2.09
   2   5   9   26.66    3.35
   2   5   9   25.01    3.11
  -2  -5  -9   31.91    2.37
   2   5   9   30.90    2.25
   2   5   9   30.47    2.27
  -2  -5  -9   29.48    2.22
  -2   5 -10    3.68    0.81
  -2  -5 -10    5.05    1.08
   2   5  10    4.53    1.06
  -2   5 -10    5.48    1.56
  -2   5 -10    5.88    1.54
  -2   5 -10    4.92    0.93
  -2  -5 -10    6.90    1.16
   2   5  10    5.35    1.19
   2   5  10    4.04    1.12
  -2  -5 -10    6.16    1.03
   2   5  10    3.91    1.64
   2   5  11   16.39    1.65
  -2  -5 -11   18.75    1.69
   2   5  11   17.46    1.69
  -2   5 -11   14.29    2.28
  -2  -5 -11   19.86    1.86
   2   5  11   18.20    1.64
   2   5  11   15.31    1.73
   2   5  11   15.86    1.61
  -2   5 -11   11.86    1.34
  -2  -5 -11   17.36    1.76
  -2   5 -11   19.34    1.45
  -2  -5 -11   14.99    1.32
   2   5  11   15.75    2.68
   2   5  12   29.10    2.21
   2   5  12   26.61    2.11
  -2  -5 -12   30.39    2.32
   2   5  12   23.44    2.06
   2   5  12   27.19    2.20
   2   5  12   26.21    2.15
  -2   5 -12   27.29    1.92
  -2  -5 -12   25.65    1.84
   2   5  12   24.83    2.02
  -2  -5 -12   26.64    2.27
   2   5  13   19.89    1.86
   2   5  13   21.59    1.84
  -2  -5 -13   27.32    2.08
   2   5  13   21.48    1.81
   2   5  13   23.92    1.94
  -2   5 -13   24.38    1.76
  -2  -5 -13   21.66    1.65
  -2  -5 -13   26.38    2.08
   2   5  13   22.89    1.86
  -2  -5 -14    7.35    0.87
  -2   5 -14    6.56    0.93
  -2  -5 -14    8.48    1.08
  -2  -5 -14    8.23    1.07
   2   5  14    6.39    0.96
  -2  -5 -15   15.55    1.31
  -2  -5 -15   14.67    1.32
  -2   5 -15   12.86    1.20
  -2   5 -15   17.02    1.21
   2  -6 -18    0.06    0.27
   2  -6 -17    3.16    0.63
   2   6 -17    4.05    0.73
   2  -6 -17    2.98    0.59
   2  -6 -17    3.87    0.64
   2  -6 -16    4.96    0.83
  -2   6  16    3.36    0.83
   2   6 -16    3.65    0.90
   2  -6 -16    3.83    0.78
   2   6 -15    3.11    0.83
   2   6 -15    1.38    0.90
   2  -6 -15    3.06    0.83
  -2   6  15    2.09    0.87
  -2   6  15   -0.10    0.70
  -2  -6  15    1.22    0.61
   2  -6 -14   -0.12    0.64
  -2   6  14   -0.36    0.72
  -2  -6  14   -0.26    0.63
   2  -6 -14   -0.43    0.69
   2   6 -14   -1.68    1.06
   2   6 -14    0.62    0.79
   2   6 -14    0.31    0.95
   2  -6 -14    0.47    0.75
  -2   6  14   -0.28    0.85
  -2   6  14    1.16    0.79
   2   6 -14   -0.07    0.85
   2   6 -13    1.99    1.48
   2   6 -13    2.82    0.98
   2  -6 -13    2.36    0.79
   2   6 -13    3.73    1.10
   2   6 -13    3.12    1.18
   2  -6 -13    3.09    0.89
  -2   6  13    3.58    0.98
   2  -6 -13    1.77    0.86
   2   6 -13    4.16    1.21
  -2   6  13    2.36    0.79
   2  -6 -13    1.99    0.80
  -2  -6  13    1.58    0.72
   2  -6 -12   11.48    1.41
   2   6 -12   11.99    1.46
   2  -6 -12    7.75    1.99
   2   6 -12   10.63    2.50
  -2   6  12   14.02    1.20
  -2  -6  12    9.60    1.07
   2  -6 -12   10.98    1.36
   2  -6 -12   10.75    1.36
   2   6 -12   14.89    1.60
   2   6 -12   15.76    1.75
   2  -6 -12   12.37    1.37
   2  -6 -12   11.24    1.25
   2   6 -12   12.55    1.62
   2   6 -12   11.48    2.48
   2   6 -11   37.55    2.73
   2   6 -11   35.23    2.51
   2  -6 -11   36.11    2.42
   2  -6 -11   32.51    2.44
   2   6 -11   32.58    4.01
   2   6 -11   31.57    2.41
   2   6 -11   35.46    2.75
   2   6 -11   35.81    2.66
   2  -6 -11   32.89    2.54
   2   6 -11   36.14    2.62
   2  -6 -11   31.39    3.88
   2   6 -11   34.69    2.59
   2  -6 -11   31.38    2.49
   2  -6 -11   35.28    2.38
   2  -6 -11   37.01    2.58
  -2   6  11   35.85    3.47
   2   6 -11   33.44    3.69
   2   6 -11   34.97    4.01
  -2  -6  11   33.48    2.18
   2   6 -10   23.01    1.88
   2   6 -10   23.77    2.03
   2  -6 -10   24.26    1.94
   2   6 -10   23.37    1.97
   2   6 -10   24.94    1.98
   2  -6 -10   18.85    3.01
   2   6 -10   19.81    2.79
   2  -6 -10   21.71    1.85
   2   6 -10   28.36    3.31
  -2   6  10   21.04    2.54
   2  -6 -10   22.38    1.89
   2  -6 -10   22.25    1.73
   2  -6 -10   26.05    1.86
   2  -6 -10   22.27    1.85
   2   6 -10   25.50    3.30
   2   6 -10   18.34    3.04
   2   6 -10   22.24    1.87
   2   6  -9   25.00    1.87
   2   6  -9   26.08    1.96
   2  -6  -9   21.32    1.80
   2   6  -9   24.94    1.89
   2  -6  -9   26.46    3.39
  -2  -6   9   20.81    1.59
   2   6  -9   25.70    1.84
   2   6  -9   25.40    3.00
   2  -6  -9   18.15    1.53
   2  -6  -9   17.88    2.12
   2  -6  -9   20.19    1.71
  -2   6   9   23.49    2.45
   2  -6  -9   21.18    1.65
   2  -6  -9   20.40    1.75
   2  -6  -9   22.72    1.77
   2  -6  -9   22.10    1.69
   2   6  -9   24.99    3.14
   2  -6  -8  260.31   14.53
   2  -6  -8  262.67   14.52
   2  -6  -8  276.04   14.43
   2  -6  -8  270.28   16.42
   2   6  -8  316.61   16.59
   2   6  -8  285.05   16.30
   2   6  -8  265.67   14.52
   2  -6  -8  282.61   14.48
   2   6  -8  262.70   14.54
   2  -6  -8  278.61   14.52
   2   6  -8  310.30   16.09
   2  -6  -8  240.19   14.99
   2   6  -7  465.71   26.08
   2  -6  -7  478.08   26.12
   2  -6  -7  521.59   26.12
   2   6  -7  479.11   27.15
   2  -6  -7  552.16   26.12
   2  -6  -7  503.88   26.11
   2   6  -7  480.54   26.26
   2   6  -7  514.30   27.35
   2  -6  -7  490.94   26.59
   2   6  -7  473.93   26.16
   2  -6  -7  534.99   28.17
   2   6  -7  510.79   27.76
   2  -6  -7  500.03   26.12
   2  -6  -7  492.50   26.03
   2   6  -6   13.08    1.77
   2  -6  -6    7.59    1.11
   2   6  -6   14.16    2.02
   2  -6  -6    7.74    0.88
   2  -6  -6    9.31    0.95
   2  -6  -6    9.02    0.98
   2  -6  -6    6.37    0.87
   2   6  -6   12.90    1.72
   2  -6  -6    7.24    1.96
   2  -6  -5   55.32    4.66
   2  -6  -5   54.23    3.15
   2  -6  -5   53.91    3.16
   2   6  -5   51.77    3.91
   2  -6  -5   50.30    3.36
   2   6  -5   53.35    3.75
   2  -6  -5   50.47    3.68
   2   6  -5   52.73    4.22
   2   6  -5   49.21    3.84
   2  -6  -5   58.50    3.26
   2   6  -5   55.54    4.22
   2  -6  -4   31.55    2.55
   2   6  -4   32.59    2.62
   2   6  -4   33.78    2.77
  -2  -6   4   34.28    3.14
   2   6  -4   29.84    2.99
   2   6  -4   34.37    2.87
   2   6  -4   36.09    2.87
  -2   6   4   38.35    2.27
  -2  -6   4   35.56    2.22
   2   6  -4   34.68    3.10
   2  -6  -4   33.37    3.41
  -2  -6   3   76.57    5.40
   2   6  -3   81.47    5.44
   2   6  -3   82.09    5.20
   2   6  -3   80.67    5.12
   2   6  -3   75.48    5.07
   2   6  -3   80.39    5.46
  -2  -6   3   80.50    4.56
  -2   6   3   85.04    4.62
  -2  -6   2   63.21    4.17
   2  -6  -2   54.03    4.00
  -2   6   2   51.20    3.33
   2   6  -2   60.91    3.82
   2  -6  -2   66.24    4.42
   2   6  -2   56.40    4.08
   2   6  -2   55.90    4.03
   2   6  -2   59.15    3.90
   2   6  -1  115.24    6.92
   2  -6  -1  132.81    7.28
  -2   6   1  109.83    6.52
   2   6  -1  110.36    7.07
   2   6  -1  110.45    7.05
   2  -6  -1  118.20    7.10
  -2  -6   1  118.06    7.09
   2   6   0   77.55    5.01
  -2   6   0   71.46    4.48
  -2   6   0   73.40    4.71
   2   6   0   82.23    5.05
   2   6   0   83.95    5.25
  -2  -6   0   82.78    5.18
   2  -6   0   75.70    5.07
   2  -6   0   83.64    5.12
  -2   6  -1   59.37    3.86
  -2   6  -1   65.54    4.23
  -2   6  -1   63.10    3.66
   2   6   1   72.61    4.51
   2   6   1   67.57    4.55
   2  -6   1   61.88    4.41
   2  -6   1   70.38    4.33
   2   6   1   65.97    3.99
   2  -6   1   55.67    3.78
  -2   6  -2   74.27    4.92
  -2   6  -2   76.61    5.28
   2  -6   2   87.88    5.24
   2   6   2   83.15    5.56
   2   6   2   89.45    5.53
   2  -6   2   81.91    5.54
  -2  -6  -3   57.01    3.51
  -2   6  -3   61.05    4.38
  -2   6  -3   56.01    3.96
   2  -6   3   65.46    4.64
   2  -6   3   58.38    3.47
   2   6   3   55.81    4.30
  -2  -6  -3   59.70    3.52
   2   6   4   59.80    5.10
   2   6   4   61.00    5.15
   2  -6   4   75.90    5.70
  -2  -6  -4   78.76    4.43
  -2  -6  -4   78.31    4.44
  -2   6  -4   79.40    4.50
  -2  -6  -4   76.72    4.43
  -2   6  -4   68.89    5.34
   2   6   5   39.90    3.58
  -2  -6  -5   35.31    2.28
  -2  -6  -5   44.53    2.66
  -2   6  -5   45.84    3.91
   2   6   5   36.00    2.44
  -2  -6  -5   44.32    2.71
  -2   6  -5   45.82    2.85
  -2  -6  -5   41.33    2.73
  -2  -6  -5   41.87    2.71
  -2  -6  -6    2.60    0.81
  -2   6  -6    4.39    0.69
   2   6   6    2.96    0.71
  -2  -6  -6    3.61    0.84
   2   6   6    2.86    1.27
  -2  -6  -6    2.57    0.44
  -2   6  -6    3.60    1.53
  -2  -6  -6    4.10    0.81
  -2   6  -6    4.68    0.87
  -2  -6  -6    3.81    0.81
  -2   6  -7   82.59    4.90
   2   6   7   73.11    6.17
   2   6   7   83.77    6.41
   2   6   7   81.55    4.94
   2   6   7   82.09    4.97
  -2  -6  -7   88.81    5.22
  -2  -6  -7   89.67    5.37
  -2  -6  -7   91.63    5.19
  -2  -6  -7   91.75    5.14
  -2  -6  -8   28.25    2.02
   2   6   8   18.25    2.66
   2   6   8   20.06    2.86
  -2  -6  -8   28.73    2.11
   2   6   8   21.62    1.84
   2   6   8   22.74    1.90
  -2   6  -8   27.88    2.74
  -2   6  -8   24.08    2.64
   2  -6   8   18.67    1.53
  -2  -6  -8   28.70    2.11
  -2   6  -8   20.13    1.71
   2   6   9    6.46    1.83
   2   6   9    8.82    2.05
  -2   6  -9    7.82    1.08
  -2   6  -9    8.59    1.82
  -2   6  -9   10.34    1.84
   2   6   9    8.94    1.34
   2   6   9    9.57    1.35
  -2  -6  -9   10.91    1.43
  -2  -6  -9   11.33    1.32
  -2  -6  -9   12.48    1.48
  -2  -6 -10   15.65    1.61
  -2   6 -10   16.70    1.33
   2   6  10   15.61    1.59
   2   6  10   17.12    2.80
  -2   6 -10   13.47    2.29
  -2   6 -10   12.47    2.12
  -2  -6 -10   15.80    1.69
  -2  -6 -10   15.66    1.68
  -2   6 -10   12.96    1.40
   2   6  10   15.14    1.66
   2   6  10   15.11    1.66
  -2  -6 -11    0.52    0.62
  -2   6 -11    1.03    0.70
   2   6  11    0.65    0.85
   2   6  11    0.99    1.22
   2   6  11    0.49    0.72
  -2   6 -11    0.76    1.06
  -2  -6 -11    0.84    0.85
   2   6  11   -0.39    0.99
   2   6  11    0.07    1.03
  -2  -6 -11    0.55    0.89
   2   6  11    1.05    0.88
   2   6  12    3.28    0.82
   2   6  12    2.95    0.97
   2   6  12    2.33    0.84
   2   6  12    2.48    0.85
  -2  -6 -12    3.28    0.97
  -2  -6 -12    3.43    0.96
   2  -6  12    2.15    0.92
  -2   6 -12    2.55    0.82
  -2  -6 -12    1.69    0.69
   2   6  12    2.75    0.81
   2   6  12    3.48    0.96
  -2  -6 -13   15.19    1.56
   2   6  13   16.42    1.53
   2   6  13   14.53    1.41
  -2  -6 -13   17.06    1.61
   2  -6  13   16.09    1.56
  -2   6 -13   16.29    1.36
  -2  -6 -13   13.34    1.23
   2   6  13   14.71    1.44
   2   6  13   15.55    1.50
   2   6  13   16.57    1.50
  -2  -6 -14   13.51    1.36
  -2   6 -14   13.97    1.21
  -2  -6 -14   14.72    1.39
   2   6  14   14.30    1.28
   2   6  14   13.96    1.32
  -2  -6 -15    2.36    0.62
  -2  -6 -15    1.59    0.57
  -2   6 -15    0.93    0.54
   2   7 -17   14.41    1.20
   2  -7 -17   13.60    1.12
   2  -7 -16   24.84    1.81
  -2   7  16   23.98    1.79
   2   7 -16   27.07    1.96
   2  -7 -16   20.10    1.70
  -2   7  15   13.36    1.36
  -2   7  15   12.80    1.29
   2  -7 -15   14.59    1.38
   2   7 -15   16.32    1.44
   2   7 -15   13.56    1.49
   2  -7 -15   12.66    1.30
   2  -7 -14    1.15    0.64
  -2   7  14    1.20    0.71
  -2  -7  14    0.36    0.58
   2   7 -14    0.41    0.94
   2   7 -14    1.58    0.75
   2  -7 -14    0.32    0.71
   2   7 -14    0.75    0.95
  -2   7  14    1.33    0.89
  -2   7  14    1.42    0.79
   2   7 -14    0.79    0.86
   2   7 -13    7.02    2.08
   2  -7 -13    8.71    1.28
   2   7 -13    9.17    1.34
   2   7 -13   12.64    1.63
   2   7 -13   12.59    1.52
   2   7 -13   13.04    1.60
   2  -7 -13   11.34    1.26
   2  -7 -13   10.45    1.36
  -2   7  13   10.02    1.34
  -2  -7  13    9.56    1.01
  -2   7  13   10.36    1.12
   2  -7 -13    8.83    1.19
   2   7 -12   21.70    1.99
  -2   7  12   17.78    2.61
   2  -7 -12   21.56    1.92
   2   7 -12   24.45    3.46
   2  -7 -12   12.89    2.50
   2   7 -12   22.41    1.94
   2  -7 -12   18.72    1.76
   2  -7 -12   19.33    1.81
   2   7 -12   22.63    2.09
   2  -7 -12   20.16    1.77
   2  -7 -12   18.69    1.66
   2   7 -12   21.98    3.20
   2  -7 -12   16.03    2.56
  -2   7  12   20.24    1.54
  -2  -7  12   18.04    1.46
   2  -7 -11  125.27    6.70
   2  -7 -11  115.46    6.59
   2   7 -11  118.07    8.94
  -2   7  11  110.31    7.79
   2   7 -11  133.33    7.05
   2   7 -11  119.54    6.86
   2   7 -11  113.29    6.76
   2  -7 -11  109.80    6.74
   2  -7 -11  103.45    8.32
   2   7 -11  118.17    6.78
   2  -7 -11   97.65    6.62
   2  -7 -11  115.82    6.72
  -2  -7  11  102.01    6.44
   2   7 -11  115.81    8.35
   2   7 -11  111.65    6.65
   2   7 -11  121.34    6.94
   2   7 -11  125.82    8.72
  -2   7  11  125.32    6.38
  -2  -7  11  118.02    6.32
   2   7 -10   91.53    5.56
   2  -7 -10   96.89    5.51
   2  -7 -10   96.39    5.55
   2   7 -10  111.39    8.03
   2   7 -10   89.67    7.42
   2   7 -10  107.63    5.84
   2   7 -10   95.77    5.70
   2  -7 -10   90.58    5.63
  -2   7  10  100.69    6.72
   2  -7 -10   90.87    7.32
   2  -7 -10   92.23    5.44
   2  -7 -10   87.05    5.58
   2  -7 -10   96.21    5.62
   2   7 -10  101.60    5.74
   2   7 -10  108.73    7.54
  -2  -7  10   88.73    5.42
   2   7 -10   97.04    5.60
   2   7  -9    7.74    2.08
   2   7  -9    7.01    2.18
   2  -7  -9    6.85    0.97
   2  -7  -9    4.04    0.90
   2  -7  -9    5.22    1.86
  -2  -7   9    5.10    0.80
   2   7  -9    7.07    1.12
   2   7  -9    6.52    1.07
   2   7  -9    6.78    1.80
   2  -7  -9    5.97    0.91
   2  -7  -9    7.50    1.01
   2   7  -9    6.76    1.08
   2  -7  -9    5.78    0.91
   2   7  -9    5.81    1.03
  -2   7   9    7.07    1.54
   2   7  -8   83.31    6.40
   2   7  -8   77.08    6.11
   2  -7  -8   78.35    4.42
   2  -7  -8   76.09    4.53
  -2  -7   8   65.46    4.33
   2   7  -8   74.75    5.68
   2  -7  -8   78.91    6.23
   2   7  -8   73.55    4.49
   2   7  -8   74.26    5.76
  -2   7   8   84.52    5.35
   2  -7  -8   83.38    4.52
   2  -7  -8   74.61    4.48
   2  -7  -8   79.54    4.40
   2   7  -8   70.35    4.51
   2   7  -7  627.53   33.32
   2  -7  -7  612.28   33.35
   2   7  -7  622.95   34.52
   2  -7  -7  650.41   35.31
   2   7  -7  640.70   33.53
   2   7  -7  646.03   34.64
   2  -7  -7  595.27   34.11
   2   7  -7  624.51   34.25
   2  -7  -7  679.98   33.36
   2  -7  -7  612.35   33.31
   2   7  -7  648.33   33.44
   2   7  -7  656.62   35.17
   2  -7  -7  616.14   33.31
   2  -7  -7  672.74   33.28
   2  -7  -6   86.86    5.06
   2   7  -6   82.22    5.95
   2   7  -6   79.99    5.69
   2  -7  -6   79.43    5.64
   2  -7  -6   88.63    5.04
   2   7  -6   90.05    6.49
   2   7  -6   75.18    5.86
   2  -7  -6   89.53    6.62
   2  -7  -6   93.44    5.06
  -2  -7   6   85.29    6.59
   2  -7  -6  104.87    5.15
   2  -7  -5   49.10    2.83
   2  -7  -5   49.71    2.86
   2   7  -5   43.42    3.69
   2   7  -5   48.16    3.69
   2  -7  -5   41.62    2.88
   2  -7  -5   48.10    2.80
  -2  -7   5   47.06    4.10
   2  -7  -5   51.41    4.38
   2   7  -5   45.34    4.00
   2   7  -5   45.14    3.39
   2  -7  -5   44.27    3.33
   2   7  -5   43.88    3.60
   2   7  -5   51.36    4.06
   2  -7  -4   10.18    0.89
   2  -7  -4   10.99    0.99
   2   7  -4    7.48    1.35
   2   7  -4    8.34    1.49
   2  -7  -4   10.42    0.90
   2  -7  -4   10.59    1.99
   2  -7  -4    8.50    1.17
   2   7  -4    7.96    1.28
   2   7  -4    6.99    1.34
   2   7  -4    5.42    1.41
   2   7  -4    8.20    1.71
  -2  -7   4    7.27    1.55
   2   7  -3   34.44    2.73
  -2  -7   3   32.77    3.03
  -2   7   3   36.28    2.15
  -2  -7   3   32.26    2.08
   2   7  -3   32.79    3.04
   2   7  -3   34.31    2.90
   2   7  -3   33.59    2.79
   2   7  -3   30.79    2.70
   2   7  -3   34.56    3.05
   2  -7  -2  415.45   24.34
  -2  -7   2  457.20   24.50
  -2  -7   2  430.39   23.31
  -2   7   2  449.65   23.36
   2  -7  -2  511.67   24.76
   2   7  -2  433.55   24.41
   2   7  -2  476.04   24.43
   2   7  -2  449.28   23.98
   2   7  -2  452.28   23.96
  -2   7   1  328.23   19.58
   2  -7  -1  348.04   20.28
  -2  -7   1  399.78   20.46
   2  -7  -1  439.47   20.59
   2   7  -1  363.92   20.32
   2   7  -1  380.92   20.37
   2   7  -1  378.76   20.11
  -2   7   0  193.14   11.82
  -2  -7   0  224.68   12.50
   2  -7   0  213.10   12.39
   2  -7   0  250.08   12.51
   2   7   0  217.52   12.23
   2   7   0  213.21   12.45
   2   7   0  208.58   12.18
  -2   7  -1   87.40    5.06
  -2   7  -1   86.43    5.21
  -2   7  -1   83.18    5.45
   2   7   1   90.58    5.94
   2   7   1   97.76    5.88
   2  -7   1   89.95    5.89
   2   7   1   88.65    5.17
   2  -7   1   77.90    4.96
   2  -7   1  104.16    5.84
  -2  -7  -1   84.59    4.92
   2   7   1   87.53    5.71
  -2   7  -2  422.74   23.78
  -2   7  -2  438.23   24.16
   2   7   2  479.53   24.46
   2   7   2  440.63   24.53
  -2  -7  -2  460.25   23.42
   2  -7   2  424.17   23.30
   2  -7   2  462.15   24.60
  -2  -7  -2  453.84   23.17
   2  -7   2  500.70   24.26
   2  -7   2  388.26   23.50
   2   7   2  446.31   23.74
  -2  -7  -2  461.47   23.41
  -2  -7  -3  274.90   14.82
  -2   7  -3  241.90   15.26
  -2   7  -3  278.71   15.79
   2   7   3  283.86   15.94
  -2  -7  -3  270.21   14.81
   2  -7   3  271.74   14.74
  -2   7  -3  311.84   14.88
  -2  -7  -3  289.26   14.79
  -2  -7  -3  270.45   14.55
   2  -7   3  286.85   16.18
  -2  -7  -4  137.20    7.59
  -2   7  -4  135.94    8.67
  -2   7  -4  116.64    8.10
   2   7   4  126.88    8.60
  -2  -7  -4  139.04    7.58
   2  -7   4  127.05    7.46
   2  -7   4  128.77    8.90
  -2  -7  -4  135.48    7.23
  -2   7  -4  148.34    7.66
  -2  -7  -4  139.89    7.56
  -2   7  -5    6.13    0.96
  -2  -7  -5    5.92    0.88
  -2  -7  -5    6.45    0.96
  -2   7  -5    6.50    1.63
   2   7   5    2.90    1.18
   2   7   5    4.09    1.44
  -2  -7  -5    6.76    0.98
   2  -7   5    7.94    0.98
  -2  -7  -5    5.47    0.62
   2  -7   5    6.03    1.77
  -2  -7  -6   45.11    2.91
  -2   7  -6   62.26    3.68
  -2  -7  -6   48.45    3.44
   2   7   6   48.96    4.48
  -2  -7  -6   56.73    3.48
   2  -7   6   47.78    4.94
  -2  -7  -6   57.92    3.46
  -2   7  -6   49.84    3.13
   2  -7   6   56.26    3.11
  -2   7  -6   60.25    4.91
   2  -7   6   59.73    3.43
   2   7   6   48.57    3.15
   2   7   7   71.97    5.72
  -2  -7  -7   67.01    4.36
   2  -7   7   76.36    6.56
  -2  -7  -7   73.91    4.42
  -2   7  -7   73.50    4.13
   2  -7   7   64.21    3.97
   2  -7   7   71.21    4.16
  -2   7  -7   72.94    5.95
   2   7   7   66.67    4.14
  -2   7  -8  104.84    7.30
   2   7   8  104.57    6.18
   2   7   8  103.73    6.16
   2  -7   8   98.64    5.92
  -2  -7  -8  110.77    6.43
   2   7   8  123.71    8.19
   2   7   8  107.26    7.86
  -2   7  -8  108.58    6.10
  -2  -7  -8  122.24    6.49
   2  -7   8  118.46    9.05
  -2   7  -9   13.46    2.17
  -2   7  -9   15.69    2.32
   2   7   9   16.66    1.65
   2   7   9   16.04    1.62
   2  -7   9   13.48    1.21
   2   7   9   11.98    2.35
   2   7   9   14.64    2.67
  -2  -7  -9   18.07    1.77
   2  -7   9   13.48    2.98
  -2  -7  -9   17.53    1.73
  -2   7  -9   15.93    1.46
  -2  -7 -10    1.31    0.59
  -2   7 -10    0.49    0.63
   2  -7  10    0.36    1.54
  -2  -7 -10    1.26    0.44
  -2   7 -10    0.80    0.70
  -2  -7 -10    0.55    0.80
   2   7  10    1.64    1.27
   2   7  10    0.25    1.39
  -2   7 -10    0.56    1.13
  -2   7 -10   -0.39    0.97
  -2  -7 -10    1.40    0.92
   2   7  10    1.05    0.99
   2   7  10    1.43    1.00
   2  -7  10    1.27    0.87
  -2   7 -11    8.16    1.01
  -2  -7 -11    5.47    0.85
   2  -7  11    7.18    2.43
  -2  -7 -11    7.31    1.24
   2   7  11    9.20    1.22
   2  -7  11    7.81    1.24
   2   7  11    7.39    1.31
   2   7  11    8.53    1.36
   2   7  11    8.68    2.17
   2   7  11    7.74    1.24
  -2  -7 -11    9.72    1.35
  -2   7 -11    7.79    1.78
  -2   7 -12   30.02    2.05
  -2  -7 -12   27.95    1.94
   2   7  12   28.38    2.28
   2   7  12   28.21    2.21
   2  -7  12   34.78    2.40
   2   7  12   32.59    2.43
   2   7  12   31.14    2.30
   2   7  12   27.15    2.22
   2   7  12   29.64    2.29
  -2  -7 -12   32.52    2.43
   2   7  12   25.48    2.15
  -2  -7 -12   35.20    2.49
  -2   7 -13   46.49    2.72
   2  -7  13   41.42    2.73
   2   7  13   42.31    2.89
   2   7  13   42.44    2.92
   2   7  13   42.59    2.93
   2   7  13   41.58    2.87
  -2  -7 -13   47.16    3.05
   2   7  13   42.68    2.90
  -2  -7 -13   47.08    3.05
   2   7  14   13.33    1.26
   2   7  14   13.68    1.24
   2   7  14   13.21    1.25
  -2  -7 -14   13.70    1.31
  -2   7 -14   12.91    1.12
  -2  -7 -14   14.58    1.35
  -2  -7 -15   -0.14    0.44
  -2  -7 -15    0.34    0.43
   2  -8 -17    1.99    0.43
   2  -8 -16    2.68    0.65
   2   8 -16    2.78    0.77
  -2   8  16    3.12    0.80
  -2   8  15    1.83    0.83
  -2   8  15    2.09    0.79
   2  -8 -15    1.86    0.70
   2   8 -15    0.66    0.73
   2  -8 -15    1.67    0.69
   2   8 -15    3.29    0.94
   2  -8 -15    1.40    0.66
   2   8 -15    0.25    0.63
   2  -8 -14   -0.12    0.70
   2   8 -14   -0.32    0.65
  -2   8  14    0.16    0.77
  -2   8  14    0.71    0.85
   2  -8 -14    1.06    0.78
   2   8 -14   -0.31    0.83
   2   8 -14    1.07    0.97
   2  -8 -14    0.85    0.67
   2   8 -14   -0.07    0.89
   2  -8 -13    6.74    1.19
   2   8 -13    6.39    1.09
   2  -8 -13    5.66    1.05
   2   8 -13    7.35    1.30
   2  -8 -13    6.13    1.08
   2   8 -13    5.59    1.27
   2   8 -13    6.59    1.21
   2  -8 -13    3.69    0.85
  -2   8  13    5.69    0.87
   2  -8 -12    1.44    0.82
   2  -8 -12    2.24    0.85
   2   8 -12    1.77    1.57
   2   8 -12   -0.29    1.55
   2  -8 -12    2.03    0.77
  -2   8  12    1.68    0.72
  -2  -8  12    0.69    0.64
   2   8 -12    2.51    0.97
   2  -8 -12    1.27    0.80
   2   8 -12    2.66    1.21
  -2  -8  12    2.12    1.70
  -2   8  12    1.68    1.28
  -2  -8  12    2.58    0.68
   2  -8 -11    7.75    1.13
   2   8 -11   13.58    2.92
   2   8 -11    6.59    2.02
   2  -8 -11    6.26    1.62
   2  -8 -11    8.08    1.10
   2   8 -11    9.89    1.47
   2  -8 -11    8.62    1.20
   2   8 -11   11.55    1.63
   2  -8 -11    8.32    2.02
   2   8 -11    9.85    1.37
  -2   8  11    6.83    0.92
   2  -8 -11    7.24    1.12
  -2  -8  11    7.89    0.88
   2  -8 -11    8.83    1.19
   2   8 -11    9.25    1.32
   2   8 -11    9.27    1.23
   2   8 -11    9.89    1.54
  -2  -8  11    8.23    2.45
  -2   8  11    6.64    1.77
  -2  -8  11    7.01    0.99
   2  -8 -10    6.08    1.01
   2   8 -10    8.00    2.54
   2   8 -10    9.98    2.40
   2   8 -10    5.90    1.98
   2  -8 -10    4.93    1.48
   2  -8 -10    7.90    1.04
   2   8 -10    8.16    1.34
   2  -8 -10    5.25    1.05
   2  -8 -10    6.10    1.91
   2   8 -10    7.32    1.26
  -2  -8  10    6.29    0.76
   2  -8 -10    6.20    1.01
   2   8 -10    7.15    1.23
   2  -8 -10    7.09    1.06
   2   8 -10    7.23    1.13
  -2  -8  10    4.78    2.10
  -2   8  10    5.43    1.56
  -2  -8  10    5.54    0.90
   2   8  -9    4.87    1.02
   2  -8  -9    5.49    0.94
   2  -8  -9    3.70    0.90
   2  -8  -9    6.62    1.93
   2   8  -9    5.73    1.77
   2  -8  -9    4.18    1.34
   2   8  -9    4.18    1.57
   2  -8  -9    6.24    0.95
   2   8  -9    6.40    1.16
  -2   8   9    5.29    1.39
   2   8  -9    6.09    1.12
   2  -8  -9    6.73    0.99
   2   8  -9    6.44    1.87
  -2  -8   9    6.94    0.92
   2   8  -9    3.18    1.73
   2   8  -9    8.27    2.27
  -2  -8   9    4.03    1.90
   2   8  -9    6.43    1.04
   2  -8  -8   16.59    1.53
   2  -8  -8   15.39    1.46
   2  -8  -8   18.55    2.83
   2  -8  -8   17.86    1.44
   2  -8  -8   17.40    1.48
  -2   8   8   18.27    2.14
  -2  -8   8   12.49    2.52
   2   8  -8   22.58    3.04
   2   8  -8   22.96    3.22
   2   8  -8   18.95    1.67
   2   8  -8   17.98    2.54
  -2  -8   8   16.16    1.43
   2   8  -8   17.73    2.48
   2   8  -8   20.02    2.47
   2  -8  -8   12.97    2.00
   2  -8  -7   55.83    3.40
   2  -8  -7   57.31    3.61
   2  -8  -7   61.52    5.18
  -2  -8   7   49.89    4.92
   2   8  -7   56.62    3.60
   2   8  -7   49.12    4.40
   2  -8  -7   43.11    3.88
   2   8  -7   50.66    4.13
  -2  -8   7   48.41    3.27
   2   8  -7   48.28    4.33
   2   8  -7   63.55    5.38
   2   8  -7   51.47    4.86
   2  -8  -7   55.00    3.36
   2  -8  -7   59.12    3.37
   2  -8  -7   57.41    3.36
   2  -8  -6   66.70    3.89
   2   8  -6   64.39    5.05
   2   8  -6   53.21    4.67
  -2  -8   6   64.24    5.38
   2  -8  -6   71.57    3.86
   2  -8  -6   65.69    3.86
   2  -8  -6   68.88    3.87
   2   8  -6   52.84    5.08
   2   8  -6   63.18    5.43
   2   8  -6   60.70    4.53
   2  -8  -6   59.76    4.41
   2   8  -6   61.14    4.82
   2  -8  -6   71.39    5.63
   2  -8  -5  154.16    8.48
   2  -8  -5  138.53    8.91
   2   8  -5  158.90    9.19
   2  -8  -5  173.86   10.37
   2  -8  -5  162.34    8.52
   2  -8  -5  158.44    8.52
   2  -8  -5  159.08    8.52
   2   8  -5  152.16    9.89
   2   8  -5  168.63   10.20
   2   8  -5  153.52    9.69
   2   8  -5  151.62    9.49
   2   8  -5  162.52    9.53
  -2  -8   5  148.70   10.01
   2  -8  -4    9.49    0.92
   2  -8  -4    9.27    0.89
   2  -8  -4    8.80    0.86
   2  -8  -4   10.79    2.10
   2   8  -4    9.80    1.77
   2   8  -4   10.91    1.89
   2   8  -4   10.06    1.60
   2   8  -4    9.36    1.56
   2   8  -4    8.11    1.38
  -2  -8   4    8.36    1.71
   2  -8  -3   22.87    1.69
   2   8  -3   22.39    2.17
  -2  -8   3   23.18    1.51
   2   8  -3   23.78    2.64
   2  -8  -3   25.43    1.59
   2   8  -3   20.25    2.48
   2   8  -3   22.86    2.38
   2   8  -3   21.05    2.25
   2   8  -3   23.54    2.29
  -2  -8   3   20.75    2.50
   2  -8  -3   25.71    1.60
   2   8  -2   35.05    3.23
   2   8  -2   34.92    3.13
  -2  -8   2   37.56    2.21
   2  -8  -2   45.10    3.62
   2  -8  -2   35.60    3.32
  -2  -8   2   38.40    3.35
   2  -8  -2   37.14    2.35
   2   8  -2   37.13    2.88
  -2  -8   2   36.15    2.15
  -2   8   1   95.51    6.32
   2  -8  -1  107.15    7.14
  -2  -8   1  122.57    7.34
  -2  -8   1  113.02    5.92
   2  -8  -1  136.73    7.43
   2   8  -1  101.59    7.04
   2   8  -1  102.14    7.01
  -2  -8   1  107.66    5.86
   2   8  -1  116.34    6.89
  -2  -8   0  133.74    7.92
   2  -8   0  117.27    7.69
   2  -8   0  133.65    7.74
   2   8   0  131.41    7.57
   2   8   0  128.05    7.82
   2   8   0  123.50    7.50
  -2  -8  -1   11.95    1.10
   2   8   1   14.09    1.79
  -2   8  -1    8.98    1.22
  -2   8  -1    8.56    1.37
   2  -8   1   11.62    1.83
   2  -8   1   14.42    1.89
   2   8   1   13.21    1.95
   2   8   1   12.38    1.76
   2  -8   1    9.95    1.02
   2   8   2   43.35    3.70
   2   8   2   41.68    3.76
   2  -8   2   45.57    2.70
   2  -8   2   44.64    3.84
  -2   8  -2   45.63    3.24
  -2   8  -2   48.39    3.56
  -2  -8  -2   44.58    2.61
  -2  -8  -2   44.03    2.78
  -2  -8  -2   40.95    2.53
   2  -8   2   39.95    2.77
   2   8   2   43.14    2.98
   2   8   3   52.70    4.14
   2   8   3   41.37    3.97
   2   8   3   42.97    3.32
  -2  -8  -3   48.91    2.78
   2  -8   3   43.09    3.15
  -2  -8  -3   52.55    3.11
   2  -8   3   51.76    4.28
  -2  -8  -3   49.44    2.94
  -2  -8  -3   51.28    3.10
   2  -8   3   46.38    2.94
  -2   8  -3   41.33    3.46
  -2   8  -3   46.66    3.87
  -2  -8  -4    6.12    0.66
  -2   8  -4    7.20    1.33
  -2   8  -4    5.85    1.51
   2   8   4    4.77    1.49
   2  -8   4    4.76    0.79
   2  -8   4    4.28    1.54
  -2   8  -4    6.61    0.86
  -2  -8  -4    4.93    0.75
  -2  -8  -4    5.01    0.91
  -2  -8  -4    6.07    0.95
  -2  -8  -5    2.63    0.49
   2  -8   5    2.35    0.57
  -2   8  -5    2.15    1.38
   2  -8   5    2.89    1.45
  -2  -8  -5    1.76    0.76
   2  -8   5    1.98    0.68
  -2  -8  -5    3.19    0.85
  -2  -8  -5    0.75    0.69
   2   8   5    4.03    1.40
   2   8   5    3.09    1.57
  -2  -8  -6    9.51    1.03
   2  -8   6    7.53    0.88
   2  -8   6    8.10    0.97
   2   8   6    8.07    1.91
   2   8   6    6.82    1.89
  -2  -8  -6    9.69    1.22
   2  -8   6    9.74    1.14
   2   8   6    9.03    1.04
  -2   8  -6    7.01    1.85
  -2  -8  -6    7.79    0.76
  -2  -8  -6    9.38    1.22
   2  -8   6    5.61    1.95
   2  -8   7   21.45    1.61
   2  -8   7   22.57    1.76
  -2   8  -7   22.59    2.62
  -2   8  -7   21.44    1.67
   2   8   7   17.39    2.74
  -2  -8  -7   21.56    1.93
   2  -8   7   25.03    1.94
   2   8   7   19.46    1.73
  -2   8  -7   19.92    3.10
  -2  -8  -7   23.49    1.98
   2  -8   7   27.78    3.73
   2  -8   8   12.27    1.23
   2   8   8   14.25    2.55
   2   8   8   15.10    2.65
   2  -8   8   16.71    3.12
  -2   8  -8   18.28    2.45
  -2   8  -8   17.52    2.41
   2  -8   8   15.83    1.61
   2   8   8   16.21    1.57
   2   8   8   15.47    1.60
  -2   8  -8   14.45    1.38
  -2  -8  -8   17.61    1.73
  -2  -8  -8   19.86    1.78
   2   8   9    1.11    1.00
   2   8   9    0.35    0.90
   2  -8   9    0.89    0.79
  -2   8  -9    1.11    0.65
  -2  -8  -9    1.00    0.81
   2   8   9   -0.25    1.12
   2   8   9   -1.53    1.43
  -2   8  -9    1.16    1.07
  -2  -8  -9    0.59    0.53
   2  -8   9    0.07    0.52
  -2  -8  -9    0.62    0.42
   2  -8   9    0.69    1.47
  -2  -8  -9    1.17    0.93
  -2  -8 -10    3.26    0.63
  -2  -8 -10    3.29    1.01
  -2   8 -10    3.49    1.47
  -2   8 -10    0.61    0.98
   2   8  10    1.28    0.96
   2   8  10    2.61    1.04
   2  -8  10    2.81    0.92
  -2  -8 -10    2.42    0.56
   2  -8  10    3.55    1.88
   2   8  10    3.48    1.53
   2   8  10    2.63    1.56
  -2   8 -10    2.46    0.75
  -2  -8 -10    2.34    0.94
  -2  -8 -11    6.18    1.14
   2   8  11    5.17    1.12
   2   8  11    4.08    1.03
   2   8  11    6.42    1.20
   2  -8  11    6.99    1.09
   2   8  11    5.62    1.18
  -2  -8 -11    6.67    1.18
  -2  -8 -11    5.15    0.89
  -2  -8 -12    4.75   15.40
   2   8  12    4.69    0.94
  -2  -8 -12    6.12    1.10
   2   8  12    4.81    1.02
  -2  -8 -12    5.42    1.04
   2   8  12    3.94    0.92
   2   8  12    4.96    1.13
   2   8  12    6.51    1.09
   2   8  12    4.72    0.93
  -2  -8 -13   10.78    1.23
   2   8  13   10.88    1.23
  -2  -8 -13   12.48    1.31
   2   8  13    9.89    1.16
   2  -8  13   12.33    1.12
   2   8  13   12.41    1.25
   2   8  13   10.52    1.18
   2   8  13   10.81    1.32
   2   8  13   11.07    1.24
   2   8  14    2.91    0.67
   2   8  14    3.97    0.71
  -2  -8 -14    4.16    0.75
  -2  -8 -14    4.30    0.76
   2  -8  14    2.86    0.52
   2   8  14    3.09    0.70
  -2  -8 -15    0.29    0.38
   2  -9 -17   15.13    1.06
   2  -9 -16   46.25    2.90
  -2   9  16   47.18    2.94
   2   9 -16   49.47    2.99
   2  -9 -15   15.19    1.46
   2  -9 -15   18.06    1.57
   2   9 -15   22.28    1.75
  -2   9  15   18.87    1.60
  -2   9  15   18.61    1.56
   2   9 -15   18.37    1.62
   2   9 -14    0.72    0.88
   2  -9 -14    0.79    0.70
   2   9 -14    0.19    0.87
   2  -9 -14    0.28    0.64
   2   9 -14    1.38    0.88
   2   9 -14    0.76    0.80
  -2   9  14    0.10    0.78
  -2   9  14    0.32    0.84
   2  -9 -14   -0.34    0.64
   2   9 -14   -0.09    0.58
   2  -9 -13   12.31    1.47
   2   9 -13   17.05    1.80
   2   9 -13   14.73    1.64
   2   9 -13   18.00    1.80
   2  -9 -13   14.34    1.49
   2   9 -13   16.62    1.76
   2   9 -13   13.89    1.49
   2  -9 -13   16.22    1.65
   2  -9 -12   15.39    1.57
   2  -9 -12   17.36    1.73
   2   9 -12   19.77    3.33
   2   9 -12   22.24    1.85
   2   9 -12   22.32    3.13
  -2  -9  12   14.29    2.98
  -2  -9  12   17.07    1.54
   2  -9 -12   21.91    1.98
   2  -9 -12   17.12    1.69
   2   9 -12   23.95    2.16
   2   9 -11   58.06    3.69
   2   9 -11   47.43    3.22
   2  -9 -11   48.91    3.22
   2   9 -11   54.02    5.55
  -2   9  11   43.45    4.28
   2   9 -11   49.93    3.47
   2   9 -11   56.92    3.70
   2  -9 -11   47.85    3.32
   2   9 -11   48.63    3.36
   2  -9 -11   41.95    4.54
   2   9 -11   47.20    3.34
   2   9 -11   55.26    5.15
   2  -9 -11   51.60    3.53
   2  -9 -11   41.56    3.16
   2  -9 -11   49.75    3.31
  -2  -9  11   47.60    3.16
  -2  -9  11   39.50    5.15
   2   9 -10   70.82    4.45
   2  -9 -10   79.42    4.42
   2   9 -10   72.94    6.95
   2   9 -10   62.88    6.23
   2   9 -10   84.80    7.17
  -2   9  10   68.43    5.52
   2   9 -10   83.76    4.79
   2   9 -10   74.47    4.61
   2  -9 -10   69.75    4.51
   2  -9 -10   74.05    4.51
   2  -9 -10   73.49    6.21
   2   9 -10   73.55    6.25
   2  -9 -10   72.32    4.74
   2   9 -10   75.33    4.60
   2  -9 -10   61.95    4.37
  -2  -9  10   61.20    6.51
  -2  -9  10   72.38    4.41
   2   9 -10   66.55    5.98
  -2   9   9   13.88    2.12
   2  -9  -9   16.11    1.44
   2   9  -9   15.46    1.62
   2   9  -9   10.67    2.60
   2   9  -9   13.96    2.93
   2   9  -9   16.30    3.14
   2  -9  -9   14.93    1.50
   2   9  -9   14.50    1.63
   2  -9  -9   13.05    1.40
   2  -9  -9   13.30    2.56
   2   9  -9   10.71    2.27
   2  -9  -9   13.61    1.61
   2   9  -9   15.97    2.64
  -2  -9   9   13.57    1.39
   2   9  -9   14.86    1.52
  -2  -9   9   13.26    2.81
   2  -9  -9   13.57    1.38
   2   9  -8   38.25    2.70
   2  -9  -8   45.11    2.65
  -2   9   8   42.28    3.50
   2  -9  -8   42.57    2.70
  -2  -9   8   27.02    2.28
   2   9  -8   41.03    4.55
   2   9  -8   40.93    4.66
   2   9  -8   37.79    4.22
   2  -9  -8   42.79    4.34
   2   9  -8   38.11    3.91
   2  -9  -8   44.38    2.94
   2  -9  -8   44.37    2.69
  -2  -9   8   35.30    2.54
   2   9  -8   34.78    3.75
  -2  -9   8   33.21    4.24
   2  -9  -8   36.41    2.55
   2  -9  -7  149.11    7.87
  -2   9   7  154.90    8.82
   2  -9  -7  147.69    7.95
  -2  -9   7  115.70    7.64
   2   9  -7  157.24   10.30
   2   9  -7  162.01   10.13
   2  -9  -7  157.81   10.00
   2   9  -7  156.48    9.38
   2  -9  -7  152.73    8.21
   2  -9  -7  150.03    7.92
  -2  -9   7  149.47    7.92
   2   9  -7  136.19    9.21
  -2  -9   7  145.95    9.93
   2  -9  -7  132.89    7.83
   2  -9  -6  213.00   12.84
  -2  -9   6  163.86   10.62
   2   9  -6  222.39   12.18
   2  -9  -6  211.64   11.09
  -2  -9   6  209.15   10.88
   2   9  -6  213.37   12.21
   2  -9  -6  200.90   10.81
   2  -9  -6  219.80   10.83
   2   9  -6  222.90   12.95
   2   9  -6  231.30   13.25
   2  -9  -6  202.45   10.87
   2  -9  -6  196.98   10.82
  -2  -9   6  197.67   12.69
   2  -9  -5   28.86    3.25
   2   9  -5   22.91    2.83
   2   9  -5   27.13    2.59
   2  -9  -5   21.29    1.68
   2   9  -5   23.74    2.67
   2   9  -5   22.10    2.52
   2  -9  -5   24.68    1.68
   2  -9  -5   21.79    1.67
   2   9  -5   26.79    3.09
  -2  -9   5   27.72    3.07
   2  -9  -5   23.18    1.71
   2  -9  -4    4.23    0.64
   2  -9  -4    4.67    0.66
  -2  -9   4    5.66    1.51
   2  -9  -4    5.06    1.69
   2   9  -4    3.69    1.16
   2   9  -4    3.04    1.12
   2   9  -4    2.30    1.08
   2  -9  -4    5.08    0.72
   2   9  -4    3.32    1.26
   2   9  -4    3.09    1.40
   2  -9  -3    1.54    0.51
  -2  -9   3    0.33    0.93
   2   9  -3    0.88    0.88
   2   9  -3    1.53    0.91
   2   9  -3    1.51    0.99
   2   9  -3    1.25    0.98
   2   9  -3    1.49    1.03
   2   9  -3    1.18    1.02
   2   9  -2  125.84    7.64
   2  -9  -2  130.69    8.33
  -2  -9   2  129.85    6.81
   2  -9  -2  106.08    8.03
  -2  -9   2  121.87    8.22
   2   9  -2  126.78    8.25
   2   9  -2  120.97    8.04
   2   9  -1  506.07   27.27
   2  -9  -1  567.73   27.88
  -2  -9   1  555.78   26.25
   2  -9  -1  453.67   27.58
  -2  -9   1  521.48   27.84
   2   9  -1  480.23   27.67
   2   9  -1  507.33   27.69
  -2   9   1  391.67   26.59
   2   9   0   82.19    5.46
   2  -9   0   90.78    5.79
  -2  -9   0   80.64    5.81
   2  -9   0   74.33    5.69
   2   9   0   88.38    5.58
   2   9   0   86.47    5.86
   2   9   1  288.02   15.67
   2  -9   1  317.08   15.90
   2   9   1  307.56   15.85
   2   9   1  271.96   15.96
  -2   9  -1  231.30   15.06
  -2   9  -1  260.05   14.97
   2  -9   1  271.55   15.93
   2  -9   2  217.57   13.52
  -2  -9  -2  220.57   12.12
   2  -9   2  212.13   11.98
  -2  -9  -2  244.63   11.88
  -2   9  -2  199.45   12.53
  -2   9  -2  200.57   12.79
   2   9   2  244.30   13.44
   2   9   2  228.64   13.60
   2  -9   3   86.57    6.69
   2  -9   3   87.47    5.18
  -2  -9  -3   88.44    5.32
  -2  -9  -3   98.15    5.04
   2   9   3  100.99    6.69
   2   9   3   89.43    6.69
  -2   9  -3   81.78    5.82
  -2   9  -3   83.90    6.14
   2  -9   4   24.16    1.86
  -2   9  -4   19.01    2.34
  -2   9  -4   25.32    2.86
  -2  -9  -4   30.76    2.11
   2   9   4   22.89    2.95
  -2  -9  -4   26.98    2.03
   2  -9   4   25.75    1.78
   2  -9   4   25.80    1.83
  -2  -9  -4   26.73    1.70
   2  -9   4   21.99    3.00
  -2  -9  -5   11.79    1.21
   2  -9   5   12.79    1.27
  -2   9  -5   13.82    2.31
  -2  -9  -5   13.21    1.41
   2   9   5   11.34    2.26
  -2  -9  -5   15.72    1.49
   2  -9   5   11.96    1.21
   2  -9   5   12.65    1.15
  -2  -9  -5   14.52    1.27
  -2  -9  -5   13.53    1.05
   2  -9   5   14.16    2.54
  -2  -9  -6   41.35    2.83
   2  -9   6   46.41    2.92
   2   9   6   36.70    2.68
  -2   9  -6   43.35    4.39
  -2  -9  -6   47.05    3.06
   2   9   6   38.30    4.16
   2   9   6   39.43    4.30
  -2  -9  -6   46.93    3.07
  -2  -9  -6   42.26    2.79
   2  -9   6   45.54    2.83
   2  -9   6   49.22    2.75
  -2  -9  -6   37.30    2.50
   2  -9   6   49.58    4.90
   2  -9   7   77.78    4.69
   2  -9   7   81.19    4.56
   2   9   7   80.75    6.59
   2   9   7   77.73    6.54
  -2  -9  -7   75.19    4.74
   2  -9   7   83.00    4.81
   2   9   7   72.05    4.62
  -2   9  -7   72.01    4.55
  -2   9  -7   84.59    5.92
  -2  -9  -7   86.47    4.99
  -2  -9  -7   80.17    4.94
   2  -9   7   89.16    7.33
  -2  -9  -7   80.73    4.66
  -2   9  -7   75.52    6.44
  -2  -9  -8   64.00    3.92
   2  -9   8   59.61    3.72
   2   9   8   54.09    3.57
   2   9   8   49.34    3.56
  -2   9  -8   52.29    3.44
   2  -9   8   61.23    6.07
  -2  -9  -8   60.60    3.54
  -2   9  -8   51.50    4.72
  -2   9  -8   58.55    4.78
  -2  -9  -8   55.19    3.61
  -2  -9  -8   57.87    3.82
   2   9   8   50.43    5.18
   2  -9   8   56.22    3.39
  -2  -9  -9    3.32    1.01
  -2   9  -9    0.92    0.63
  -2  -9  -9    2.65    0.94
   2  -9   9    1.03    1.56
  -2  -9  -9    1.36    0.54
  -2   9  -9    2.46    1.38
  -2   9  -9    0.82    1.14
   2   9   9    2.02    0.95
   2   9   9    2.29    1.00
   2  -9   9    3.08    0.87
  -2  -9  -9    2.95    0.78
   2   9   9    1.84    1.29
   2   9   9    2.15    1.60
   2  -9   9    2.02    0.64
  -2  -9 -10   -0.78    0.86
  -2  -9 -10    0.31    0.56
   2   9  10   -0.58    0.96
   2   9  10    0.06    0.91
   2  -9  10    0.06    0.69
  -2   9 -10   -0.29    0.61
  -2  -9 -10    1.00    0.86
  -2  -9 -10   -0.19    0.42
   2  -9  10    0.63    0.52
  -2   9 -10    0.21    1.09
   2   9  10    1.09    1.34
   2   9  10   -0.26    1.07
   2   9  11   24.87    2.08
   2   9  11   21.25    1.98
   2   9  11   24.99    2.10
  -2  -9 -11   26.10    2.16
  -2  -9 -11   23.39    1.90
  -2  -9 -11   25.41    2.11
   2   9  12   40.01    2.82
   2   9  12   40.68    2.82
   2   9  12   41.70    2.90
   2   9  12   43.58    2.94
  -2  -9 -12   46.45    3.01
   2   9  12   43.11    2.91
   2  -9  12   42.49    2.78
   2   9  12   39.48    2.80
  -2  -9 -12   40.46    2.90
  -2  -9 -13   38.99    2.79
   2   9  13   44.73    2.84
   2  -9  13   38.17    2.62
  -2  -9 -13   46.63    2.89
   2   9  13   40.64    2.79
   2   9  13   42.34    2.81
   2   9  13   43.53    2.79
   2   9  13   48.17    2.89
   2  -9  14    3.07    0.51
   2   9  14    3.77    0.67
   2   9  14    2.83    0.64
   2   9  14    4.61    0.74
   2 -10 -16    3.64    0.58
  -2  10  15    3.12    0.81
  -2  10  15    3.77    0.82
   2 -10 -15    2.27    0.63
   2  10 -15    3.65    0.81
   2  10 -15    3.51    0.83
   2  10 -14    0.64    0.84
  -2  10  14    0.96    0.80
  -2  10  14    1.04    0.79
   2  10 -14    1.90    0.85
   2  10 -14    0.31    0.72
   2  10 -14    1.39    0.84
   2 -10 -14    0.12    0.59
   2 -10 -14    0.37    0.63
   2  10 -13   -0.34    0.94
   2 -10 -13    0.52    0.67
   2  10 -13    0.07    0.95
  -2 -10  13    1.03    0.61
   2 -10 -13    0.41    0.70
   2  10 -13    0.65    0.68
   2 -10 -13    0.64    0.71
   2  10 -13    1.75    1.01
   2  10 -13    1.02    0.92
   2 -10 -12    7.77    1.18
   2  10 -12    9.42    1.25
   2 -10 -12    8.82    1.31
   2  10 -12   11.58    1.60
   2 -10 -12    8.96    1.19
  -2 -10  12    9.33    1.12
   2  10 -11    3.94    1.32
   2  10 -11    2.76    0.90
   2  10 -11    2.34    1.12
  -2  10  11    1.11    1.18
   2 -10 -11    0.74    0.88
   2  10 -11    3.52    1.26
   2 -10 -11    3.12    1.54
   2  10 -11    2.92    2.11
   2  10 -11    2.80    1.01
   2  10 -11    0.98    1.39
  -2 -10  11    1.64    1.58
  -2 -10  11    3.95    0.91
   2  10 -11    2.43    1.63
   2 -10 -11    1.87    0.69
   2 -10 -11    3.70    1.06
   2  10 -11    4.03    1.02
   2 -10 -11    3.95    0.97
   2  10 -10    9.33    1.23
   2  10 -10   12.68    3.03
   2  10 -10    5.73    2.17
   2  10 -10   12.77    3.01
  -2  10  10    9.44    1.88
   2  10 -10    9.60    1.49
   2 -10 -10    1.95    1.17
   2 -10 -10   10.60    2.26
   2  10 -10   10.07    1.39
   2  10 -10    9.01    2.19
  -2 -10  10    7.34    2.26
  -2 -10  10    8.63    1.17
   2  10 -10   10.68    2.39
   2 -10 -10    8.14    1.06
   2  10 -10    8.57    1.30
   2 -10 -10    7.91    1.21
   2 -10 -10   10.32    1.40
  -2  10   9    3.22    1.35
  -2 -10   9    0.31    0.55
   2 -10  -9    0.17    0.84
   2  10  -9   -1.63    2.24
   2  10  -9    0.32    1.74
   2  10  -9    0.31    1.73
   2 -10  -9    0.97    0.74
   2  10  -9    1.70    1.05
   2  10  -9    0.44    1.19
  -2 -10   9    0.30    1.72
   2 -10  -9    0.62    0.78
   2  10  -9    0.87    0.92
   2 -10  -9    0.80    0.66
   2  10  -9    0.36    0.83
  -2 -10   9   -0.06    0.72
   2  10  -9    2.02    1.70
   2 -10  -9    1.90    1.66
   2 -10  -8   87.23    4.80
  -2 -10   8   70.40    4.55
  -2  10   8   87.21    5.87
   2  10  -8   93.53    7.46
   2  10  -8   85.68    7.32
   2  10  -8   82.85    6.94
   2 -10  -8   82.51    4.86
   2 -10  -8   81.03    6.66
  -2 -10   8   76.45    6.84
   2  10  -8   82.36    6.33
   2 -10  -8   83.44    5.11
   2 -10  -8   75.43    4.53
   2 -10  -8   79.52    4.80
   2  10  -8   82.12    4.88
  -2 -10   8   80.48    4.82
   2  10  -8   87.93    6.50
   2 -10  -8   76.11    4.73
   2 -10  -7  112.41    6.57
   2 -10  -7  115.27    6.56
   2 -10  -7  114.86    6.51
   2 -10  -7  125.25    6.52
  -2 -10   7   93.03    6.32
   2 -10  -7  129.21    8.67
   2  10  -7  130.47    8.17
   2 -10  -7  113.30    6.38
   2 -10  -7  126.87    6.89
  -2 -10   7  122.00    6.63
   2  10  -7  118.95    8.09
   2  10  -7  121.86    8.99
   2  10  -7  129.78    8.92
  -2  10   7  129.81    7.58
  -2 -10   7   98.57    8.30
   2 -10  -6   48.28    3.09
   2 -10  -6   49.54    3.08
   2 -10  -6   53.83    4.84
  -2  10   6   57.99    3.94
   2  10  -6   53.21    4.30
   2 -10  -6   48.75    3.32
   2 -10  -6   45.16    2.93
   2 -10  -6   49.55    3.03
  -2 -10   6   38.93    2.89
   2  10  -6   61.39    5.30
   2  10  -6   52.15    4.89
  -2 -10   6   47.00    4.70
   2 -10  -6   60.01    3.96
  -2 -10   6   51.46    3.16
   2  10  -6   47.69    4.27
   2 -10  -5   37.17    3.90
   2  10  -5   22.18    3.07
   2  10  -5   28.06    2.88
  -2 -10   5   27.52    3.35
   2 -10  -5   41.24    3.05
   2  10  -5   33.89    3.82
   2  10  -5   23.81    3.24
  -2 -10   5   23.84    1.92
   2  10  -5   26.29    3.07
   2 -10  -5   27.37    2.11
  -2 -10   5   31.31    2.16
   2  10  -5   29.90    3.05
   2 -10  -5   30.18    2.07
   2 -10  -5   35.06    2.39
   2 -10  -5   30.00    2.00
   2 -10  -5   32.24    2.31
   2 -10  -5   31.44    2.03
   2  10  -4   91.64    6.77
   2  10  -4   96.67    6.93
   2 -10  -4   89.21    5.33
   2 -10  -4  103.74    5.50
   2 -10  -4  111.21    7.16
   2  10  -4   89.16    6.28
   2 -10  -4   89.07    5.24
   2  10  -4   92.22    6.21
  -2 -10   4   92.35    6.76
  -2 -10   4   80.36    5.04
   2  10  -3   28.58    3.20
   2  10  -3   26.18    2.66
   2  10  -3   30.07    2.76
   2  10  -3   29.37    3.19
   2  10  -3   26.92    2.88
  -2 -10   3   26.79    3.08
   2  10  -2   13.47    1.74
   2 -10  -2   17.90    2.49
   2  10  -2   13.63    2.13
   2  10  -2   14.50    2.06
  -2 -10   2   13.96    2.24
   2 -10  -1  111.43    7.93
  -2 -10   1  117.34    8.02
  -2 -10   1  128.83    6.47
   2 -10  -1  152.15    8.38
   2  10  -1  123.32    7.54
  -2  10   1   89.84    6.80
   2  10  -1  110.99    7.92
   2  10  -1  113.98    7.89
   2 -10   0   14.91    2.27
  -2 -10   0   16.26    2.37
   2 -10   0   15.32    2.29
   2  10   0   16.18    2.01
  -2  10   0   12.34    1.55
   2  10   0   14.31    2.21
   2  10   0   17.23    2.15
   2 -10   1   77.98    6.14
   2 -10   1  105.40    6.35
   2  10   1   86.29    5.93
   2  10   1   97.84    6.20
   2  10   1   90.27    6.40
  -2  10  -1   75.01    5.39
  -2  10  -1   69.37    5.17
   2 -10   2   75.79    4.57
   2  10   2   73.20    5.57
  -2  10  -2   54.95    4.73
  -2  10  -2   60.29    5.03
   2  10   2   87.39    5.92
   2  10   2   64.92    5.73
  -2 -10  -2   84.25    4.24
   2 -10   2   84.01    4.78
   2 -10   2   67.26    5.73
   2 -10   2   71.20    4.29
  -2 -10  -3   15.62    1.42
   2 -10   3   14.95    2.50
   2 -10   3   20.37    1.85
  -2  10  -3   13.67    1.84
  -2  10  -3   16.99    2.26
   2 -10   3   16.56    1.44
   2  10   3   15.14    2.50
   2  10   3   15.37    2.47
  -2 -10  -3   19.07    1.34
   2 -10   3   18.76    1.46
   2 -10   3   19.49    1.39
   2 -10   3   19.07    1.73
   2 -10   4    2.81    1.56
  -2 -10  -4    4.62    0.75
   2  10   4    4.76    1.67
   2  10   4    6.84    1.85
  -2  10  -4    5.32    1.31
  -2  10  -4    5.44    1.52
   2 -10   4    5.41    0.84
  -2 -10  -4    4.51    0.68
  -2 -10  -4    3.98    0.74
   2 -10   4    4.27    0.77
   2 -10   4    6.13    0.81
  -2 -10  -4    4.25    0.76
   2 -10   5   10.32    2.50
  -2 -10  -5   15.20    1.32
   2  10   5   12.62    2.40
  -2 -10  -5   14.23    1.47
  -2  10  -5    9.30    2.00
   2 -10   5   11.00    1.22
  -2 -10  -5   13.74    1.09
  -2 -10  -5   11.53    1.25
   2 -10   5   11.68    1.16
  -2 -10  -5   13.90    1.28
   2 -10   5   11.65    1.24
   2 -10   6   53.73    3.54
   2  10   6   48.27    3.40
   2 -10   6   57.01    3.45
  -2 -10  -6   57.26    3.55
   2 -10   6   52.75    3.52
   2  10   6   58.74    5.44
   2  10   6   54.29    5.27
  -2  10  -6   62.41    4.72
  -2 -10  -6   56.13    3.60
  -2  10  -6   54.40    5.09
  -2 -10  -6   62.16    3.83
   2 -10   6   60.58    5.73
  -2 -10  -6   64.92    3.62
   2 -10   7   51.60    3.32
   2  10   7   45.75    3.18
   2 -10   7   54.05    3.16
   2 -10   7   47.66    3.26
  -2  10  -7   39.79    4.66
  -2  10  -7   57.84    4.55
  -2 -10  -7   46.92    3.21
  -2 -10  -7   47.17    3.28
  -2 -10  -7   54.89    3.29
   2  10   7   46.43    4.91
   2  10   7   52.40    5.20
  -2 -10  -7   54.16    3.58
   2 -10   7   55.77    5.64
  -2 -10  -8    8.57    1.13
  -2 -10  -8    9.60    1.03
  -2  10  -8    8.88    1.89
  -2  10  -8   11.23    2.07
   2 -10   8    7.51    0.97
   2  10   8    9.70    2.26
   2  10   8    9.30    2.33
  -2  10  -8    8.23    0.99
  -2 -10  -8    6.03    1.23
   2  10   8    8.48    1.20
   2  10   8    8.26    1.27
   2 -10   8    8.31    1.12
   2 -10   8    7.58    2.34
  -2 -10  -9    5.28    0.90
  -2  10  -9    7.44    1.78
  -2  10  -9    4.31    1.54
   2 -10   9    3.64    0.76
   2  10   9    1.94    1.45
  -2  10  -9    4.31    0.78
   2  10   9    4.43    1.12
   2  10   9    5.31    1.15
   2 -10   9    3.61    0.86
  -2 -10  -9    4.62    0.77
   2 -10   9    5.08    2.16
  -2 -10  -9    6.49    1.22
   2 -10  10    7.12    0.86
   2 -10  10    7.68    1.02
   2  10  10    5.77    1.19
   2  10  10    7.91    1.20
  -2 -10 -10    7.64    0.89
  -2 -10 -10    7.31    1.00
  -2  10 -10    5.67    0.86
  -2 -10 -10    9.64    1.32
   2  10  11    5.50    1.11
   2  10  11    4.94    1.08
   2  10  11    6.04    1.06
   2  10  11    5.77    1.09
  -2 -10 -11    6.39    1.11
   2  10  12    5.39    0.93
   2  10  12    6.53    1.10
  -2 -10 -12    6.22    1.00
   2 -10  12    7.41    0.97
   2  10  12    6.42    0.99
   2  10  12    5.70    0.95
   2  10  12    6.65    1.06
   2  10  13    7.66    0.99
   2  10  13    7.67    1.02
   2  10  13    5.90    0.95
   2  10  13    7.36    0.92
   2 -10  13    7.13    0.84
   2  10  13    7.64    0.94
   2  10  14    0.83    0.50
   2  10  14    1.99    0.52
   2 -10  14    0.55    0.35
   2  11 -15    6.02    0.90
   2  11 -15    5.83    0.85
  -2  11  15    5.94    0.90
  -2  11  15    7.70    0.93
   2 -11 -15    5.19    0.76
   2  11 -14    0.58    0.62
   2  11 -14    0.44    0.74
   2  11 -14    0.44    0.74
   2  11 -14    1.27    0.79
  -2  11  14   -0.19    0.71
   2 -11 -14    0.05    0.60
   2  11 -13    0.69    0.79
   2  11 -13    0.89    0.90
  -2 -11  13    0.38    0.56
   2  11 -13    0.32    0.90
   2 -11 -13    1.10    0.69
   2 -11 -13    0.40    0.63
   2  11 -13    0.54    0.90
   2 -11 -12    8.51    1.16
  -2 -11  12   10.79    1.22
   2  11 -12   10.86    1.23
   2  11 -12   16.72    1.68
   2 -11 -12    9.09    1.27
   2 -11 -12    8.25    1.30
   2  11 -12   14.45    1.63
   2 -11 -11    9.24    1.31
   2 -11 -11    8.91    1.18
   2  11 -11    8.30    1.17
   2  11 -11    8.26    1.37
  -2 -11  11    9.04    1.17
   2  11 -11    9.65    1.30
   2  11 -11    7.47    1.05
   2  11 -11    8.19    1.45
   2  11 -10   19.91    3.55
   2  11 -10   15.82    2.94
   2  11 -10   21.01    3.56
   2  11 -10   18.27    1.85
   2  11 -10   17.51    1.66
   2  11 -10   18.34    1.78
   2 -11 -10   13.98    2.53
   2 -11 -10   13.40    1.65
   2 -11 -10   16.61    1.59
  -2  11  10   14.74    2.29
  -2 -11  10   18.39    1.64
   2  11 -10   13.30    2.56
   2  11 -10   17.06    1.56
  -2 -11  10   14.86    3.01
  -2 -11   9    7.72    0.99
   2 -11  -9    8.01    1.04
   2 -11  -9    2.40    1.10
   2 -11  -9   10.61    2.28
   2  11  -9    9.26    2.51
   2  11  -9    9.50    2.70
   2  11  -9   12.28    3.02
   2  11  -9   12.05    1.49
   2 -11  -9    9.78    1.37
   2  11  -9    8.13    1.30
   2 -11  -9    8.79    1.19
  -2  11   9   10.89    1.93
   2  11  -9    7.36    2.12
  -2 -11   9    9.09    1.26
  -2 -11   9    9.45    2.43
   2  11  -9    9.36    1.23
   2 -11  -8  122.54    8.45
   2 -11  -8  104.38    6.28
  -2 -11   8  115.54    6.38
   2  11  -8  125.15    8.32
   2 -11  -8  106.39    6.27
  -2  11   8  107.93    7.34
  -2 -11   8  102.13    6.08
   2 -11  -8   95.85    5.96
   2 -11  -8  110.77    6.56
   2 -11  -8  128.44    6.70
   2  11  -8  126.26    9.25
   2  11  -8  118.14    8.78
   2  11  -8  121.89    9.30
  -2 -11   8   98.13    8.32
  -2  11   7  154.03    9.43
  -2 -11   7  162.31    8.57
   2  11  -7  146.95   10.06
   2 -11  -7  145.10    8.45
  -2 -11   7  132.14    8.26
   2 -11  -7  174.91    8.87
   2 -11  -7  142.66    8.23
   2 -11  -7  155.67    8.76
   2 -11  -7  147.61   10.42
   2  11  -7  171.31   11.40
   2  11  -7  148.10   10.65
  -2 -11   7  132.34   10.39
  -2 -11   6  113.84    6.10
   2  11  -6  107.42    7.44
  -2  11   6   98.45    6.70
  -2 -11   6   91.47    5.81
   2 -11  -6   99.24    6.18
   2 -11  -6  113.81    6.31
   2 -11  -6   97.35    5.79
   2 -11  -6  105.98    7.90
   2  11  -6  119.25    8.63
   2  11  -6  115.21    8.27
  -2 -11   6   86.18    7.59
   2 -11  -6  141.34    7.26
   2 -11  -5   15.97    1.50
  -2 -11   5   15.02    1.48
   2  11  -5   18.54    2.47
  -2  11   5   19.15    2.04
   2 -11  -5   15.78    1.32
  -2 -11   5   14.69    1.34
   2 -11  -5   18.01    1.69
   2 -11  -5   15.43    1.59
   2 -11  -5   17.54    2.81
   2  11  -5   15.53    2.56
   2  11  -5   15.36    2.85
   2  11  -5   19.35    2.94
   2 -11  -5   21.45    2.35
  -2 -11   5   16.18    2.62
   2 -11  -4   61.37    4.07
   2  11  -4   70.13    5.30
   2  11  -4   61.74    5.01
   2  11  -4   68.35    5.72
   2 -11  -4   63.02    3.95
  -2 -11   4   56.70    3.91
   2 -11  -4   72.24    4.32
   2 -11  -4   76.09    5.95
   2  11  -4   74.75    5.99
  -2 -11   4   64.45    5.59
  -2 -11   3   15.08    1.40
   2 -11  -3   15.47    1.37
   2  11  -3   13.42    2.13
  -2 -11   3   13.52    1.26
   2 -11  -3   13.71    1.25
   2 -11  -3   15.26    1.51
   2  11  -3   15.19    2.46
   2  11  -3   12.34    2.29
  -2 -11   3   13.55    2.36
   2 -11  -3   22.37    2.36
   2 -11  -2   47.84    3.58
  -2 -11   2   28.36    3.49
   2 -11  -2   34.96    2.33
   2 -11  -2   37.41    2.43
   2 -11  -2   38.07    2.60
   2 -11  -2   38.93    3.86
  -2 -11   2   33.68    2.41
   2  11  -2   32.55    3.48
   2  11  -2   24.86    3.34
   2 -11  -1  162.59    8.41
   2 -11  -1  106.58    8.45
  -2 -11   1  122.81    8.67
   2 -11  -1  128.29    7.05
   2 -11  -1  127.33    6.89
  -2 -11   1  115.11    6.96
  -2 -11   1  123.09    7.09
   2 -11  -1  144.55    8.87
   2  11  -1  123.40    8.78
   2  11  -1  123.79    8.60
  -2 -11   1  136.57    7.16
  -2 -11   0   14.79    1.39
   2 -11   0   18.77    1.76
  -2 -11   0   15.51    2.51
   2 -11   0   19.24    2.26
   2 -11   0   16.93    2.49
   2 -11   0   18.13    1.24
  -2 -11   0   12.38    1.23
  -2 -11   0   15.22    1.32
   2 -11   0   17.80    2.55
  -2  11   0   10.71    1.56
   2  11   0   15.88    2.49
   2  11   0   14.25    2.16
   2  11   0   12.19    1.88
  -2 -11  -1   43.15    2.61
   2  11   1   41.36    3.76
   2  11   1   36.39    3.89
   2  11   1   35.19    3.47
  -2  11  -1   23.42    2.81
  -2 -11  -1   39.12    2.54
   2 -11   1   38.56    2.37
   2 -11   1   42.35    2.95
   2 -11   1   29.75    3.60
  -2 -11  -2   58.88    3.26
   2  11   2   52.81    4.55
   2  11   2   45.63    4.67
   2  11   2   46.26    4.27
   2 -11   2   50.23    3.37
   2 -11   2   49.42    3.12
   2 -11   2   55.16    3.60
   2 -11   2   44.44    4.52
   2  11   3   83.74    6.39
   2  11   3   76.37    6.53
   2  11   3   85.33    6.35
  -2  11  -3   65.49    5.56
   2 -11   3   77.63    4.67
   2 -11   3   69.43    6.26
   2 -11   3   92.40    5.29
  -2 -11  -3   78.47    4.74
   2 -11   3   83.07    5.00
   2  11   4   19.76    3.05
   2  11   4   24.31    3.21
   2 -11   4   21.08    3.13
  -2  11  -4   15.06    2.37
   2 -11   4   22.62    1.57
  -2 -11  -4   18.97    1.62
   2 -11   4   17.62    1.57
  -2 -11  -4   18.39    1.60
  -2 -11  -4   18.51    1.60
   2  11   5    2.25    1.38
   2 -11   5    3.38    0.77
   2 -11   5    2.80    0.82
  -2 -11  -5    2.86    0.75
  -2  11  -5    4.59    1.66
  -2 -11  -5    2.74    0.79
   2 -11   5    2.74    0.74
  -2 -11  -5    3.33    0.70
   2 -11   5    2.20    1.49
  -2 -11  -6   26.61    2.15
  -2 -11  -6   34.41    2.23
   2 -11   6   22.32    3.58
   2  11   6   26.71    2.06
   2 -11   6   27.46    2.10
  -2  11  -6   27.95    3.11
  -2 -11  -6   28.59    2.15
  -2  11  -6   23.84    3.30
   2 -11   6   30.22    2.04
   2 -11   6   25.98    2.11
   2  11   6   26.90    3.70
   2  11   6   28.16    3.72
  -2 -11  -7   63.90    3.98
  -2 -11  -7   69.99    3.98
  -2  11  -7   64.44    5.18
  -2 -11  -7   65.58    3.93
   2  11   7   62.32    5.99
   2  11   7   59.12    5.90
   2 -11   7   60.11    3.87
   2  11   7   58.82    3.83
  -2  11  -7   44.69    5.20
   2 -11   7   59.81    3.92
   2 -11   7   64.55    3.78
   2 -11   7   56.74    5.98
   2  11   8   12.02    2.52
   2  11   8   14.16    2.85
   2 -11   8   13.66    1.26
   2  11   8   10.07    1.33
   2 -11   8   13.06    1.33
   2  11   8   13.13    1.47
  -2  11  -8   10.95    2.08
  -2  11  -8   10.07    2.17
  -2 -11  -8   12.10    1.34
  -2 -11  -8   14.77    1.33
   2 -11   8   13.82    2.88
  -2 -11  -8   13.87    1.59
   2 -11   9   15.14    1.40
   2  11   9   14.51    1.52
   2  11   9   14.89    1.57
   2 -11   9   13.31    1.26
  -2 -11  -9   13.37    1.37
  -2 -11  -9   16.88    1.39
  -2 -11  -9   17.13    1.73
   2 -11  10   15.09    1.28
   2  11  10   15.38    1.57
   2  11  10   18.76    1.69
   2  11  10   17.11    1.66
  -2 -11 -10   16.67    1.47
  -2 -11 -10   16.02    1.36
   2 -11  11    7.19    1.03
   2  11  11    6.35    1.10
   2  11  11    5.65    1.06
   2  11  11    6.36    1.04
   2  11  11    7.29    1.13
   2  11  12    7.06    1.01
   2  11  12    8.37    1.08
   2 -11  12    7.44    0.95
   2  11  12    7.66    1.01
   2  11  12    7.16    1.10
   2  11  12    7.23    0.96
   2  11  12    7.92    1.03
   2 -11  13   15.19    1.24
   2  11  13   17.26    1.41
   2  11  13   15.60    1.37
   2  11  13   18.40    1.44
   2  11  13   17.94    1.40
   2  11  13   16.27    1.38
   2  12 -14   10.78    1.13
   2  12 -14    6.94    0.89
   2  12 -14   10.05    1.09
  -2  12  14    7.69    1.05
   2  12 -14    9.84    1.10
   2 -12 -14    9.06    1.00
   2 -12 -13   15.80    1.50
   2  12 -13   19.49    1.68
   2  12 -13   15.72    1.50
   2  12 -13   17.10    1.62
  -2  12  13   16.76    1.56
   2  12 -13   17.39    1.65
  -2 -12  13   14.78    1.33
  -2 -12  12    0.72    0.71
   2  12 -12    1.67    0.98
   2  12 -12    2.19    1.03
   2  12 -12    0.55    0.80
   2 -12 -12    1.32    0.68
   2 -12 -12    0.62    0.70
   2  12 -11    2.57    0.82
   2  12 -11    3.40    1.10
  -2 -12  11    2.63    0.89
   2 -12 -11    4.52    0.96
   2 -12 -11    2.85    0.90
   2  12 -11    1.63    0.90
   2  12 -11    3.48    1.14
   2  12 -11    3.22    1.19
   2 -12 -10    0.80    0.90
   2  12 -10    5.64    1.14
   2 -12 -10    4.88    1.04
   2 -12 -10    5.20    1.11
   2  12 -10    5.08    1.01
  -2 -12  10    5.93    1.09
   2  12 -10    4.51    1.22
  -2 -12  10    5.40    0.81
   2  12 -10    4.13    2.09
   2  12 -10    4.06    0.92
   2 -12  -9   23.35    3.16
   2  12  -9   23.94    2.04
   2 -12  -9   20.39    2.08
   2 -12  -9   22.59    2.12
   2  12  -9   23.25    1.91
  -2 -12   9   20.15    1.74
  -2  12   9   24.60    2.87
  -2 -12   9   26.77    2.08
   2  12  -9   22.69    3.30
   2  12  -9   24.66    2.16
  -2 -12   9   17.29    3.12
   2  12  -9   16.37    3.13
   2  12  -9   29.59    4.19
   2  12  -9   28.23    4.07
   2  12  -8   52.72    3.36
  -2 -12   8   43.65    4.99
   2 -12  -8   62.34    4.24
  -2 -12   8   54.55    3.47
   2  12  -8   42.62    4.68
  -2  12   8   49.98    4.30
  -2 -12   8   45.48    3.14
   2 -12  -8   43.19    2.97
   2 -12  -8   55.37    3.63
   2 -12  -8   57.60    3.64
   2 -12  -8   51.68    5.05
   2  12  -8   55.30    5.83
   2  12  -8   42.10    5.03
   2  12  -8   57.31    5.98
  -2 -12   7   62.89    6.24
   2 -12  -7   95.50    5.64
  -2 -12   7   78.88    4.64
   2  12  -7   79.27    6.26
  -2  12   7   68.00    5.35
  -2 -12   7   70.38    4.38
   2 -12  -7   67.68    4.23
   2 -12  -7   80.83    4.81
   2 -12  -7   65.05    4.65
   2 -12  -7   81.67    6.55
   2  12  -7   83.04    6.92
   2  12  -7   80.73    7.18
   2 -12  -6   70.52    4.73
  -2 -12   6   45.99    5.04
  -2 -12   6   67.50    3.80
   2  12  -6   59.16    5.01
  -2  12   6   57.88    4.37
  -2 -12   6   52.02    3.46
   2 -12  -6   51.83    3.35
   2 -12  -6   53.95    3.76
   2 -12  -6   52.87    3.75
   2 -12  -6   49.97    5.20
   2  12  -6   67.84    6.24
   2  12  -6   59.66    5.65
   2 -12  -5  192.74    9.57
  -2 -12   5  135.70    9.98
   2 -12  -5  132.12    8.12
   2  12  -5  142.84    9.50
   2  12  -5  130.09    9.88
   2 -12  -5  139.09    7.96
  -2 -12   5  133.87    8.01
   2 -12  -5  168.69    8.50
   2 -12  -5  170.55   10.50
   2  12  -5  151.43   10.67
   2  12  -5  157.64   10.53
  -2 -12   4   84.44    6.99
   2 -12  -4   85.12    5.38
   2  12  -4   82.64    7.04
   2 -12  -4   85.22    5.23
  -2 -12   4   85.42    5.26
   2 -12  -4   95.03    5.61
   2 -12  -4   99.90    7.35
   2  12  -4   95.83    7.45
  -2 -12   3    7.00    1.08
  -2 -12   3    6.88    1.83
   2 -12  -3    9.38    1.77
  -2 -12   3   10.77    1.67
  -2 -12   3    6.47    1.00
   2 -12  -3    4.91    0.69
   2 -12  -3    5.28    0.92
  -2 -12   3    6.01    0.91
   2 -12  -3    5.86    1.02
   2 -12  -3    6.02    0.85
   2  12  -3    6.70    1.67
   2  12  -3    5.32    1.77
   2  12  -3    7.98    1.97
  -2 -12   2    4.96    1.69
  -2 -12   2    5.10    0.95
   2 -12  -2    7.85    1.70
  -2 -12   2    6.17    0.96
   2  12  -2    5.25    1.58
   2 -12  -2    5.40    0.71
   2 -12  -2    5.58    0.89
   2 -12  -2    5.35    0.97
   2 -12  -2    6.08    0.85
   2 -12  -2    4.37    1.66
   2  12  -2    5.25    1.62
  -2 -12   1    3.13    0.81
   2  12  -1    1.56    1.23
   2  12  -1    2.14    1.39
   2 -12  -1    2.63    0.69
   2 -12  -1    2.00    0.60
  -2 -12   1    1.95    0.71
   2 -12  -1    2.92    0.85
   2 -12  -1    1.82    0.58
  -2 -12   1    2.39    0.80
  -2 -12   1    2.33    0.64
   2 -12  -1    2.34    1.32
   2 -12  -1    2.05    1.38
  -2 -12   1    2.03    1.32
   2 -12  -1    1.91    1.36
   2 -12   0  157.75    9.22
  -2 -12   0  152.76    9.16
   2 -12   0  157.03    9.22
   2 -12   0  177.34    9.12
   2 -12   0  198.24    9.90
  -2 -12   0  183.96    9.59
   2 -12   0  205.31   10.75
   2 -12   0  155.63   11.02
  -2 -12   0  165.85    9.33
   2  12   0  151.03   11.06
   2  12   0  153.93   11.06
  -2 -12   0  176.82    9.35
   2 -12   0  168.50    9.14
   2  12   1   64.63    4.99
   2 -12   1   52.90    3.50
   2 -12   1   59.97    3.48
   2 -12   1   65.21    4.12
   2 -12   1   51.00    5.05
  -2 -12  -1   61.61    3.72
   2  12   1   62.69    5.14
   2  12   1   67.85    5.65
   2 -12   1   60.98    3.56
  -2 -12  -1   62.99    3.70
   2  12   2    8.14    1.80
   2 -12   2    7.79    0.94
   2 -12   2    7.56    1.31
   2 -12   2    8.28    1.99
   2 -12   2    6.65    0.96
   2  12   2    6.54    2.03
   2  12   2    8.44    1.96
  -2  12  -2    7.32    1.49
   2  12   3   27.04    3.28
   2 -12   3   21.61    1.81
   2 -12   3   19.22    3.01
   2 -12   3   24.18    2.26
   2 -12   3   24.74    2.16
  -2 -12  -3   24.60    1.91
   2  12   3   21.93    3.33
   2  12   3   23.13    3.17
  -2  12  -3   20.30    2.62
   2  12   4   15.67    2.60
  -2 -12  -4   16.68    1.47
   2 -12   4   12.43    1.40
   2 -12   4   15.20    1.33
   2 -12   4   15.85    2.76
  -2 -12  -4   14.43    1.43
   2  12   4   12.32    2.63
   2  12   4   12.00    2.51
  -2  12  -4   12.91    2.17
  -2  12  -5    2.84    1.40
   2  12   5    1.49    1.51
   2  12   5    1.90    1.53
  -2 -12  -5    2.68    0.78
   2 -12   5    1.16    1.70
  -2 -12  -5    2.15    0.76
   2 -12   5    2.51    0.72
  -2  12  -5    4.04    1.39
   2  12   5    2.08    1.38
   2 -12   5    3.14    0.89
  -2  12  -6    6.68    1.96
  -2 -12  -6    7.38    1.07
   2 -12   6    8.58    1.08
   2  12   6    6.88    2.20
  -2  12  -6   10.52    1.99
   2 -12   6    8.59    2.31
  -2 -12  -6    9.79    1.13
  -2 -12  -6    8.19    1.09
   2 -12   6    7.97    1.16
   2  12   6    8.51    1.11
  -2  12  -7   12.95    2.57
   2  12   7   17.59    3.13
   2  12   7   16.84    3.15
  -2 -12  -7   16.04    1.57
  -2 -12  -7   17.74    1.57
   2 -12   7   16.83    1.49
  -2  12  -7   18.05    2.59
  -2 -12  -7   19.48    1.67
   2 -12   7   17.56    3.14
   2  12   7   17.72    1.59
   2  12   7   19.30    1.67
   2  12   8    6.73    2.09
   2  12   8    5.69    2.12
  -2 -12  -8    5.27    0.86
   2 -12   8    3.55    1.65
  -2 -12  -8    5.65    0.89
   2 -12   8    4.21    0.83
  -2  12  -8    4.50    1.56
  -2  12  -8    5.20    1.65
   2  12   8    4.62    0.97
   2  12   8    4.94    1.04
  -2 -12  -9   12.48    1.20
  -2 -12  -9   11.03    1.22
   2 -12   9   13.79    1.49
   2  12   9   12.79    1.39
   2  12   9   13.73    1.49
   2 -12   9   10.82    1.14
   2  12  10   13.06    1.38
   2  12  10   12.43    1.39
   2 -12  10   11.33    1.34
   2 -12  10    9.69    1.06
   2  12  10   12.57    1.35
   2  12  10   13.51    1.41
   2  12  11    5.73    1.02
   2  12  11    7.18    1.03
   2  12  11    7.10    1.04
   2 -12  11    6.35    0.98
  -2 -12 -11    9.29    1.26
   2  12  11    4.98    0.92
   2  12  11    7.90    1.08
   2  12  12    2.78    0.72
   2  12  12    2.23    0.67
   2 -12  12    2.23    0.67
   2  12  12    2.91    0.79
   2  12  12    1.93    0.72
   2  12  12    2.05    0.68
   2  12  12    3.20    0.76
   2  12  12    2.04    0.66
   2  12  13    0.51    0.43
   2  12  13    0.63    0.55
   2  12  13    0.56    0.50
   2  12  13    1.01    0.51
   2 -12  13    0.93    0.46
  -2  13  14    4.21    0.80
  -2  13  14    4.33    0.80
   2  13 -14    4.22    0.75
   2  13 -13    6.25    0.97
   2  13 -13    3.54    0.76
   2  13 -13    5.26    0.93
  -2  13  13    5.12    0.96
  -2 -13  13    3.90    0.71
   2  13 -13    5.67    0.95
   2  13 -12   13.35    1.49
  -2 -13  12   11.72    1.24
   2 -13 -12   11.42    1.30
   2  13 -12   12.89    1.43
   2  13 -12   15.45    1.56
   2  13 -12   11.09    1.31
   2  13 -11    8.12    1.23
   2 -13 -11    6.02    1.02
   2 -13 -11    6.56    1.13
  -2 -13  11    6.63    1.06
   2  13 -11    7.00    1.27
   2  13 -11    8.18    1.35
   2  13 -10    4.88    1.13
   2  13 -10    4.14    0.92
  -2 -13  10    3.43    0.99
   2  13 -10    3.88    1.02
   2 -13 -10    1.87    0.93
   2 -13 -10    3.21    0.91
   2 -13  -9    4.92    1.06
   2 -13  -9    3.96    1.03
   2  13  -9    2.68    0.92
   2  13  -9    3.15    1.07
  -2 -13   9    2.77    1.00
   2  13  -9    4.87    2.40
   2  13  -9    5.54    2.54
  -2 -13   9    3.60    0.85
   2 -13  -8   10.20    2.27
   2 -13  -8   10.49    1.79
  -2 -13   8    9.07    2.22
   2 -13  -8    8.52    1.31
   2 -13  -8    7.90    1.32
   2  13  -8   11.88    2.90
   2  13  -8    8.68    2.39
  -2 -13   8   12.05    1.44
  -2 -13   8   10.54    1.23
   2  13  -8   10.26    1.33
   2 -13  -7   60.65    4.30
  -2 -13   7   41.21    4.77
  -2 -13   7   45.28    3.13
   2 -13  -7   43.74    2.93
  -2 -13   7   54.07    3.41
   2 -13  -7   50.30    3.48
   2 -13  -7   47.77    4.89
   2  13  -7   50.74    5.30
   2  13  -7   52.45    5.78
  -2 -13   6    9.84    1.20
   2 -13  -6    7.09    0.90
  -2 -13   6    9.99    1.33
   2 -13  -6    8.75    2.34
   2  13  -6    8.27    2.56
   2  13  -6    8.86    2.45
  -2 -13   6   12.59    2.45
   2 -13  -6   11.32    1.95
  -2 -13   5   45.01    3.30
   2 -13  -5   37.99    3.57
  -2 -13   5   34.77    4.02
   2 -13  -5   30.55    2.27
  -2 -13   5   32.59    2.42
   2 -13  -5   30.00    2.48
   2 -13  -5   38.09    2.74
   2 -13  -5   39.33    4.32
   2  13  -5   42.45    4.64
   2  13  -5   38.72    4.68
  -2 -13   4   15.82    2.72
  -2 -13   4   26.85    2.53
   2 -13  -4   18.04    2.57
  -2 -13   4   21.48    1.84
   2 -13  -4   17.83    1.67
   2 -13  -4   16.81    1.50
  -2 -13   4   19.39    1.68
   2 -13  -4   17.54    1.82
   2 -13  -4   21.59    3.14
   2  13  -4   18.62    2.97
   2  13  -4   21.07    3.21
   2 -13  -3   43.83    3.64
  -2 -13   3   27.15    3.61
  -2 -13   3   47.71    3.44
  -2 -13   3   36.37    2.65
  -2 -13   3   34.00    2.44
   2 -13  -3   27.97    2.31
   2 -13  -3   30.00    2.08
  -2 -13   3   28.49    2.26
   2 -13  -3   33.39    2.28
   2 -13  -3   35.21    2.60
   2  13  -3   29.36    3.85
   2  13  -3   32.56    4.04
   2 -13  -2   47.54    3.91
  -2 -13   2   32.23    3.89
  -2 -13   2   36.97    2.76
  -2 -13   2   39.05    2.64
   2 -13  -2   33.17    2.52
   2  13  -2   36.99    4.03
   2  13  -2   32.89    4.10
   2 -13  -2   34.70    2.46
   2 -13  -2   32.30    2.27
   2 -13  -2   39.83    2.81
   2 -13  -2   31.63    3.86
   2  13  -2   34.32    4.13
   2 -13  -1    6.12    0.95
  -2 -13   1    5.84    0.96
   2 -13  -1    6.16    0.82
   2 -13  -1    9.92    2.05
  -2 -13   1    5.09    1.05
   2 -13  -1   10.04    1.45
  -2 -13   1    6.41    1.91
   2 -13  -1    7.52    1.19
   2 -13  -1    7.48    0.98
  -2 -13   1    7.14    1.07
   2  13  -1    7.50    2.03
   2  13  -1    7.58    2.14
   2 -13   0   40.89    2.75
   2 -13   0   39.53    2.71
  -2 -13   0   35.60    2.66
   2 -13   0   42.59    2.61
   2 -13   0   49.93    3.39
  -2 -13   0   45.35    3.08
   2 -13   0   37.52    4.26
   2 -13   0   46.53    4.02
   2 -13   0   45.30    3.06
  -2 -13   0   41.49    2.81
   2 -13   0   37.32    2.58
   2  13   0   30.65    4.07
   2  13   0   39.37    4.45
   2 -13   1    3.11    0.74
   2 -13   1    2.67    0.68
  -2 -13  -1    2.90    0.77
   2 -13   1    3.39    1.14
  -2 -13  -1    4.59    1.02
   2 -13   1    2.30    1.42
   2  13   1    2.79    1.57
   2  13   1    2.51    1.60
  -2 -13  -1    4.62    0.89
   2 -13   1    3.63    0.71
   2 -13   2    2.75    0.75
   2 -13   2    1.77    0.70
   2 -13   2    1.58    1.27
   2 -13   2    3.16    1.05
   2 -13   2    2.41    0.78
   2  13   2    3.52    1.77
   2  13   2    2.14    1.39
  -2  13  -2    0.15    0.87
   2 -13   3   10.89    1.23
  -2 -13  -3   12.94    1.33
   2 -13   3    9.78    1.25
   2 -13   3    8.26    2.20
   2 -13   3   13.38    1.70
  -2 -13  -3   12.48    1.31
   2  13   3    9.75    2.42
   2  13   3   15.24    2.67
   2  13   3   14.75    2.47
  -2  13  -3    6.65    1.58
  -2  13  -4    4.79    1.49
   2  13   4    6.66    1.88
  -2 -13  -4    6.90    1.07
   2 -13   4    7.77    1.01
  -2 -13  -4    5.79    0.99
   2 -13   4    6.33    2.03
   2 -13   4    6.88    1.08
   2  13   4    7.25    2.25
   2  13   4    6.65    2.16
   2 -13   4    6.82    1.04
  -2  13  -4    7.10    1.61
  -2  13  -5    2.42    1.37
   2  13   5    0.97    1.47
   2  13   5    3.50    1.76
   2 -13   5    1.72    0.79
  -2 -13  -5    1.18    0.78
   2 -13   5    2.12    0.76
  -2  13  -5    3.67    1.32
  -2 -13  -5    1.09    0.59
   2 -13   5    1.80    1.44
   2  13   5    2.75    1.49
   2  13   6    8.48    2.41
   2  13   6    8.40    2.17
  -2  13  -6    7.20    1.94
  -2 -13  -6    6.01    1.00
   2 -13   6    6.52    0.98
  -2 -13  -6    6.16    0.99
   2 -13   6    8.67    2.31
   2 -13   6    7.98    1.17
  -2  13  -6    6.44    1.62
  -2  13  -6    9.71    2.00
   2 -13   6    7.24    1.14
  -2 -13  -7   11.40    1.19
  -2  13  -7    9.72    1.93
  -2 -13  -7   10.07    1.18
  -2  13  -7    6.41    1.82
   2  13   7   10.39    2.42
   2 -13   7    9.73    2.46
   2  13   7    8.78    1.14
   2  13   7    8.11    1.20
  -2  13  -7    5.75    1.90
   2 -13   7    6.70    1.04
   2  13   7    7.49    2.31
   2  13   7    9.81    2.50
   2 -13   8   11.35    1.17
   2  13   8   10.76    1.32
   2  13   8   11.02    1.24
  -2 -13  -8   10.95    1.20
   2 -13   9    1.96    0.68
   2 -13   9    1.45    0.88
   2  13   9    1.87    0.85
   2  13   9    1.43    0.81
   2  13  10    3.45    0.93
   2  13  10    1.67    0.78
   2  13  10    3.21    0.83
   2  13  10    3.48    0.90
   2 -13  10    1.84    0.58
  -2 -13 -10    4.45    1.15
   2 -13  10    3.92    0.87
   2  13  11    0.58    0.74
   2  13  11    0.74    0.67
   2  13  11    0.86    0.65
   2  13  11    1.23    0.74
   2  13  11    0.74    0.66
   2 -13  11    1.54    0.72
   2  13  12    4.88    0.78
   2  13  12    5.42    0.81
   2  13  12    5.20    0.78
   2  13  12    4.30    0.75
   2  13  12    6.17    0.87
   2  13  12    4.71    0.81
   2 -13  12    6.21    0.75
   2 -13  13    2.74    0.43
   2  14 -13   17.94    1.49
   2  14 -13   16.71    1.41
   2  14 -13   16.72    1.40
  -2 -14  13   16.13    1.26
  -2  14  13   20.46    1.55
  -2 -14  12    4.42    0.81
   2  14 -12    5.53    1.02
   2  14 -12    6.12    1.04
   2  14 -12    4.91    0.97
   2  14 -12    5.40    0.85
  -2  14  12    5.90    1.01
   2  14 -11    8.22    1.14
  -2 -14  11    6.99    1.07
   2 -14 -11    6.74    0.97
   2  14 -11    8.52    1.28
   2  14 -10   18.01    1.75
   2  14 -10   15.35    1.56
  -2 -14  10   19.73    1.74
   2 -14 -10   17.62    1.64
   2  14  -9   10.30    1.30
   2 -14  -9    6.66    1.14
  -2 -14   9    8.74    1.29
  -2 -14   9    6.85    1.04
  -2 -14   8   14.99    1.60
   2  14  -8   12.58    1.45
   2 -14  -8   12.78    1.54
  -2 -14   8   14.22    1.43
   2 -14  -8   15.13    2.05
  -2 -14   7   11.24    1.41
   2 -14  -7    6.45    0.84
  -2 -14   7    8.24    1.18
   2  14  -7    9.19    2.44
   2  14  -7   15.21    3.10
   2  14  -7   11.88    2.96
   2 -14  -7   10.03    1.30
   2 -14  -7    7.42    2.15
  -2 -14   7    7.92    2.09
   2 -14  -7   11.06    1.96
  -2 -14   6    5.56    1.06
   2  14  -6    7.93    2.45
   2  14  -6    7.92    2.22
   2 -14  -6    7.67    1.26
   2 -14  -6    6.58    0.85
   2 -14  -6    5.25    1.93
  -2 -14   6    2.78    1.65
   2 -14  -6   11.00    2.00
  -2 -14   5   18.62    1.75
   2 -14  -5   17.18    1.55
   2  14  -5   27.59    3.78
   2  14  -5   24.93    3.85
   2 -14  -5   20.39    1.94
   2 -14  -5   19.63    3.18
  -2 -14   5   17.97    2.96
  -2 -14   5   26.07    2.48
   2 -14  -5   23.39    2.78
  -2 -14   4   -0.34    0.83
  -2 -14   4    0.97    0.80
   2 -14  -4    0.32    0.71
   2  14  -4    0.57    1.32
   2  14  -4   -0.33    1.69
   2  14  -4    0.31    1.54
   2 -14  -4    0.39    0.55
   2 -14  -4    0.56    0.83
   2 -14  -4    0.53    1.54
  -2 -14   4    0.27    1.14
   2 -14  -4    1.03    1.42
  -2 -14   4    0.67    1.13
   2 -14  -3   20.55    1.85
   2  14  -3   14.95    2.82
   2  14  -3   17.63    3.11
   2 -14  -3   21.98    2.74
  -2 -14   3   27.36    2.68
  -2 -14   3   13.14    2.63
   2 -14  -3   15.21    1.58
  -2 -14   3   21.78    1.80
   2 -14  -3   14.33    1.30
   2 -14  -3   14.28    1.42
   2 -14  -2   16.91    1.79
   2  14  -2   19.62    3.19
   2  14  -2   17.02    3.02
   2 -14  -2   24.73    2.90
  -2 -14   2   17.22    2.81
  -2 -14   2   19.76    1.85
   2 -14  -2   16.26    1.51
   2 -14  -2   13.08    1.30
  -2 -14   2   18.61    1.67
   2 -14  -2   17.08    1.60
   2 -14  -1   12.07    1.50
   2 -14  -1   15.15    1.81
   2 -14  -1   11.79    2.30
  -2 -14   1   11.25    1.48
   2  14  -1   12.13    2.56
   2  14  -1    9.69    2.37
  -2 -14   1   10.32    1.29
   2 -14  -1   11.38    1.25
   2 -14  -1   12.66    1.15
  -2 -14   1   11.61    1.36
   2 -14  -1   10.48    1.26
   2 -14   0   34.32    2.76
  -2 -14   0   36.45    2.80
   2 -14   0   43.90    3.14
   2 -14   0   34.45    4.12
   2  14   0   39.68    4.61
   2  14   0   35.98    4.36
   2 -14   0   35.89    2.52
   2 -14   0   35.88    2.35
  -2 -14   0   36.63    2.57
   2 -14   0   32.71    2.46
   2 -14   0   33.39    2.35
   2 -14   1    8.85    1.36
  -2 -14  -1    6.27    1.17
   2 -14   1    8.50    2.17
   2 -14   1   10.36    1.56
   2 -14   1    7.96    1.01
   2 -14   1    7.62    0.95
   2  14   1    5.55    2.10
   2  14   1    7.51    2.35
  -2 -14  -1    7.41    1.09
   2 -14   1    8.89    1.02
   2 -14   2    7.84    1.41
   2 -14   2    6.46    1.98
   2  14   2    5.49    2.33
   2  14   2    7.64    2.35
   2 -14   2    7.41    0.94
  -2 -14  -2    5.59    0.99
   2 -14   2    5.29    0.92
   2 -14   3    1.59    0.82
   2 -14   3   -0.29    1.31
  -2 -14  -3    0.50    0.66
   2  14   3    0.67    1.37
   2  14   3    1.11    1.49
  -2 -14  -3    1.03    0.77
  -2  14  -3    1.11    1.03
   2 -14   3    0.91    0.67
  -2 -14  -4   23.35    1.99
   2 -14   4   21.91    3.44
   2  14   4   23.17    3.80
   2  14   4   26.12    3.65
  -2 -14  -4   23.12    1.97
   2 -14   4   22.24    1.97
   2 -14   4   24.85    1.87
  -2  14  -4   25.77    2.93
   2 -14   4   25.68    1.99
  -2  14  -5   23.78    2.95
  -2  14  -5   29.89    3.48
   2 -14   5   31.02    2.22
  -2  14  -5   20.81    2.90
   2 -14   5   21.78    3.49
   2  14   5   17.93    3.49
   2  14   5   26.90    3.87
  -2 -14  -5   28.37    2.16
   2 -14   5   27.31    2.20
   2 -14   5   28.94    2.05
  -2 -14  -5   27.98    2.20
   2 -14   6    8.66    1.23
  -2 -14  -6    8.63    1.13
   2 -14   6    7.49    1.18
  -2 -14  -6    7.11    1.09
   2 -14   6    8.07    1.08
   2  14   6    6.77    1.07
   2 -14   7    2.90    0.91
   2  14   7    4.51    0.95
  -2 -14  -7    3.32    0.80
   2 -14   7    2.73    0.79
   2  14   8    2.08    0.85
   2  14   8    2.75    0.83
   2 -14   8    1.44    0.70
   2  14   9    4.38    0.97
   2  14   9    6.95    1.08
   2 -14   9    4.78    0.97
   2  14   9    5.17    0.97
   2 -14   9    5.59    0.82
   2  14  10   16.37    1.56
   2  14  10   18.93    1.61
   2  14  10   18.54    1.55
   2 -14  10   15.17    1.29
   2  14  10   19.28    1.64
   2  14  10   18.53    1.64
   2 -14  10   18.83    1.56
   2 -14  11    7.37    0.90
   2  14  11    6.92    0.95
   2  14  11    6.98    0.97
   2  14  11    8.04    0.99
   2  14  11    7.39    0.94
   2  14  11    7.38    0.94
   2  14  11    7.68    0.96
   2  14  11    7.42    0.97
   2 -14  12    1.54    0.46
  -2 -15  13    5.17    0.57
   2  15 -12   -0.19    0.60
  -2  15  12    0.21    0.69
   2  15 -12    0.58    0.62
   2  15 -12    1.29    0.68
  -2 -15  12    0.35    0.54
  -2 -15  11    2.66    0.80
   2  15 -11    5.48    0.87
   2  15 -11    4.41    0.94
   2  15 -10    3.29    1.04
  -2 -15  10    2.58    0.87
   2  15 -10    3.16    0.95
   2  15 -10    1.24    0.79
   2  15  -9    1.01    0.79
   2 -15  -9    0.43    0.68
   2  15  -9    0.89    0.91
  -2 -15   9    1.39    0.88
   2 -15  -8    5.57    1.43
   2 -15  -8    6.08    1.04
   2  15  -8    5.58    1.14
  -2 -15   8    4.55    1.07
  -2 -15   8    4.43    0.97
   2 -15  -7    0.22    0.72
  -2 -15   7   -0.44    0.82
   2 -15  -7   -0.43    1.24
  -2 -15   7    0.28    0.90
   2 -15  -6    7.81    1.20
   2  15  -6   10.64    2.79
   2  15  -6   11.83    2.92
   2 -15  -6    8.00    0.91
  -2 -15   6    8.45    1.23
   2 -15  -6   10.41    2.32
   2 -15  -6    9.90    1.97
  -2 -15   5    8.73    2.18
  -2 -15   5   10.73    1.73
   2 -15  -5   11.08    2.14
   2 -15  -5   10.39    1.39
   2  15  -5    6.94    2.53
   2  15  -5   11.57    2.58
   2 -15  -5    8.83    1.04
  -2 -15   5    9.16    1.30
   2 -15  -5    8.29    2.28
  -2 -15   5   13.13    1.49
   2 -15  -4   34.42    2.68
   2  15  -4   33.18    4.35
   2  15  -4   38.13    4.75
  -2 -15   4   25.23    3.68
   2 -15  -4   35.47    3.63
  -2 -15   4   44.87    3.48
   2 -15  -4   29.86    2.29
  -2 -15   4   36.87    2.54
  -2 -15   4   36.31    2.61
   2 -15  -4   30.13    2.48
   2 -15  -3    1.41    0.92
   2 -15  -3    1.31    0.68
   2  15  -3    0.31    1.27
   2  15  -3    2.26    1.81
   2 -15  -3    0.91    1.57
  -2 -15   3    2.21    1.35
  -2 -15   3    2.16    1.46
   2 -15  -3    0.45    0.72
   2 -15  -3    1.16    0.57
  -2 -15   3    1.07    0.81
   2 -15  -2    2.85    0.95
   2 -15  -2    2.52    0.75
   2  15  -2    6.44    2.13
   2  15  -2    5.53    2.09
  -2 -15   2    5.01    1.06
   2 -15  -2    2.65    1.15
   2 -15  -2    2.94    1.76
  -2 -15   2    2.71    1.53
  -2 -15   2    5.57    1.57
   2 -15  -2    3.87    0.88
   2 -15  -2    3.08    0.68
  -2 -15   2    2.58    0.88
   2 -15  -1    1.82    0.74
   2 -15  -1    3.47    1.03
   2  15  -1    2.97    1.71
   2  15  -1    0.98    1.62
  -2 -15   1    3.51    0.95
   2 -15  -1    2.94    1.15
  -2 -15   1    5.00    1.56
  -2 -15   1    3.22    0.90
   2 -15  -1    2.41    0.79
   2 -15  -1    2.86    0.71
   2  15   0    0.95    1.35
   2  15   0    1.69    1.66
   2 -15   0    1.71    0.73
   2 -15   0    0.65    0.62
   2 -15   0    1.08    0.97
  -2 -15   0    1.45    0.83
  -2 -15   0    2.01    1.54
  -2 -15   0    1.13    0.78
   2 -15   0    1.30    0.74
   2 -15   0    1.12    0.90
   2  15   1    7.66    2.42
   2  15   1    8.58    2.40
   2 -15   1    9.49    1.21
   2 -15   1    9.59    1.08
  -2 -15  -1    8.79    1.30
   2 -15   1    7.95    1.48
   2 -15   1    8.28    2.25
  -2 -15  -1   14.81    2.39
   2 -15   1    8.60    1.04
   2 -15   1    7.64    1.03
   2 -15   1    8.71    1.40
  -2 -15  -2    3.17    0.91
   2 -15   2    4.34    0.82
   2 -15   2    3.66    1.17
  -2 -15  -2    4.60    1.04
   2 -15   2    0.29    1.11
   2 -15   2    3.85    0.79
   2  15   2    3.48    1.96
   2  15   2    3.10    1.75
   2  15   3   -0.36    1.52
   2  15   3    0.35    1.49
  -2 -15  -3    0.07    0.73
  -2 -15  -3   -0.51    0.76
   2 -15   3    0.29    1.16
   2 -15   3    0.16    0.64
   2 -15   3    0.56    0.79
   2  15   4   10.42    2.82
   2  15   4    6.97    2.39
  -2  15  -4   10.03    2.15
   2 -15   4   11.04    1.25
  -2 -15  -4   12.60    1.36
   2 -15   4    9.28    1.31
   2 -15   4   10.03    2.36
   2 -15   5   14.85    1.57
   2 -15   5   15.69    1.49
  -2 -15  -5   16.74    1.59
   2 -15   5   17.16    1.59
   2 -15   6    7.07    1.01
  -2 -15  -6    6.10    0.99
   2  15   6    5.78    0.95
   2 -15   6    5.41    1.03
   2 -15   7    1.09    0.70
   2  15   7    0.61    0.64
   2 -15   7    0.67    0.74
   2  15   8    1.03    0.80
  -2 -15  -8    1.05    1.13
   2 -15   8    0.20    0.59
   2  15   8    1.74    0.74
   2  15   8    0.86    0.75
   2  15   8    1.11    0.74
   2  15   9    5.23    0.94
   2 -15   9    2.97    0.68
   2  15   9    4.04    0.87
   2  15   9    3.88    0.80
  -2 -15  -9    5.07    1.17
   2  15   9    3.13    0.92
   2  15   9    4.62    0.86
   2  15  10    3.78    0.83
   2  15  10    1.76    0.67
   2  15  10    1.71    0.65
   2  15  10    2.58    0.68
   2 -15  10    2.50    0.51
   2  15  10    1.62    0.66
   2 -15  10    1.91    0.67
   2  15  10    2.34    0.73
   2  15  10    2.43    0.71
  -2 -15 -10    3.53    0.87
   2  15  11    5.75    0.80
   2  15  11    5.76    0.81
   2 -15  11    4.93    0.72
   2  15  11    6.13    0.79
  -2 -16  12    0.80    0.46
  -2 -16  11    5.05    0.80
  -2  16  11    5.90    0.95
   2  16 -11    4.96    0.81
   2  16 -11    3.78    0.81
   2  16 -11    7.33    0.97
   2  16 -10    0.13    0.62
  -2 -16  10    0.24    0.72
   2  16 -10    1.29    0.83
   2  16  -9    4.30    0.96
  -2 -16   9    5.89    1.02
   2 -16  -8    5.67    0.94
  -2 -16   8    5.69    1.04
   2 -16  -7    2.71    0.81
   2 -16  -6   44.50    3.18
  -2 -16   6   44.50    3.06
   2 -16  -6   49.58    4.07
  -2 -16   5    7.06    1.16
   2 -16  -5    7.51    1.24
   2 -16  -5    6.06    0.84
  -2 -16   5    8.06    1.21
   2 -16  -5    8.47    1.98
  -2 -16   4   11.44    1.41
   2 -16  -4    9.92    1.16
   2 -16  -4   12.10    1.47
  -2 -16   4   11.55    1.41
   2 -16  -4   13.52    2.40
   2 -16  -3   46.81    4.15
   2 -16  -3   44.34    3.37
  -2 -16   3   55.55    3.99
   2 -16  -3   33.17    2.62
   2 -16  -3   38.25    2.97
   2  16  -3   47.51    5.21
   2  16  -3   53.37    5.61
   2 -16  -3   35.91    2.78
  -2 -16   3   45.24    2.94
  -2 -16   2    2.81    1.48
   2 -16  -2    0.66    0.99
   2 -16  -2    0.68    0.71
   2 -16  -2    0.71    0.56
   2 -16  -2    2.08    0.97
   2 -16  -2    1.79    0.72
   2  16  -2    0.33    1.51
   2  16  -2    3.04    1.82
  -2 -16   2    1.43    0.79
  -2 -16   1    3.99    1.02
   2 -16  -1    4.80    1.19
  -2 -16   1    9.27    1.90
   2 -16  -1    2.78    0.83
   2 -16  -1    3.83    0.78
   2 -16  -1    4.57    1.11
   2 -16  -1    3.36    0.84
   2  16  -1    4.17    1.96
   2  16  -1    5.16    2.09
  -2 -16   1    3.69    0.90
  -2 -16   0   16.32    1.66
   2 -16   0   15.48    1.90
   2 -16   0   11.99    1.34
   2 -16   0   11.56    1.22
   2 -16   0   13.81    1.67
   2  16   0    9.31    2.52
   2  16   0   11.18    2.80
  -2 -16   0   13.35    1.36
   2 -16   0   11.69    1.28
   2 -16   1    8.22    1.09
  -2 -16  -1   11.14    1.47
  -2 -16  -1   19.91    2.60
   2 -16   1   14.07    1.75
  -2 -16  -1   12.35    1.35
   2 -16   1   10.85    1.30
   2 -16   1   11.30    1.16
   2 -16   1   13.61    1.61
   2  16   1    4.86    2.10
   2  16   1   13.14    3.01
  -2 -16  -2   15.03    1.62
   2 -16   2   11.26    1.24
  -2 -16  -2   16.81    1.56
   2 -16   2   12.50    1.28
  -2 -16  -3    0.40    0.79
   2 -16   3    0.56    0.66
  -2 -16  -3   -0.19    0.74
   2 -16   4   17.01    1.56
  -2 -16  -4   18.44    1.68
   2 -16   4   16.35    1.66
   2 -16   5   59.51    3.91
   2 -16   5   62.51    4.01
  -2 -16  -5   63.88    4.05
   2  16   6   30.61    2.31
   2  16   6   29.30    2.32
   2 -16   6   33.32    2.29
  -2 -16  -6   31.48    2.29
   2 -16   6   33.33    2.36
   2  16   7    4.16    0.93
   2  16   7    5.70    0.94
   2 -16   7    4.05    0.83
   2 -16   7    3.81    0.88
  -2 -16  -8    1.59    1.02
   2  16   8    2.02    0.77
   2  16   8    1.40    0.69
   2 -16   8    1.62    0.65
   2  16   8    2.86    0.86
   2 -16   8    1.76    0.69
   2  16   9   13.54    1.31
   2  16   9   13.24    1.23
   2 -16   9   10.86    1.04
   2  16   9   13.23    1.28
   2  16   9   14.59    1.35
  -2 -16  -9   16.13    1.59
   2  16   9   13.86    1.31
   2 -16  10   34.13    1.94
   2  16  10   32.74    2.05
   2  16  10   32.55    2.07
   2  16  10   32.39    2.03
  -2 -16 -10   25.60    1.95
   2 -16  10   23.78    1.68
   2 -16  11    4.23    0.53
   2 -17 -12    0.97    0.35
  -2 -17  11    4.91    0.68
  -2 -17  10   -0.31    0.57
   2  17  -9    0.04    0.78
  -2 -17   9    0.79    0.74
   2  17  -9    1.12    0.77
  -2 -17   8    1.48    0.79
   2  17  -8    1.98    0.80
   2 -17  -7   11.22    1.24
   2 -17  -6    6.14    1.03
  -2 -17   6    7.84    1.14
   2 -17  -5   22.55    2.02
  -2 -17   5   24.24    2.03
   2 -17  -5   28.12    2.48
   2 -17  -4    6.16    0.86
   2 -17  -4    7.19    1.17
  -2 -17   4    6.96    1.12
   2 -17  -4    7.53    1.46
   2 -17  -3    5.09    1.04
   2 -17  -3    4.29    0.78
  -2 -17   3    4.97    0.98
   2 -17  -3    7.42    1.43
  -2 -17   3    5.07    1.52
   2 -17  -2   14.05    1.41
   2 -17  -2   17.29    1.77
  -2 -17   2   16.10    1.54
   2 -17  -2   18.26    2.01
   2 -17  -1    2.46    0.69
   2 -17  -1    3.21    0.99
   2 -17  -1    3.51    0.84
  -2 -17   1    1.88    0.77
   2 -17  -1    2.41    1.15
  -2 -17   1    3.60    1.54
   2 -17   0    8.24    1.30
   2 -17   0    7.49    1.08
   2 -17   0    6.80    0.95
  -2 -17   0    5.98    1.10
   2 -17   0    7.47    1.40
  -2 -17  -1   14.06    1.49
   2 -17   1   14.75    1.48
   2 -17   1   13.50    1.34
   2 -17   1   17.74    1.97
  -2 -17  -2    1.47    0.79
   2 -17   2    1.11    0.69
  -2 -17  -3    4.59    0.94
   2 -17   3    4.97    0.91
  -2 -17  -4    2.97    0.81
   2 -17   4    5.84    1.03
  -2 -17  -4    5.77    1.70
   2 -17   4    4.26    0.81
   2 -17   5   28.19    2.05
  -2 -17  -5   27.19    2.07
   2 -17   5   26.06    2.01
   2 -17   6    7.32    0.97
   2  17   6    6.91    1.03
   2  17   6    7.54    1.08
   2 -17   6    7.68    1.00
   2 -17   7    1.16    0.65
   2 -17   7    1.57    0.66
   2  17   7    0.30    0.61
   2  17   7    1.64    0.77
  -2 -17  -7    1.92    1.07
   2  17   7    0.77    0.71
   2  17   8    1.13    0.62
   2 -17   8    1.79    0.61
  -2 -17  -8    1.88    0.90
   2  17   8    1.66    0.73
   2 -17   8    1.31    0.58
   2  17   8    1.63    0.67
   2 -17   9    5.28    0.63
  -2 -17  -9    5.61    0.89
   2  17   9    6.34    0.88
  -2 -18  10    0.68    0.48
   2 -18 -10    0.39    0.45
  -2 -18   9   12.94    1.14
   2 -18  -9   13.10    1.30
   2  18  -8    8.63    1.10
   2 -18  -8    8.12    1.14
   2  18  -8    8.43    1.03
   2 -18  -7    0.58    0.80
  -2 -18   6    5.00    0.93
   2 -18  -6    4.69    1.10
   2 -18  -5   22.46    2.08
   2 -18  -5   22.99    1.79
  -2 -18   5   21.48    1.74
  -2 -18   5   17.83    1.63
   2 -18  -4   73.68    4.47
   2 -18  -4   60.96    3.99
  -2 -18   4   60.41    3.88
  -2 -18   4   63.54    3.94
   2 -18  -3   27.67    2.33
   2 -18  -3   18.97    1.86
  -2 -18   3   24.91    1.84
  -2 -18   3   20.99    1.84
   2 -18  -2    5.88    1.29
  -2 -18   2    4.49    1.46
   2 -18  -2    5.30    1.04
   2 -18  -2    3.42    0.74
  -2 -18   2    3.91    0.83
  -2 -18   2    4.79    0.91
  -2 -18   1    0.57    1.30
   2 -18  -1    1.24    1.03
   2 -18  -1    0.34    0.62
   2 -18   0    7.35    0.94
   2 -18   0    8.22    1.07
   2 -18   1   18.99    1.67
  -2 -18  -1   21.87    1.78
   2 -18   1   17.72    1.54
   2 -18   2   18.97    1.71
   2 -18   2   18.84    1.61
  -2 -18  -2   23.34    1.80
  -2 -18  -3    6.61    0.95
   2 -18   3    4.87    0.84
  -2 -18  -4    2.39    0.70
  -2 -18  -4    4.38    1.39
  -2 -18  -5   17.19    1.48
   2 -18   5   19.20    1.51
   2  18   6    5.47    1.46
   2 -18   6   14.58    1.19
   2 -18   7   -0.09    0.51
   2  18   7    0.13    0.63
   2  18   7    0.19    0.64
  -2 -18  -7   -0.31    0.87
   2 -18   7   -0.10    0.50
  -2 -18  -8    6.16    0.90
   2 -18   8    4.60    0.59
   2 -18   8    4.94    0.63
   2 -19  -9    0.47    0.41
  -2 -19   9    1.17    0.44
   2 -19  -8    7.09    0.89
   2 -19  -7    5.12    0.92
  -2 -19   7    5.27    0.76
   2 -19  -6    0.13    0.69
  -2 -19   6   -0.04    0.55
   2 -19  -5    4.69    0.96
  -2 -19   5    2.13    0.69
   2 -19  -4    2.03    0.88
  -2 -19   4    2.43    0.66
  -2 -19   4    2.47    0.68
  -2 -19   3    7.02    0.96
   2 -19  -3    8.64    1.26
  -2 -19   2    9.50    1.10
   2 -19  -2   10.88    1.41
   2 -19  -1    5.04    1.11
  -2 -19   1    4.61    1.36
  -2 -19   1    5.04    0.88
   2 -19  -1    5.13    0.79
  -2 -19   0    3.46    1.38
   2 -19   0    2.99    0.73
   2 -19   1   13.58    1.22
  -2 -19  -1   15.14    1.38
   2 -19   1   15.67    1.36
  -2 -19  -2   27.54    2.66
  -2 -19  -2   22.15    1.74
   2 -19   2   22.78    1.66
  -2 -19  -3    9.65    1.04
   2 -19   3   10.76    1.02
  -2 -19  -4    2.49    1.17
  -2 -19  -4    3.00    0.64
  -2 -19  -5    5.72    1.27
  -2 -19  -6   24.36    1.97
   2 -19   6   17.56    1.34
  -2 -19  -7    3.59    0.74
   2 -19   7    1.93    0.45
   2 -20  -7    0.78    0.46
   2 -20  -6    4.03    0.73
   2 -20  -5    5.65    0.88
   2 -20  -4   15.36    1.45
   2 -20  -3    4.93    0.93
  -2 -20   3    4.13    0.68
  -2 -20   2    4.30    0.71
  -2 -20   1    8.32    0.92
  -2 -20   0    9.33    1.49
  -2 -20  -1   28.39    2.43
  -2 -20  -1   23.38    1.71
  -2 -20  -2    8.02    0.87
   2 -20   2    7.97    0.82
   2 -20   3    2.91    0.55
  -2 -20  -4   10.88    1.39
   2 -20   4    8.56    0.82
  -2 -20  -5   14.37    1.44
  -2 -21   2    0.69    0.39
  -2 -21   1    7.21    0.72
   3   0 -18    0.13    0.42
   3   0 -18    0.76    0.44
   3   0 -17    0.65    0.60
  -3   0  17   -0.21    0.54
   3   0 -17    1.01    0.63
   3   0 -16    0.30    0.58
   3   0 -16    0.64    0.72
  -3   0  16    0.98    0.65
   3   0 -16    0.77    0.67
   3   0 -15    0.43    0.66
   3   0 -15    1.04    0.84
   3   0 -15   -0.07    0.79
  -3   0  15    0.31    0.66
   3   0 -14    9.57    1.32
   3   0 -14    8.06    1.24
   3   0 -14    8.84    2.29
   3   0 -14    6.65    1.83
   3   0 -14    8.34    1.20
   3   0 -14    8.98    1.09
   3   0 -14    7.87    0.97
   3   0 -13   14.49    1.63
   3   0 -13   16.38    1.68
   3   0 -13   14.37    1.58
   3   0 -13   13.57    1.48
   3   0 -13   20.27    1.73
   3   0 -13   16.45    1.45
  -3   0  13   16.70    2.20
   3   0 -13   19.25    2.82
   3   0 -12    1.07    1.40
   3   0 -12    0.46    0.69
   3   0 -12    0.78    0.86
   3   0 -12    0.43    0.82
   3   0 -12    0.16    0.68
   3   0 -12    0.39    0.77
   3   0 -12    0.12    0.79
   3   0 -12   -0.95    0.80
  -3   0  12    0.94    0.98
  -3   0  11    0.60    0.84
   3   0 -11    0.06    0.73
   3   0 -11   -0.05    0.82
   3   0 -11   -0.37    0.67
   3   0 -11    0.05    0.62
   3   0 -11    0.82    0.75
   3   0 -11   -0.31    0.69
   3   0 -11    0.05    0.69
   3   0 -11   -0.39    1.25
   3   0 -10    6.92    1.01
   3   0 -10    9.06    1.11
   3   0 -10    9.48    1.10
   3   0 -10    6.47    1.01
   3   0 -10    7.33    1.12
   3   0 -10    8.74    1.15
   3   0 -10    8.95    1.08
   3   0 -10    9.26    1.12
   3   0 -10    8.98    1.02
   3   0 -10    8.15    1.87
  -3   0  10   11.34    1.55
   3   0  -9    1.52    0.75
   3   0  -9    2.35    0.74
   3   0  -9    1.80    0.69
   3   0  -9    1.17    0.71
   3   0  -9    1.73    0.81
   3   0  -9    1.17    0.58
   3   0  -9    2.19    1.24
   3   0  -9    1.33    0.63
   3   0  -9    1.54    0.70
   3   0  -8   13.00    1.14
   3   0  -8   14.52    2.01
   3   0  -8   10.89    1.19
   3   0  -8   11.17    1.14
   3   0  -8   10.59    1.09
   3   0  -8   13.29    1.09
   3   0  -8   10.28    1.19
   3   0  -8   12.66    1.11
   3   0  -7    0.22    0.49
   3   0  -7    0.31    0.50
   3   0  -7    0.41    0.66
  -3   0   7   -0.26    0.69
   3   0  -7    0.52    0.55
   3   0  -7    0.20    0.48
   3   0  -7    0.24    1.02
   3   0  -7    0.27    0.55
   3   0  -7    0.87    0.66
   3   0  -6    4.66    1.36
   3   0  -6    6.61    1.37
  -3   0   6    6.44    1.07
   3   0  -6    5.11    0.83
   3   0  -6    4.43    1.31
   3   0  -5    4.37    1.20
   3   0  -5    4.27    1.16
  -3   0   5    3.87    0.86
   3   0  -5    2.30    0.99
   3   0  -5    2.70    0.88
   3   0  -5    2.59    0.60
   3   0  -4   53.54    3.52
   3   0  -4   56.85    3.84
   3   0  -4   56.80    3.89
   3   0  -4   55.26    3.97
   3   0  -3   -0.07    0.69
   3   0  -3    0.49    0.49
   3   0  -3    0.08    0.83
   3   0  -3    1.82    1.02
   3   0  -2    5.01    0.88
   3   0  -2    3.88    1.19
   3   0  -1   15.59    1.36
   3   0  -1   15.44    1.58
   3   0   0   27.92    2.25
   3   0   0   25.96    1.81
   3   0   0   25.04    2.14
   3   0   0   23.68    2.15
   3   0   1    9.01    1.01
   3   0   1   11.41    1.37
   3   0   1   11.77    1.37
   3   0   1    9.94    1.35
   3   0   2    7.69    1.13
   3   0   2    7.48    1.26
   3   0   3   92.40    5.45
   3   0   3   85.23    5.69
   3   0   4    6.39    0.83
   3   0   4    5.54    0.81
   3   0   4    5.59    1.22
   3   0   4    5.68    0.88
   3   0   4    5.34    0.89
   3   0   4    5.50    0.83
   3   0   4    5.82    0.85
   3   0   4    6.81    0.85
   3   0   4    6.48    0.84
   3   0   5   -0.13    0.57
   3   0   5    0.08    0.50
   3   0   5    0.12    0.73
   3   0   5    0.57    0.54
   3   0   5    0.17    0.71
   3   0   5    0.38    0.55
   3   0   5    0.65    0.61
   3   0   5    0.39    0.68
   3   0   5    0.84    0.59
   3   0   5    0.54    0.64
   3   0   6   75.80    4.59
   3   0   6   77.96    4.64
  -3   0  -6   88.29    5.05
   3   0   6   75.86    4.58
   3   0   6   79.74    4.62
   3   0   6   77.13    4.55
   3   0   6   75.29    4.62
   3   0   6   77.68    4.62
   3   0   6   74.87    4.59
   3   0   6   78.46    4.58
  -3   0  -7   87.48    5.36
   3   0   7   80.35    4.84
   3   0   7   83.57    4.89
   3   0   7   83.03    4.93
   3   0   7   86.43    4.90
  -3   0  -7   85.66    5.32
  -3   0  -7   75.04    4.72
   3   0   7   84.52    4.94
   3   0   7   79.06    4.87
   3   0   7   81.07    4.85
   3   0   7   81.23    4.79
   3   0   8    0.87    0.68
  -3   0  -8    1.04    0.77
   3   0   8    1.74    0.73
   3   0   8    1.34    0.70
   3   0   8    1.50    0.80
   3   0   8    0.96    0.68
   3   0   8    1.52    0.79
  -3   0  -8    2.27    0.92
   3   0   8    1.03    0.82
  -3   0  -8    0.94    0.60
   3   0   9   26.74    2.05
   3   0   9   27.86    2.11
  -3   0  -9   24.28    2.51
  -3   0  -9   26.44    2.59
   3   0   9   27.26    2.15
   3   0   9   23.74    1.98
   3   0   9   28.26    2.20
   3   0   9   22.05    2.87
  -3   0  -9   24.63    1.99
   3   0   9   28.95    2.18
   3   0   9   27.23    2.10
  -3   0 -10    0.63    0.65
   3   0  10    0.41    0.59
   3   0  10    0.39    0.76
   3   0  10    0.60    0.73
  -3   0 -10    0.07    0.77
   3   0  10    1.34    1.05
  -3   0 -11    2.16    0.73
   3   0  11    0.50    0.78
   3   0  11    2.07    0.76
  -3   0 -11    2.92    0.94
  -3   0 -12    2.37    0.70
  -3   0 -12    1.28    0.75
   3   0  12    1.27    0.67
  -3   0 -13    0.71    0.67
  -3   0 -13    0.92    0.71
  -3   0 -14    0.52    0.56
  -3   0 -14    0.60    0.65
  -3   0 -15    2.47    0.61
  -3   0 -16    5.13    0.55
   3   1 -18    3.55    0.58
   3  -1 -18    3.36    0.59
   3   1 -18    3.58    0.61
  -3   1  17    6.41    0.79
   3   1 -17    7.08    0.95
   3  -1 -17    6.23    0.89
   3  -1 -17    6.07    0.89
   3   1 -17    7.60    0.98
   3   1 -16    0.04    0.54
   3  -1 -16    0.70    0.59
  -3   1  16   -0.16    0.63
   3   1 -16    0.59    0.71
   3  -1 -16    1.11    0.75
   3   1 -16    0.17    0.74
   3  -1 -16    0.23    0.73
   3   1 -15    1.05    0.87
   3  -1 -15    1.29    0.78
   3  -1 -15    3.42    0.72
   3  -1 -15    3.06    0.82
   3   1 -15    1.20    0.73
  -3   1  15    2.37    0.76
   3   1 -15    0.27    0.84
   3  -1 -15    2.64    0.89
   3   1 -14   21.62    3.27
   3  -1 -14   18.86    2.80
   3   1 -14   20.49    2.96
   3   1 -14   23.83    2.07
   3  -1 -14   20.88    1.68
   3  -1 -14   23.58    1.92
   3  -1 -14   22.93    1.78
   3   1 -14   21.89    1.91
   3   1 -14   18.85    1.70
   3  -1 -14   20.97    1.97
   3   1 -14   24.41    2.03
   3  -1 -14   25.85    2.06
   3  -1 -13    8.96    2.64
   3   1 -13   15.98    1.62
  -3   1  13   11.19    1.24
   3   1 -13   13.70    2.51
   3  -1 -13   13.75    2.33
   3   1 -13   14.01    1.55
   3  -1 -13   11.45    1.44
   3  -1 -13   11.17    1.23
   3   1 -13   13.33    1.27
   3  -1 -13    9.94    1.36
   3   1 -13   12.91    1.35
   3   1 -13   13.16    1.50
   3  -1 -13   13.30    1.38
  -3   1  13    9.86    1.81
   3   1 -13   13.32    1.38
   3  -1 -12    3.47    0.95
   3   1 -12    4.58    0.98
  -3   1  12    1.97    1.08
  -3  -1  12    6.64    1.37
   3  -1 -12    4.22    0.86
   3  -1 -12    3.18    0.83
   3   1 -12    3.23    1.04
  -3   1  12    2.79    0.77
   3  -1 -12    4.70    0.99
   3   1 -12    5.02    1.03
   3  -1 -12    2.49    0.87
   3   1 -12    2.73    0.97
   3  -1 -12    3.59    0.98
   3   1 -12    3.84    1.00
   3   1 -12    2.84    0.90
   3  -1 -12    3.92    1.52
   3   1 -12    2.89    1.46
   3   1 -12    3.87    0.89
   3   1 -11    3.40    0.94
   3  -1 -11    3.73    0.78
   3   1 -11    4.82    0.88
   3   1 -11    3.21    0.88
   3  -1 -11    2.89    0.85
   3  -1 -11    3.70    0.81
   3   1 -11    2.57    0.85
   3   1 -11    3.49    0.87
   3  -1 -11    3.84    0.87
   3  -1 -11    3.40    0.93
   3  -1 -11    4.15    0.95
   3   1 -11    3.29    0.96
   3   1 -11    2.75    0.94
   3  -1 -11    3.22    0.84
  -3   1  11    3.01    1.09
  -3  -1  11    4.59    1.16
   3  -1 -11    4.38    1.46
   3   1 -11    2.46    1.42
   3   1 -10    0.80    0.72
   3  -1 -10    1.34    0.70
   3  -1 -10    1.42    0.75
   3   1 -10    1.18    0.67
   3   1 -10    0.60    0.70
   3  -1 -10    0.40    0.83
   3  -1 -10    0.69    0.57
   3   1 -10    1.72    0.68
   3  -1 -10    0.77    0.73
   3  -1 -10    1.05    0.72
   3   1 -10    1.63    0.77
   3   1 -10    1.55    0.80
   3   1 -10    1.76    0.76
   3  -1 -10    0.58    0.61
   3  -1 -10    1.00    0.70
   3   1 -10    1.63    0.71
   3  -1 -10    0.35    0.62
  -3   1  10    2.44    0.99
  -3  -1  10    1.20    0.82
   3  -1 -10    0.17    1.10
   3   1 -10    0.74    1.18
   3  -1  -9   34.25    2.21
   3   1  -9   30.90    2.25
   3  -1  -9   31.05    2.22
   3   1  -9   29.37    3.17
   3  -1  -9   32.00    3.17
   3   1  -9   32.27    2.16
   3  -1  -9   33.29    2.13
   3  -1  -9   32.81    2.18
   3  -1  -9   34.44    2.23
   3   1  -9   32.79    2.19
   3   1  -9   28.41    2.65
   3   1  -9   27.62    2.22
   3  -1  -9   29.22    2.23
   3   1  -9   32.00    2.18
   3  -1  -9   30.85    2.12
   3   1  -9   32.46    2.18
   3  -1  -9   32.11    2.17
   3   1  -9   29.70    2.11
   3  -1  -8   39.98    2.77
   3   1  -8   45.79    3.29
   3   1  -8   49.86    2.81
   3  -1  -8   44.87    2.74
   3   1  -8   46.82    2.76
   3  -1  -8   42.32    2.69
   3  -1  -8   46.64    2.67
   3  -1  -8   41.99    2.71
   3   1  -8   44.17    2.80
   3  -1  -8   43.11    2.76
   3   1  -8   44.59    2.70
   3  -1  -8   42.40    2.68
   3  -1  -8   41.12    2.64
   3  -1  -8   39.52    2.68
   3  -1  -8   41.20    2.62
   3  -1  -8   39.87    3.58
   3  -1  -7    4.19    1.25
  -3   1   7    2.01    0.83
   3   1  -7    1.98    0.61
   3   1  -7    2.92    1.36
   3   1  -7    0.81    0.88
   3   1  -7    1.70    0.80
   3   1  -7    1.89    0.62
   3  -1  -7    2.85    0.63
   3  -1  -7    2.38    0.71
   3  -1  -7    2.88    0.61
   3   1  -7    1.25    0.64
   3  -1  -7    1.34    0.72
   3  -1  -7    2.63    0.61
   3   1  -7    2.06    0.65
   3   1  -6    0.56    0.65
   3   1  -6    0.46    0.95
   3   1  -6    0.10    0.82
   3   1  -6    0.44    0.64
  -3   1   6    0.06    0.68
   3   1  -6    0.53    0.68
   3   1  -6   -0.10    1.06
   3  -1  -6    1.02    0.89
   3   1  -6    0.80    0.53
   3   1  -5   51.79    4.03
   3  -1  -5   63.67    4.18
   3   1  -5   62.43    4.25
  -3   1   5   64.79    3.81
   3   1  -5   53.61    3.90
   3   1  -5   55.52    4.18
   3   1  -4  124.88    7.21
   3   1  -4  129.45    7.53
   3  -1  -4  127.18    7.40
   3   1  -4  118.09    7.40
   3  -1  -4  122.27    7.40
   3   1  -4  128.22    7.66
   3  -1  -3    7.87    1.10
   3   1  -3    5.84    0.89
   3   1  -3    6.59    1.09
   3   1  -3    6.38    1.27
   3   1  -3    5.72    1.14
   3  -1  -3    7.41    1.22
   3   1  -3    4.62    1.21
   3  -1  -3    7.76    1.29
   3  -1  -2    8.51    1.40
   3   1  -2    8.36    1.11
   3  -1  -2    6.35    0.55
   3  -1  -2    7.75    0.96
   3   1  -1   66.04    4.37
   3   1  -1   75.34    4.67
   3   1  -1   66.79    4.21
   3  -1  -1   69.11    4.02
   3   1   0   59.12    3.87
   3  -1   0   62.89    4.27
   3   1   0   66.40    4.09
   3   1   0   53.03    3.53
   3  -1   0   56.83    3.27
   3   1   1   50.80    3.58
   3  -1   1   48.26    2.93
   3  -1   1   58.07    3.61
   3   1   1   50.89    3.61
   3   1   1   44.07    3.44
   3  -1   1   49.94    3.04
   3   1   2   13.11    1.70
   3  -1   2   15.99    1.67
   3   1   2   16.88    1.70
   3  -1   3  161.24    9.66
   3   1   3  167.06    9.85
   3   1   3  171.81    9.60
   3   1   4   59.21    3.34
   3  -1   4   55.89    3.30
   3   1   4   56.18    3.77
   3  -1   4   54.90    3.29
   3   1   4   54.84    3.28
   3  -1   4   53.33    3.26
   3   1   4   57.08    3.35
   3  -1   4   52.02    3.28
   3  -1   4   52.06    3.29
   3   1   4   60.71    3.38
   3  -1   4   51.64    3.91
   3   1   4   56.20    3.32
   3  -1   4   48.58    3.23
   3   1   5   11.05    1.16
   3   1   5   13.13    1.16
  -3  -1  -5    9.29    1.04
   3  -1   5    8.52    1.00
   3  -1   5    9.18    1.08
   3   1   5    8.78    1.24
   3   1   5    9.37    1.03
   3  -1   5   11.13    1.07
   3   1   5   10.45    1.06
   3  -1   5    8.96    1.02
   3   1   5   11.25    1.13
   3  -1   5    9.56    1.03
   3  -1   5    8.49    1.07
   3   1   5   11.25    1.18
   3  -1   5    8.55    1.00
   3   1   5   10.59    1.06
   3  -1   5   10.77    1.53
  -3  -1  -6   80.38    5.39
   3  -1   6   94.62    5.54
   3   1   6   92.97    5.56
   3   1   6  105.00    5.63
   3  -1   6  102.29    5.55
   3   1   6   99.39    5.62
   3  -1   6  100.01    5.58
  -3   1  -6  103.10    5.98
   3   1   6  100.64    5.59
   3  -1   6   94.67    5.51
   3   1   6   97.28    5.59
   3  -1   6   97.24    5.58
   3  -1   6  105.21    6.45
   3   1   6   94.47    5.58
   3  -1   6   96.15    5.52
   3   1   6   91.85    5.54
   3  -1   6  102.18    5.59
   3   1   6   94.75    5.52
   3  -1   6   89.42    6.36
   3   1   7  107.73    5.82
   3  -1   7  101.37    5.65
   3  -1   7  101.04    5.73
   3   1   7  107.23    5.78
   3   1   7  100.34    5.73
   3  -1   7  101.49    5.71
  -3   1  -7   92.65    6.09
   3  -1   7   96.25    5.63
   3   1   7  101.82    5.73
  -3  -1  -7   85.55    5.58
   3   1   7   97.80    5.73
   3  -1   7   99.72    5.72
   3  -1   7  100.10    5.68
   3   1   7   98.91    5.70
   3   1   7  101.31    5.79
   3  -1   7   83.79    6.48
  -3  -1  -7   93.92    5.98
  -3   1  -7   93.75    6.17
  -3   1  -7   78.49    5.83
   3   1   7  105.84    5.80
   3  -1   7   98.04    5.73
   3  -1   8   14.00    1.34
   3  -1   8   15.84    1.50
   3   1   8   13.40    1.44
   3   1   8   16.49    1.60
   3  -1   8   15.98    1.46
   3   1   8   14.98    1.48
   3   1   8   13.43    1.49
   3   1   8   14.45    1.47
   3  -1   8   17.60    1.56
   3  -1   8   16.56    1.50
  -3   1  -8   17.50    1.92
  -3  -1  -8   13.13    1.64
  -3   1  -8   15.98    1.87
   3   1   8   12.79    1.49
   3   1   8   13.28    1.34
  -3  -1  -8   13.82    1.49
   3   1   8   14.64    1.46
   3  -1   8   14.08    2.07
  -3   1  -8   16.46    1.37
  -3  -1  -8   14.23    1.39
  -3  -1  -9   57.49    3.84
   3   1   9   57.59    3.74
  -3  -1  -9   49.40    3.64
  -3   1  -9   53.30    3.60
   3  -1   9   57.84    3.70
   3   1   9   61.58    3.82
   3   1   9   64.88    3.91
   3  -1   9   59.96    3.75
   3   1   9   63.43    3.87
   3  -1   9   57.89    3.78
   3   1   9   63.66    3.83
   3   1   9   63.64    3.78
   3   1   9   64.68    3.90
  -3   1  -9   57.98    4.43
  -3   1  -9   55.99    4.35
   3  -1   9   48.00    4.58
   3   1  10    9.91    1.25
  -3  -1 -10   18.57    1.65
   3   1  10   12.63    1.52
   3   1  10    7.94    1.92
  -3  -1 -10   15.68    1.45
  -3   1 -10   12.57    1.28
   3  -1  10   15.56    1.34
   3   1  10   13.04    1.39
   3   1  10   11.74    1.43
   3   1  10   10.79    1.23
   3   1  10   12.22    1.43
   3  -1  10    4.11    1.52
   3   1  10   11.50    1.39
   3  -1  10   17.51    1.46
  -3   1 -10   12.05    1.88
  -3   1 -11    2.06    0.69
  -3  -1 -11    1.88    0.76
  -3   1 -11    4.09    1.00
  -3  -1 -11    3.72    0.95
   3  -1  11    2.33    0.76
   3   1  11    3.33    0.78
   3   1  11    3.99    0.93
   3   1  11    2.61    0.86
   3  -1  11    0.77    0.79
   3   1  12    0.92    0.65
   3   1  12    1.52    0.73
  -3   1 -12    1.94    0.81
  -3  -1 -12    1.18    0.69
  -3  -1 -12    2.55    0.89
  -3   1 -12    2.09    0.80
  -3   1 -13    2.43    0.79
  -3  -1 -13    2.35    0.66
  -3   1 -13    2.85    0.77
  -3  -1 -13    3.09    0.84
  -3   1 -14    5.49    0.82
  -3  -1 -14    6.64    0.91
  -3   1 -14    6.27    0.86
   3  -1  15    8.71    0.92
  -3   1 -15    6.81    0.82
  -3   1 -16    9.50    0.74
   3  -2 -18    4.91    0.65
   3  -2 -18    3.90    0.56
   3   2 -18    4.66    0.65
   3   2 -17    0.36    0.62
   3  -2 -17    1.23    0.62
   3   2 -17    0.48    0.58
   3  -2 -17    0.81    0.60
  -3   2  17    0.77    0.55
  -3  -2  17    1.78    0.55
   3   2 -16    4.65    0.94
   3  -2 -16    3.77    0.85
   3   2 -16    3.79    0.88
   3  -2 -16    5.07    0.97
   3  -2 -16    4.23    0.79
  -3   2  16    4.68    0.79
  -3  -2  16    3.57    0.73
[truncated: 645,590 more chars]
