# Supplementary material for: Crystal structure and Hirshfeld surface analysis of (1H-imidazole-κN 3)[4-methyl-2-({[2-oxido-5-(2-phenyl­diazen-1-yl)phen­yl]methyl­idene}amino)penta­noate-κ3 O,N,O′]copper(II)
Source: Acta Crystallogr E Crystallogr Commun. 2024 Apr 11;80(Pt 5):468–71. doi: 10.1107/S2056989024002986 (PMC11074583; doi:10.1107/S2056989024002986)
Supplement: Supplementary file 2 [file e-80-00468-Isup2.hkl]

data_I                                                                          
_shelx_title ' 231114_5_akitsu_autored_a.res in P2(1)'                          
_shelx_refln_list_code          4                                               
_shelx_F_calc_maximum      262.12                                               
_exptl_crystal_F_000       972.00                                               
_reflns_d_resolution_high  0.7910                                               
                                                                                
loop_                                                                           
 _space_group_symop_operation_xyz                                               
 'x, y, z'                                                                      
 '-x, y+1/2, -z'                                                                
                                                                                
_cell_length_a     8.2816                                                       
_cell_length_b    17.4856                                                       
_cell_length_c    14.9186                                                       
_cell_angle_alpha  90.000                                                       
_cell_angle_beta  104.478                                                       
_cell_angle_gamma  90.000                                                       
                                                                                
_shelx_F_squared_multiplier     1.000                                           
                                                                                
loop_                                                                           
 _refln_index_h                                                                 
 _refln_index_k                                                                 
 _refln_index_l                                                                 
 _refln_F_squared_calc                                                          
 _refln_F_squared_meas                                                          
 _refln_F_squared_sigma                                                         
 _refln_observed_status                                                         
   1 -21   0        298.77        233.43        21.62 o                         
   3 -21   0        171.80        117.45        12.53 o                         
   0 -20   0        762.99        648.94        45.95 o                         
   1 -20   0         91.22         82.07        17.45 o                         
   2 -20   0        223.91        229.25        36.61 o                         
   3 -20   0        240.91        233.68        21.87 o                         
   4 -20   0         56.18         34.15         8.35 o                         
   1 -19   0         82.79         94.23        13.64 o                         
   2 -19   0         79.63         76.69        15.86 o                         
   3 -19   0        593.19        506.16        39.19 o                         
   4 -19   0        178.30        150.38        17.94 o                         
   0 -18   0       4639.14       5260.22       223.48 o                         
   1 -18   0        244.06        221.73        12.22 o                         
   2 -18   0        217.71        190.51        17.35 o                         
   3 -18   0        413.51        373.74        24.85 o                         
   4 -18   0        252.36        216.72        23.83 o                         
   5 -18   0        100.29         97.47        10.21 o                         
   1 -17   0         97.58         95.62         9.84 o                         
   2 -17   0        211.92        175.95        12.45 o                         
   3 -17   0        623.47        629.78        55.21 o                         
   4 -17   0        132.85        139.38        12.50 o                         
   5 -17   0        190.14        172.13        14.66 o                         
   6 -17   0        232.72        210.33        19.17 o                         
   0 -16   0       7839.50       7880.88       379.43 o                         
   1 -16   0        366.61        368.30        12.03 o                         
   2 -16   0        350.88        324.78        15.05 o                         
   3 -16   0        103.08        123.62        30.28 o                         
   4 -16   0        285.04        280.15        17.36 o                         
   5 -16   0        701.71        849.11       129.07 o                         
   6 -16   0        212.56        165.93        29.85 o                         
   1 -15   0       3777.15       3822.72        88.21 o                         
   2 -15   0         26.22         30.69         7.06 o                         
   3 -15   0         26.27         23.89        12.39 o                         
   4 -15   0        159.83        162.45        14.79 o                         
   5 -15   0        138.12        154.36        15.97 o                         
   6 -15   0       1106.92       1089.47        59.96 o                         
   7 -15   0         78.89         57.50         9.83 o                         
   0 -14   0       3981.82       4344.36       121.28 o                         
   1 -14   0        299.79        314.83        10.31 o                         
   2 -14   0        843.26        881.89        21.93 o                         
   3 -14   0        159.77        152.92        15.68 o                         
   4 -14   0        304.76        281.86        14.61 o                         
   5 -14   0        156.76        182.94        18.97 o                         
   6 -14   0        262.20        251.01        14.46 o                         
   7 -14   0         23.20         11.79        10.07 o                         
   1 -13   0       3334.57       3541.45        68.24 o                         
   2 -13   0        963.25       1028.93        27.71 o                         
   3 -13   0        656.81        692.91        22.17 o                         
   4 -13   0        737.30        806.65        26.64 o                         
   5 -13   0        532.23        587.82        20.69 o                         
   6 -13   0         51.98         47.22        10.26 o                         
   7 -13   0        175.15        151.61        18.18 o                         
   0 -12   0        582.82        548.44        23.24 o                         
   1 -12   0        149.41        150.09         7.71 o                         
   2 -12   0       3829.25       4260.12       111.27 o                         
   3 -12   0        662.56        685.60        21.18 o                         
   4 -12   0       2095.45       2356.81        61.86 o                         
   5 -12   0        775.60        803.98        25.77 o                         
   6 -12   0         72.55         64.00         8.48 o                         
   7 -12   0         37.37         34.17         7.61 o                         
   1 -11   0         29.63         -5.16        29.98 o                         
   2 -11   0        354.50        399.81        16.12 o                         
   3 -11   0        688.56        714.15        20.05 o                         
   4 -11   0       1106.51       1152.20        29.23 o                         
   5 -11   0       1944.46       2096.15        54.84 o                         
   6 -11   0       1551.15       1756.82        51.74 o                         
   7 -11   0        241.53        237.45        17.01 o                         
   8 -11   0        153.33        160.21        16.22 o                         
   0 -10   0       1342.54       1312.87       112.29 o                         
   1 -10   0         40.47         22.36        26.78 o                         
   2 -10   0        388.57        380.77        32.75 o                         
   3 -10   0        554.64        580.92        24.14 o                         
   4 -10   0        407.66        380.74        14.27 o                         
   5 -10   0        853.67        853.05        29.05 o                         
   6 -10   0        257.81        261.32        12.64 o                         
   7 -10   0          7.59         15.31         6.62 o                         
   8 -10   0        402.23        414.79        36.73 o                         
   1  -9   0        560.79        602.23        47.42 o                         
   2  -9   0       1844.35       2024.58       105.43 o                         
   3  -9   0       1180.59       1093.60        62.77 o                         
   4  -9   0        321.79        311.52        11.91 o                         
   5  -9   0        691.99        712.35        22.50 o                         
   6  -9   0        115.70         93.17         8.77 o                         
   7  -9   0        134.21        153.73        10.00 o                         
   8  -9   0         72.72        105.46        11.40 o                         
   0  -8   0        588.17        688.43        54.30 o                         
   1  -8   0        178.17        167.73        25.71 o                         
   2  -8   0       2498.87       3158.99       124.86 o                         
   3  -8   0       4739.14       4856.00       126.90 o                         
   4  -8   0        407.50        390.83        17.30 o                         
   5  -8   0        378.20        343.62        12.88 o                         
   6  -8   0        402.72        357.52        26.71 o                         
   7  -8   0          4.16          0.29         7.75 o                         
   8  -8   0       1430.34       1569.82        60.03 o                         
   9  -8   0         17.06         15.73         8.11 o                         
   1  -7   0        855.53        989.30        52.71 o                         
   2  -7   0       4777.70       5656.94       246.26 o                         
   3  -7   0        534.18        497.40        18.10 o                         
   4  -7   0       1012.49        985.20        27.70 o                         
   5  -7   0        881.08        914.08        24.57 o                         
   6  -7   0       1653.43       1689.22        48.64 o                         
   7  -7   0        456.88        491.04        22.00 o                         
   8  -7   0         75.04         83.40        11.51 o                         
   9  -7   0        384.84        366.68        25.55 o                         
   0  -6   0        918.87       1055.25        55.24 o                         
   1  -6   0       1168.43       1202.17        48.71 o                         
   2  -6   0       1831.08       1985.80        72.67 o                         
   3  -6   0        426.59        393.30        24.94 o                         
   4  -6   0        982.93        920.77        26.00 o                         
   5  -6   0       1495.37       1514.36        40.88 o                         
   6  -6   0        307.24        284.71        14.01 o                         
   7  -6   0         33.45         16.96         9.30 o                         
   8  -6   0        619.20        596.85        44.23 o                         
   9  -6   0         17.80         18.63         6.69 o                         
   1  -5   0         12.50          7.81        11.43 o                         
   2  -5   0        511.98        551.30        37.03 o                         
   3  -5   0        886.14        759.24        63.70 o                         
   4  -5   0       3413.18       3474.24        77.11 o                         
   5  -5   0       1057.87       1019.79        32.20 o                         
   6  -5   0        349.69        353.18        20.02 o                         
   7  -5   0        724.44        757.13        37.94 o                         
   8  -5   0        299.21        259.05        15.45 o                         
   9  -5   0        433.14        446.67        22.85 o                         
   0  -4   0      18504.48      22148.52      1076.98 o                         
   1  -4   0        646.94        657.48        24.10 o                         
   2  -4   0       2591.59       2456.84       133.39 o                         
   3  -4   0        978.04        854.48        67.73 o                         
   4  -4   0       2763.11       2616.18        58.15 o                         
   5  -4   0        744.63        754.61        26.18 o                         
   6  -4   0       1376.10       1333.22        50.55 o                         
   7  -4   0        116.07         94.61        15.55 o                         
   8  -4   0         72.92         69.67        13.02 o                         
   9  -4   0        138.20        154.31        17.69 o                         
   1  -3   0       3221.14       3215.52       145.13 o                         
   2  -3   0        768.30        749.68        46.74 o                         
   3  -3   0       3975.73       3526.11       101.54 o                         
   4  -3   0       2609.13       2486.75        53.33 o                         
   5  -3   0        819.30        756.82        29.87 o                         
   6  -3   0        836.72        841.20        30.40 o                         
   7  -3   0        463.02        503.22        31.94 o                         
   8  -3   0        110.24         95.72        14.07 o                         
   9  -3   0        172.94        174.95        19.41 o                         
   0  -2   0      35582.52      39340.17      2035.53 o                         
   1  -2   0        582.81        591.82        34.62 o                         
   2  -2   0       1757.77       1634.95        57.15 o                         
   3  -2   0       3760.30       3601.96       131.54 o                         
   4  -2   0       1617.04       1424.28        36.78 o                         
   5  -2   0        448.36        348.57        13.15 o                         
   6  -2   0        806.00        833.09        29.50 o                         
   7  -2   0          6.59          2.10         8.30 o                         
   8  -2   0         81.94         98.15        11.34 o                         
   9  -2   0         53.03         67.72         9.79 o                         
   1  -1   0      16091.28      17112.10       740.15 o                         
   2  -1   0       3087.02       3091.52        84.90 o                         
   3  -1   0       1500.09       1455.02        74.45 o                         
   4  -1   0        521.67        494.18        17.05 o                         
   5  -1   0        895.12        924.90        21.94 o                         
   6  -1   0        948.38        985.30        26.29 o                         
   7  -1   0        245.23        238.71        14.96 o                         
   8  -1   0          6.91          4.63         8.61 o                         
   9  -1   0         80.31        115.42         9.68 o                         
   1   0   0        294.33        254.56        20.15 o                         
   2   0   0        602.78        472.76        24.09 o                         
   3   0   0        660.76        631.85        25.38 o                         
   4   0   0        131.07        225.15         8.85 o                         
   5   0   0       2902.59       2984.05        47.56 o                         
   6   0   0        224.32        226.90        10.51 o                         
   7   0   0       1485.77       1535.93        46.23 o                         
   8   0   0         50.74         48.79         8.64 o                         
   9   0   0         20.58         13.48         6.78 o                         
   1   1   0      16147.78      16768.76       511.85 o                         
   2   1   0       3229.22       3113.45       123.78 o                         
   3   1   0       1492.73       1458.70        78.85 o                         
   4   1   0        609.22        603.23        14.49 o                         
   5   1   0        918.51       1084.02        27.51 o                         
   6   1   0        930.53        967.79        22.20 o                         
   7   1   0        249.42        283.99        12.95 o                         
   8   1   0          5.99          8.55         7.60 o                         
   9   1   0         82.40         94.01        11.85 o                         
   1   2   0        582.58        551.54        18.86 o                         
   2   2   0       1651.00       1596.01        63.36 o                         
   3   2   0       3892.93       3828.52       278.03 o                         
   4   2   0       1584.86       1295.91        24.91 o                         
   5   2   0        419.29        396.22        13.77 o                         
   6   2   0        814.86        855.26        20.38 o                         
   7   2   0          3.69          7.22         7.14 o                         
   8   2   0         82.05         99.68        11.58 o                         
   9   2   0         53.17         59.88         9.83 o                         
   1   3   0       3141.21       3016.70        95.13 o                         
   2   3   0        701.39        699.74        32.88 o                         
   3   3   0       3884.26       3640.80       121.36 o                         
   4   3   0       2542.63       2371.95        44.07 o                         
   5   3   0        809.60        745.71        20.77 o                         
   6   3   0        844.23        927.75        23.73 o                         
   7   3   0        440.89        462.93        15.16 o                         
   8   3   0        106.59         77.29        11.12 o                         
   9   3   0        167.97        212.10        17.77 o                         
   0   4   0      18433.41      20312.02      1064.45 o                         
   1   4   0        612.71        572.64        19.85 o                         
   2   4   0       2628.76       2398.56        57.06 o                         
   3   4   0        939.87        890.29        36.30 o                         
   4   4   0       2849.41       2824.74        47.61 o                         
   5   4   0        792.57        781.54        19.22 o                         
   6   4   0       1357.18       1441.76        34.10 o                         
   7   4   0        132.10        127.23         8.41 o                         
   8   4   0         54.08         43.09         8.43 o                         
   9   4   0        140.12        159.61        10.47 o                         
   1   5   0         11.01          2.45         6.32 o                         
   2   5   0        460.08        467.20        17.03 o                         
   3   5   0        931.45        934.38        36.98 o                         
   4   5   0       3365.19       3416.64        61.04 o                         
   5   5   0        992.95        923.58        21.22 o                         
   6   5   0        388.25        394.50        15.16 o                         
   7   5   0        713.57        698.47        18.85 o                         
   8   5   0        295.23        247.23        11.85 o                         
   9   5   0        424.92        418.50        20.90 o                         
   1   6   0       1168.77       1074.64        40.09 o                         
   2   6   0       1873.41       1904.28        53.59 o                         
   3   6   0        422.12        374.46        54.18 o                         
   4   6   0        955.51        996.20        21.88 o                         
   5   6   0       1502.07       1551.73        31.40 o                         
   6   6   0        248.04        241.42        12.47 o                         
   7   6   0         34.37         37.57         7.07 o                         
   8   6   0        632.70        617.04        20.05 o                         
   9   6   0         16.93         19.00         6.91 o                         
   1   7   0        876.81        882.06        35.35 o                         
   2   7   0       4751.92       5116.55       149.44 o                         
   3   7   0        523.99        490.25        35.84 o                         
   4   7   0       1022.17       1048.57        23.14 o                         
   5   7   0        901.00        890.29        20.90 o                         
   6   7   0       1731.82       1745.19        39.83 o                         
   7   7   0        461.09        482.58        14.94 o                         
   8   7   0         72.76         87.93         8.47 o                         
   9   7   0        384.79        337.86        28.01 o                         
   0   8   0        586.47        629.77        39.56 o                         
   1   8   0        189.46        172.57        12.32 o                         
   2   8   0       2540.29       3137.89       108.19 o                         
   3   8   0       4764.36       4830.25       491.32 o                         
   4   8   0        410.67        357.39        13.61 o                         
   5   8   0        373.98        376.21        13.04 o                         
   6   8   0        332.76        385.41        16.35 o                         
   7   8   0          2.85         -0.26         7.06 o                         
   8   8   0       1452.74       1363.21        36.66 o                         
   9   8   0         16.09          7.38         6.33 o                         
   1   9   0        590.98        567.66        24.47 o                         
   2   9   0       1808.61       2105.41        79.81 o                         
   3   9   0       1219.75       1257.29        61.57 o                         
   4   9   0        338.19        311.29        14.67 o                         
   5   9   0        725.82        673.73        20.12 o                         
   6   9   0        124.83        133.84        11.11 o                         
   7   9   0        134.90        146.40        10.54 o                         
   8   9   0         77.43         68.11         8.70 o                         
   1  10   0         42.14         34.96        10.12 o                         
   2  10   0        404.97        364.46        23.98 o                         
   3  10   0        510.16        567.32        42.87 o                         
   4  10   0        445.99        409.40        24.96 o                         
   5  10   0        836.05        899.22        41.41 o                         
   6  10   0        313.04        319.83        15.16 o                         
   7  10   0          7.77         20.18         9.33 o                         
   8  10   0        382.30        372.60        15.56 o                         
   1  11   0         30.64          8.10         9.95 o                         
   2  11   0        381.88        316.37        25.64 o                         
   3  11   0        673.50        608.43        46.98 o                         
   4  11   0       1096.82       1050.56        88.09 o                         
   5  11   0       1969.02       2054.04        57.29 o                         
   6  11   0       1484.52       1677.35        65.35 o                         
   7  11   0        253.58        247.63        14.96 o                         
   8  11   0        151.76        135.71         9.21 o                         
   1  12   0        151.80        139.81        38.58 o                         
   2  12   0       3873.85       3747.04       192.17 o                         
   3  12   0        724.08        708.07        51.77 o                         
   4  12   0       2100.81       2196.18       113.25 o                         
   5  12   0        728.34        807.35        33.08 o                         
   6  12   0         91.16        124.53        13.98 o                         
   7  12   0         35.41         42.23         7.76 o                         
   8  12   0        138.64        128.76        11.98 o                         
   1  13   0       3346.69       2983.51       231.96 o                         
   2  13   0        956.25        864.11       107.13 o                         
   3  13   0        661.01        706.29       103.57 o                         
   4  13   0        747.26        705.33        45.15 o                         
   5  13   0        549.76        594.21        29.70 o                         
   6  13   0         47.70         64.38        10.77 o                         
   7  13   0        179.91        171.47         9.01 o                         
   0  14   0       3964.86       3492.39       270.29 o                         
   1  14   0        303.74        279.95        91.41 o                         
   2  14   0        865.64        929.24        77.84 o                         
   3  14   0        136.77        141.63        37.43 o                         
   4  14   0        290.76        315.23        28.90 o                         
   5  14   0        168.52        160.70        17.44 o                         
   6  14   0        244.13        282.73        14.11 o                         
   7  14   0         17.19         12.47         6.10 o                         
   1  15   0       3681.95       3551.62       228.52 o                         
   2  15   0         33.74         31.50        25.74 o                         
   3  15   0         33.12         38.35        29.98 o                         
   4  15   0        170.97        175.20        26.54 o                         
   5  15   0        130.60        140.72        14.96 o                         
   6  15   0       1094.89       1106.02        34.79 o                         
   1  16   0        349.85        305.80        48.63 o                         
   2  16   0        315.39        251.42        46.03 o                         
   4  16   0        262.19        326.31        38.09 o                         
   5  16   0        708.40        696.24       136.36 o                         
   6  16   0        227.11        209.93        13.01 o                         
   4  17   0        145.11        128.10        48.77 o                         
   5  17   0        188.09        179.92        15.19 o                         
   4  18   0        244.79        272.75        31.45 o                         
  -2 -21   1        231.67        177.16        17.69 o                         
  -4 -20   1         28.52         13.76         8.11 o                         
  -3 -20   1        565.02        523.62        37.10 o                         
  -2 -20   1        213.10        204.44        22.61 o                         
  -1 -20   1         39.10         30.71        14.25 o                         
   0 -20   1         44.30         49.39        15.73 o                         
   1 -20   1         65.28         60.35        14.17 o                         
   2 -20   1        608.04        620.72        61.55 o                         
   3 -20   1        347.80        303.68        20.18 o                         
  -5 -19   1        118.53         97.80        10.81 o                         
  -4 -19   1         46.09         34.78         9.12 o                         
  -3 -19   1        311.27        299.20        20.05 o                         
  -2 -19   1        137.21        123.46        11.92 o                         
  -1 -19   1         77.42         82.30        12.20 o                         
   0 -19   1         54.95         71.44        11.43 o                         
   1 -19   1         79.34         95.02        11.06 o                         
   2 -19   1        445.07        362.65        18.64 o                         
   3 -19   1        857.28        715.93        35.53 o                         
   4 -19   1        188.99        184.05        13.64 o                         
  -5 -18   1         36.68         32.79         8.62 o                         
  -4 -18   1        202.16        182.57        22.85 o                         
  -3 -18   1        175.07        173.58        22.66 o                         
  -2 -18   1         10.76         16.05        12.08 o                         
  -1 -18   1        251.27        209.07        12.55 o                         
   0 -18   1       2486.52       2576.07       110.67 o                         
   1 -18   1         38.04         32.81        10.23 o                         
   2 -18   1        548.76        478.67        26.88 o                         
   3 -18   1        710.01        695.08        35.54 o                         
   4 -18   1         47.78         50.30         9.87 o                         
   5 -18   1        439.07        354.13        32.07 o                         
  -6 -17   1        113.92         99.70        20.03 o                         
  -5 -17   1         78.23         96.82        16.22 o                         
  -4 -17   1         12.47         22.36        15.48 o                         
  -3 -17   1        268.94        299.26        21.72 o                         
  -2 -17   1         53.43         68.88         9.03 o                         
  -1 -17   1        270.05        258.31        11.64 o                         
   0 -17   1        225.36        203.66         9.31 o                         
   1 -17   1        797.76        776.75        33.79 o                         
   2 -17   1        388.84        362.34        18.73 o                         
   3 -17   1        422.43        379.17        24.66 o                         
   4 -17   1        178.60        171.21        17.71 o                         
   5 -17   1        149.82        142.31        13.10 o                         
  -6 -16   1        116.28         86.40        13.88 o                         
  -5 -16   1         53.77         38.58        17.94 o                         
  -4 -16   1         62.84         76.41        12.20 o                         
  -3 -16   1          9.44          8.98         9.46 o                         
  -2 -16   1        114.03        104.12        10.99 o                         
  -1 -16   1         32.80         36.50         6.87 o                         
   0 -16   1       3542.57       3640.73        80.45 o                         
   1 -16   1        144.10        137.10         9.56 o                         
   2 -16   1        247.58        294.75        21.40 o                         
   3 -16   1         33.81         28.50        11.42 o                         
   4 -16   1         72.88         75.45        11.00 o                         
   5 -16   1        544.32        522.61        22.73 o                         
   6 -16   1        254.36        208.37        20.89 o                         
  -7 -15   1        157.37        131.95        15.48 o                         
  -6 -15   1        265.77        237.33        17.18 o                         
  -5 -15   1         16.84         17.41        11.64 o                         
  -4 -15   1        180.41        166.36        13.12 o                         
  -3 -15   1         47.62         48.29        15.20 o                         
  -2 -15   1         58.16         74.13         7.82 o                         
  -1 -15   1       5120.60       5399.09       158.03 o                         
   0 -15   1        401.57        436.11        14.70 o                         
   1 -15   1       1089.50       1128.38        40.63 o                         
   2 -15   1        210.92        222.57        10.71 o                         
   3 -15   1         96.98        100.27        12.07 o                         
   4 -15   1         82.75         83.85        11.40 o                         
   5 -15   1        741.87        753.78        30.06 o                         
   6 -15   1        513.12        518.18        42.02 o                         
  -7 -14   1        147.95        148.66        17.94 o                         
  -6 -14   1       1027.09       1127.35        71.50 o                         
  -5 -14   1        328.31        304.57        28.23 o                         
  -4 -14   1        209.97        170.58        13.28 o                         
  -3 -14   1        170.22        157.13        15.50 o                         
  -2 -14   1        270.24        290.03        11.50 o                         
  -1 -14   1        474.58        490.67        15.76 o                         
   0 -14   1       1407.31       1423.58        28.03 o                         
   1 -14   1        111.43        115.97         7.03 o                         
   2 -14   1        207.79        200.54        10.22 o                         
   3 -14   1         45.64         37.62         7.24 o                         
   4 -14   1        446.47        436.47        20.00 o                         
   5 -14   1        383.29        423.70        18.31 o                         
   6 -14   1        452.12        421.09        27.12 o                         
  -7 -13   1        138.53        141.53        19.17 o                         
  -6 -13   1        204.50        196.01        17.05 o                         
  -5 -13   1        231.16        231.33        13.99 o                         
  -4 -13   1        773.08        856.22        28.00 o                         
  -3 -13   1        164.44        161.14        11.05 o                         
  -2 -13   1        170.10        171.07        10.22 o                         
  -1 -13   1       3149.79       3263.43        63.02 o                         
   0 -13   1        332.21        327.38        10.03 o                         
   1 -13   1        992.34        966.41        21.98 o                         
   2 -13   1         78.05         85.69         7.36 o                         
   3 -13   1        769.69        770.53        22.87 o                         
   4 -13   1        108.23        111.77        11.20 o                         
   5 -13   1        386.58        400.17        20.79 o                         
   6 -13   1        390.63        419.47        20.23 o                         
   7 -13   1        191.16        142.21        12.10 o                         
  -7 -12   1        173.98        186.33        14.85 o                         
  -6 -12   1        590.69        662.28        27.50 o                         
  -5 -12   1        277.78        283.42        13.67 o                         
  -4 -12   1        377.90        379.29        14.27 o                         
  -3 -12   1        441.52        466.72        28.28 o                         
  -2 -12   1         52.97         57.09         5.64 o                         
  -1 -12   1        187.15        187.09         7.98 o                         
   0 -12   1        749.02        748.26        17.83 o                         
   1 -12   1         36.62         34.89         5.14 o                         
   2 -12   1       1431.15       1471.63        38.96 o                         
   3 -12   1        304.06        319.56        14.33 o                         
   4 -12   1        614.45        622.74        23.56 o                         
   5 -12   1       1024.95       1161.35        37.04 o                         
   6 -12   1         53.51         66.66         9.93 o                         
   7 -12   1        228.14        228.15        15.46 o                         
  -8 -11   1          4.47          2.95        10.07 o                         
  -7 -11   1        126.28        124.45        10.82 o                         
  -6 -11   1        411.52        454.92        17.11 o                         
  -5 -11   1        588.53        671.27        20.64 o                         
  -4 -11   1        337.66        333.74        20.42 o                         
  -3 -11   1        376.25        377.89        17.07 o                         
  -2 -11   1       2951.71       3204.85       107.90 o                         
  -1 -11   1        130.84        110.08        36.12 o                         
   0 -11   1        284.80        272.41        35.97 o                         
   1 -11   1        541.23        500.96        32.77 o                         
   2 -11   1        785.87        976.03        43.72 o                         
   3 -11   1        114.79        108.58         8.93 o                         
   4 -11   1        648.82        729.98        30.11 o                         
   5 -11   1       1242.42       1323.61        43.10 o                         
   6 -11   1         13.94          1.78         8.32 o                         
   7 -11   1        126.68        159.37        11.13 o                         
   8 -11   1        229.18        238.10        19.17 o                         
  -8 -10   1        483.57        551.64        36.61 o                         
  -7 -10   1         88.93         84.00         9.97 o                         
  -6 -10   1        294.07        273.94        11.68 o                         
  -5 -10   1        257.86        252.04        13.83 o                         
  -4 -10   1        663.42        662.92        23.07 o                         
  -3 -10   1       3829.18       4137.66        86.15 o                         
  -2 -10   1       2854.30       3162.06       185.17 o                         
  -1 -10   1        631.92        507.41        66.84 o                         
   0 -10   1        178.88        175.34        27.49 o                         
   1 -10   1       1583.25       1564.49       106.64 o                         
   2 -10   1       2008.35       2292.23       336.88 o                         
   3 -10   1        150.71        164.60         9.35 o                         
   4 -10   1        859.27        861.52        37.03 o                         
   5 -10   1       1386.05       1444.30        59.88 o                         
   6 -10   1        443.00        448.92        21.35 o                         
   7 -10   1         95.36        112.18        13.15 o                         
   8 -10   1        374.21        385.29        28.01 o                         
  -8  -9   1         56.51         74.59        10.77 o                         
  -7  -9   1        408.42        449.70        21.88 o                         
  -6  -9   1       1227.15       1231.62        36.63 o                         
  -5  -9   1       1788.42       1731.52        44.51 o                         
  -4  -9   1        737.06        759.48        22.11 o                         
  -3  -9   1       3174.28       3302.07        80.27 o                         
  -2  -9   1      11637.25      12997.60       526.18 o                         
  -1  -9   1         65.50         34.65        30.47 o                         
   0  -9   1        514.06        496.69        34.31 o                         
   1  -9   1       1159.45       1310.17        59.88 o                         
   2  -9   1       6449.95       7276.16       559.38 o                         
   3  -9   1         24.06         16.66         4.94 o                         
   4  -9   1        147.07        130.97         7.57 o                         
   5  -9   1         44.23         45.96         6.90 o                         
   6  -9   1         95.26         94.06        12.30 o                         
   7  -9   1         39.85         44.23        13.27 o                         
   8  -9   1        158.56        179.37        19.66 o                         
  -9  -8   1         10.55         14.50         9.34 o                         
  -8  -8   1        815.92        859.12        69.17 o                         
  -7  -8   1        331.07        318.56        15.57 o                         
  -6  -8   1       1072.39       1069.50        37.24 o                         
  -5  -8   1       1431.78       1428.47        34.32 o                         
  -4  -8   1       1567.61       1508.23        39.84 o                         
  -3  -8   1       5861.78       6009.55       134.19 o                         
  -2  -8   1       2664.55       2872.52       118.86 o                         
  -1  -8   1       1085.71        977.71        80.35 o                         
   0  -8   1        216.01        247.46        23.62 o                         
   1  -8   1        636.28        687.59        37.86 o                         
   2  -8   1        301.24        284.24        17.39 o                         
   3  -8   1        116.77         94.95         6.59 o                         
   4  -8   1        180.03        133.90         7.64 o                         
   5  -8   1        864.97        836.66        28.68 o                         
   6  -8   1          0.76         -3.92         6.68 o                         
   7  -8   1         35.23         27.03        13.51 o                         
   8  -8   1        361.73        382.09        28.99 o                         
   9  -8   1          4.13         13.51         8.11 o                         
  -9  -7   1        537.71        504.46        32.68 o                         
  -8  -7   1         13.81         10.26         8.96 o                         
  -7  -7   1        965.86        985.09        47.38 o                         
  -6  -7   1        737.61        793.03        24.37 o                         
  -5  -7   1       2587.13       2717.81        61.95 o                         
  -4  -7   1       3908.89       3914.43        99.97 o                         
  -3  -7   1       1299.07       1262.31        31.91 o                         
  -2  -7   1       8880.78       9800.44       534.92 o                         
  -1  -7   1        206.41        280.15        56.52 o                         
   0  -7   1        172.07        176.09        19.44 o                         
   1  -7   1        467.16        568.21        28.14 o                         
   2  -7   1       2106.57       2183.30       112.14 o                         
   3  -7   1         77.65         79.42         6.43 o                         
   4  -7   1        458.20        425.54        15.48 o                         
   5  -7   1        928.17        952.62        28.31 o                         
   6  -7   1       1357.78       1351.12        50.55 o                         
   7  -7   1        199.48        184.31        21.87 o                         
   8  -7   1        141.03        144.73        18.18 o                         
   9  -7   1        213.36        192.64        16.95 o                         
  -9  -6   1         48.97         55.66         8.51 o                         
  -8  -6   1       1032.67       1069.09        57.16 o                         
  -7  -6   1        346.47        389.33        24.36 o                         
  -6  -6   1        956.11        977.63        45.08 o                         
  -5  -6   1       1853.63       1876.81        56.09 o                         
  -4  -6   1       4225.03       3876.59        90.93 o                         
  -3  -6   1       2407.01       2216.72        60.48 o                         
  -2  -6   1       2918.14       3028.22       114.61 o                         
  -1  -6   1       1178.19       1082.08       110.82 o                         
   0  -6   1        276.30        296.01        31.89 o                         
   1  -6   1         31.06         32.76         7.13 o                         
   2  -6   1       1558.61       1538.00        89.32 o                         
   3  -6   1       1188.72       1229.25        50.62 o                         
   4  -6   1       1947.00       1844.70        44.14 o                         
   5  -6   1        634.42        619.37        20.26 o                         
   6  -6   1       1339.29       1386.06        44.66 o                         
   7  -6   1        221.08        218.64        15.13 o                         
   8  -6   1        101.32        141.70        13.50 o                         
   9  -6   1         43.51         58.48        10.07 o                         
  -9  -5   1        145.15        127.28        16.71 o                         
  -8  -5   1         12.77         36.00         9.32 o                         
  -7  -5   1        938.94       1012.11        66.84 o                         
  -6  -5   1        314.84        327.88        23.30 o                         
  -5  -5   1       1403.59       1460.41        39.26 o                         
  -4  -5   1       4543.51       4402.12       108.70 o                         
  -3  -5   1       1985.61       2062.93       102.83 o                         
  -2  -5   1       2374.02       2339.57       119.74 o                         
  -1  -5   1       7203.91       7559.80       273.22 o                         
   0  -5   1        519.65        550.16        27.75 o                         
   1  -5   1         73.29        106.68        12.07 o                         
   2  -5   1        435.01        398.92        25.86 o                         
   3  -5   1       3112.05       3050.49       111.36 o                         
   4  -5   1       1180.57       1177.87        26.90 o                         
   5  -5   1        508.34        473.28        18.32 o                         
   6  -5   1        485.54        538.78        21.02 o                         
   7  -5   1         69.65         25.77        15.73 o                         
   8  -5   1        338.38        381.85        30.71 o                         
   9  -5   1        554.64        547.95        35.63 o                         
  -9  -4   1          0.72          9.09        11.79 o                         
  -8  -4   1        167.05        241.46        24.20 o                         
  -7  -4   1       1687.06       1748.48        63.40 o                         
  -6  -4   1        705.82        737.28        36.54 o                         
  -5  -4   1        207.47        248.53        13.74 o                         
  -4  -4   1       2965.58       2997.84        82.48 o                         
  -3  -4   1       2960.47       3052.04       131.09 o                         
  -2  -4   1       3569.19       3683.24       119.35 o                         
  -1  -4   1        380.13        309.65        40.42 o                         
   0  -4   1        321.78        278.15        33.42 o                         
   1  -4   1        421.57        416.08        19.27 o                         
   2  -4   1       2330.36       2549.61       104.20 o                         
   3  -4   1       2279.70       2211.78        78.32 o                         
   4  -4   1        548.29        529.96        13.92 o                         
   5  -4   1       1234.39       1101.15        30.87 o                         
   6  -4   1        136.15        163.35        11.81 o                         
   7  -4   1        394.79        375.21        33.91 o                         
   8  -4   1        136.52        118.93        19.90 o                         
   9  -4   1        111.70         97.55        14.25 o                         
  -9  -3   1         48.46         45.35         7.64 o                         
  -8  -3   1         18.02         25.90         9.26 o                         
  -7  -3   1        214.38        238.35        19.40 o                         
  -6  -3   1        191.11        218.64        12.79 o                         
  -5  -3   1        335.86        304.23        13.24 o                         
  -4  -3   1       1003.96       1007.80        27.73 o                         
  -3  -3   1       1059.90       1043.03       110.70 o                         
  -2  -3   1        618.00        622.32        27.79 o                         
  -1  -3   1       6809.46       7177.37       456.83 o                         
   0  -3   1      13595.49      15624.21       783.35 o                         
   1  -3   1      13779.37      14177.73       426.29 o                         
   2  -3   1       1929.91       2034.13        83.96 o                         
   3  -3   1       3696.57       3598.67       113.17 o                         
   4  -3   1       1828.47       1898.43        46.45 o                         
   5  -3   1        552.85        516.27        19.79 o                         
   6  -3   1       2229.97       2320.14        69.23 o                         
   7  -3   1         24.80         16.69         8.59 o                         
   8  -3   1        316.75        355.64        23.19 o                         
   9  -3   1         64.48        100.99        14.99 o                         
  -9  -2   1         11.72         19.67         7.04 o                         
  -8  -2   1         30.57         13.46         9.03 o                         
  -7  -2   1       1702.07       1865.19        54.26 o                         
  -6  -2   1        382.10        383.54        15.17 o                         
  -5  -2   1        747.29        701.02        19.47 o                         
  -4  -2   1        934.83        958.09        27.02 o                         
  -3  -2   1       2043.73       1816.21        69.08 o                         
  -2  -2   1        245.60        235.22        22.43 o                         
  -1  -2   1        333.11        309.78        34.15 o                         
   0  -2   1      13336.69      14700.19       533.91 o                         
   1  -2   1       6119.55       6185.07       186.97 o                         
   2  -2   1       8169.93       7903.31       246.21 o                         
   3  -2   1       1315.25       1366.36        44.94 o                         
   4  -2   1       2476.37       2508.17        58.14 o                         
   5  -2   1       3018.42       2900.74        65.59 o                         
   6  -2   1        811.70        860.45        29.80 o                         
   7  -2   1       1453.09       1486.99        47.85 o                         
   8  -2   1        501.20        516.25        29.10 o                         
   9  -2   1        233.11        254.07        22.85 o                         
  -9  -1   1          8.95          9.89         6.82 o                         
  -8  -1   1         38.71         39.18         9.59 o                         
  -7  -1   1        386.25        448.81        19.22 o                         
  -6  -1   1        126.24        121.97         8.82 o                         
  -5  -1   1        143.89        135.07         6.37 o                         
  -4  -1   1       1529.90       1431.89        39.15 o                         
  -3  -1   1       1796.96       1698.16        98.78 o                         
  -2  -1   1       2562.71       2414.67       128.51 o                         
  -1  -1   1       6345.89       6024.76       324.10 o                         
   0  -1   1        232.93        262.18        20.64 o                         
   1  -1   1       1469.57       1400.10        77.16 o                         
   2  -1   1       3108.34       2851.51       106.64 o                         
   3  -1   1       1571.04       1269.62        66.84 o                         
   4  -1   1        995.30       1024.80        35.61 o                         
   5  -1   1       2678.68       2891.62        56.04 o                         
   6  -1   1       2937.76       3059.02        74.72 o                         
   7  -1   1        448.66        459.96        20.62 o                         
   8  -1   1         27.25         27.02         9.26 o                         
   9  -1   1         41.45         35.55         8.33 o                         
  -9   0   1        132.29        135.23        10.75 o                         
  -8   0   1         20.63         13.25         7.90 o                         
  -7   0   1         60.49         51.82        10.29 o                         
  -6   0   1          0.68         -0.33         5.49 o                         
  -5   0   1         35.59         28.49         4.76 o                         
  -4   0   1       2455.39       2412.90       108.36 o                         
  -3   0   1        357.83        381.51        25.33 o                         
  -2   0   1          0.96          9.75         9.50 o                         
  -1   0   1        232.96        202.24        18.31 o                         
   0   0   1      21259.99      20527.76      1062.48 o                         
   1   0   1        255.02        216.72        22.11 o                         
   2   0   1         19.13         52.31        11.89 o                         
   3   0   1        374.59        255.50        15.25 o                         
   4   0   1        305.35        188.87         7.69 o                         
   5   0   1       3986.61       4127.03        69.99 o                         
   6   0   1        956.25        994.98        23.63 o                         
   7   0   1       1939.85       1899.83        58.17 o                         
   8   0   1          2.82          3.74         7.36 o                         
   9   0   1          8.50         14.28         7.38 o                         
  -9   1   1          7.74          1.42         6.70 o                         
  -8   1   1         42.58         74.07        10.68 o                         
  -7   1   1        372.14        349.80        14.60 o                         
  -6   1   1        120.12        122.90         7.89 o                         
  -5   1   1        151.68        134.29         6.72 o                         
  -4   1   1       1478.06       1412.76        53.15 o                         
  -3   1   1       1783.30       1703.13        68.47 o                         
  -2   1   1       2473.71       2291.42        77.43 o                         
  -1   1   1       6352.23       6182.02       228.82 o                         
   0   1   1        235.90        247.74         8.30 o                         
   1   1   1       1333.85       1463.99        85.02 o                         
   2   1   1       2982.16       2926.25       157.51 o                         
   3   1   1       1399.07       1195.87        51.84 o                         
   4   1   1       1132.54       1103.49        19.81 o                         
   5   1   1       2691.59       2986.05        60.63 o                         
   6   1   1       2940.30       3144.45        61.24 o                         
   7   1   1        435.33        457.18        18.37 o                         
   8   1   1         38.82         42.52         8.56 o                         
   9   1   1         39.19         45.26         7.18 o                         
  -9   2   1         17.41         20.50         6.88 o                         
  -8   2   1         29.98         21.05         9.03 o                         
  -7   2   1       1730.91       1695.48        37.64 o                         
  -6   2   1        376.97        365.04        11.94 o                         
  -5   2   1        719.64        664.19        21.48 o                         
  -4   2   1       1001.46       1084.70        28.88 o                         
  -3   2   1       2064.59       1876.73        59.18 o                         
  -2   2   1        299.09        313.14        21.34 o                         
  -1   2   1        308.92        273.68         9.18 o                         
   0   2   1      13387.93      14492.44       751.41 o                         
   1   2   1       6225.67       6375.27       184.07 o                         
   2   2   1       8294.71       8446.80       435.41 o                         
   3   2   1       1438.42       1588.12        70.40 o                         
   4   2   1       2250.35       2381.40        42.57 o                         
   5   2   1       2994.73       3028.89        69.40 o                         
   6   2   1        795.68        926.14        21.53 o                         
   7   2   1       1489.42       1532.88        35.97 o                         
   8   2   1        496.01        478.96        20.63 o                         
   9   2   1        240.20        231.32        12.94 o                         
  -9   3   1         55.36         46.31         8.31 o                         
  -8   3   1         24.12         18.69         8.76 o                         
  -7   3   1        177.93        207.20        10.39 o                         
  -6   3   1        201.78        206.55         9.50 o                         
  -5   3   1        346.42        312.81        12.92 o                         
  -4   3   1        920.14        914.55        24.25 o                         
  -3   3   1        976.75        982.59        43.83 o                         
  -2   3   1        622.66        576.01        48.53 o                         
  -1   3   1       6834.06       7221.99       142.32 o                         
   0   3   1      13642.94      14785.09       773.77 o                         
   1   3   1      13754.86      14247.41       597.09 o                         
   2   3   1       1882.25       1974.83        87.56 o                         
   3   3   1       3616.50       3507.87       121.55 o                         
   4   3   1       1995.60       2260.90        41.45 o                         
   5   3   1        550.54        601.30        18.32 o                         
   6   3   1       2247.13       2415.22        49.21 o                         
   7   3   1         25.49         33.32         7.30 o                         
   8   3   1        327.65        347.20        17.03 o                         
   9   3   1         66.52         73.92         8.02 o                         
  -9   4   1          0.65          0.74         9.58 o                         
  -8   4   1        187.98        175.99        13.79 o                         
  -7   4   1       1730.31       1867.70        36.41 o                         
  -6   4   1        685.56        684.40        19.54 o                         
  -5   4   1        249.88        233.49        10.03 o                         
  -4   4   1       3048.67       2929.63        59.96 o                         
  -3   4   1       3023.15       3205.88       188.47 o                         
  -2   4   1       3624.28       3610.67       102.86 o                         
  -1   4   1        442.98        365.96        11.30 o                         
   0   4   1        353.91        310.59        21.13 o                         
   1   4   1        437.94        401.01        26.05 o                         
   2   4   1       2339.83       2494.25        74.21 o                         
   3   4   1       2342.97       2189.64        94.82 o                         
   4   4   1        489.79        496.19        13.33 o                         
   5   4   1       1290.97       1227.36        24.70 o                         
   6   4   1        161.03        150.15        10.24 o                         
   7   4   1        389.97        404.15        14.67 o                         
   8   4   1        138.23        158.56        13.38 o                         
   9   4   1        111.49        135.56         9.27 o                         
  -9   5   1        150.83        167.50        13.04 o                         
  -8   5   1         12.59         24.07         6.22 o                         
  -7   5   1        934.96        918.99        22.90 o                         
  -6   5   1        343.41        356.22        13.05 o                         
  -5   5   1       1329.03       1359.53        31.15 o                         
  -4   5   1       4554.13       4581.86        88.13 o                         
  -3   5   1       2018.43       2032.58       135.14 o                         
  -2   5   1       2367.04       2190.94        67.87 o                         
  -1   5   1       7220.90       6912.38       141.01 o                         
   0   5   1        554.86        471.78        32.19 o                         
   1   5   1        106.93         92.39        11.79 o                         
   2   5   1        480.00        443.88        18.94 o                         
   3   5   1       3141.44       3488.67       143.25 o                         
   4   5   1       1214.23       1200.19        25.13 o                         
   5   5   1        492.83        516.76        15.13 o                         
   6   5   1        445.70        451.40        17.19 o                         
   7   5   1         75.21         59.72         7.16 o                         
   8   5   1        332.03        310.56        16.14 o                         
   9   5   1        554.46        526.82        26.29 o                         
  -9   6   1         48.58         41.82         8.79 o                         
  -8   6   1       1032.35       1059.98        29.86 o                         
  -7   6   1        323.47        329.25        12.00 o                         
  -6   6   1        933.24        929.06        24.76 o                         
  -5   6   1       1910.54       2040.65        46.41 o                         
  -4   6   1       4197.16       3878.25        77.15 o                         
  -3   6   1       2370.62       2439.10       177.65 o                         
  -2   6   1       2972.04       2739.32        84.51 o                         
  -1   6   1       1237.41       1223.61        29.20 o                         
   0   6   1        276.95        254.85        19.90 o                         
   1   6   1         52.90         61.60         5.71 o                         
   2   6   1       1546.63       1607.87        41.07 o                         
   3   6   1       1161.08       1253.92        65.30 o                         
   4   6   1       1927.55       2035.88        38.29 o                         
   5   6   1        602.85        637.70        16.31 o                         
   6   6   1       1342.46       1481.22        67.69 o                         
   7   6   1        215.84        231.22        10.47 o                         
   8   6   1         99.81         99.96         8.08 o                         
   9   6   1         39.83         45.76         7.67 o                         
  -9   7   1        530.60        465.88        41.28 o                         
  -8   7   1         12.95         16.52         6.72 o                         
  -7   7   1        982.07       1078.47        25.11 o                         
  -6   7   1        728.95        760.93        27.08 o                         
  -5   7   1       2554.08       2537.97        55.89 o                         
  -4   7   1       3983.25       4083.20       110.31 o                         
  -3   7   1       1294.12       1220.11        59.13 o                         
  -2   7   1       8795.07       8934.97       246.79 o                         
  -1   7   1        197.06        258.21        12.00 o                         
   0   7   1        143.44        120.55         9.26 o                         
   1   7   1        451.77        516.25        38.33 o                         
   2   7   1       2104.00       2179.53        50.70 o                         
   3   7   1         90.20        105.81        13.07 o                         
   4   7   1        460.08        520.87        15.48 o                         
   5   7   1        960.15        999.13        29.76 o                         
   6   7   1       1372.84       1485.01        40.57 o                         
   7   7   1        209.22        222.32        10.42 o                         
   8   7   1        139.00        142.08        11.11 o                         
   9   7   1        212.96        179.04        13.10 o                         
  -9   8   1         10.85          5.16        10.32 o                         
  -8   8   1        800.21        798.96        27.15 o                         
  -7   8   1        315.43        362.70        14.25 o                         
  -6   8   1       1084.10       1093.23        30.43 o                         
  -5   8   1       1414.62       1486.60        46.46 o                         
  -4   8   1       1518.53       1354.29        60.49 o                         
  -3   8   1       5826.12       6118.67       204.49 o                         
  -2   8   1       2637.45       2558.57        89.92 o                         
  -1   8   1        934.62        809.10        26.56 o                         
   0   8   1        216.67        208.54        37.35 o                         
   1   8   1        557.67        519.20        42.02 o                         
   2   8   1        291.10        274.08        26.99 o                         
   3   8   1        115.16        109.01        11.85 o                         
   4   8   1        179.47        174.25         8.87 o                         
   5   8   1        860.25        931.41        22.25 o                         
   6   8   1          1.45         10.94         7.81 o                         
   7   8   1         34.74         33.07         7.17 o                         
   8   8   1        359.89        360.44        16.58 o                         
  -8   9   1         55.55         79.78         9.13 o                         
  -7   9   1        417.63        486.86        19.62 o                         
  -6   9   1       1175.17       1254.12        33.68 o                         
  -5   9   1       1801.27       1814.59        44.50 o                         
  -4   9   1        751.50        709.86        36.47 o                         
  -3   9   1       3113.21       3129.13       123.89 o                         
  -2   9   1      11650.31      11668.23       539.92 o                         
  -1   9   1         57.78         48.82         7.08 o                         
   0   9   1        482.69        400.15        22.93 o                         
   1   9   1       1105.21       1163.87        86.25 o                         
   2   9   1       6458.24       6713.60       259.22 o                         
   3   9   1         23.06         18.05        14.31 o                         
   4   9   1        152.08        139.49         9.52 o                         
   5   9   1         38.87         47.52         7.69 o                         
   6   9   1         84.76         74.63        10.84 o                         
   7   9   1         40.00         49.63         8.43 o                         
   8   9   1        154.57        138.99         9.20 o                         
  -8  10   1        495.89        519.70        24.86 o                         
  -7  10   1         79.25         84.31         9.91 o                         
  -6  10   1        336.66        350.52        18.45 o                         
  -5  10   1        253.60        291.00        17.67 o                         
  -4  10   1        655.54        604.60        42.32 o                         
  -3  10   1       3895.27       4025.72       150.10 o                         
  -2  10   1       2826.56       2698.96       137.51 o                         
  -1  10   1        668.24        593.37        27.03 o                         
   0  10   1        166.26        158.73        23.59 o                         
   1  10   1       1623.01       1667.45        81.38 o                         
   2  10   1       1991.74       2051.10       114.37 o                         
   3  10   1        136.63        125.13        23.85 o                         
   4  10   1        850.97        811.24        27.08 o                         
   5  10   1       1384.89       1448.65        35.68 o                         
   6  10   1        470.53        476.40        19.99 o                         
   7  10   1         97.14         96.07         8.58 o                         
   8  10   1        372.75        345.61        15.81 o                         
  -8  11   1          5.94         11.67         8.00 o                         
  -7  11   1        135.28        133.90        11.01 o                         
  -6  11   1        373.12        436.39        23.09 o                         
  -5  11   1        577.40        627.30        27.62 o                         
  -4  11   1        327.88        323.00        28.17 o                         
  -3  11   1        346.42        300.73        44.32 o                         
  -2  11   1       2996.86       3037.06       150.96 o                         
  -1  11   1        154.64        133.71        16.28 o                         
   0  11   1        294.14        222.87        28.75 o                         
   1  11   1        576.13        557.49        40.71 o                         
   2  11   1        807.76        834.08        76.72 o                         
   3  11   1        124.75         95.49        24.39 o                         
   4  11   1        611.71        592.39        27.41 o                         
   5  11   1       1274.24       1399.78        41.42 o                         
   6  11   1          9.19         20.80         9.01 o                         
   7  11   1        128.71        138.12        11.08 o                         
   8  11   1        236.40        199.49        10.97 o                         
  -8  12   1        185.46        168.73        17.68 o                         
  -7  12   1        160.00        169.73        10.52 o                         
  -6  12   1        623.28        668.11        25.61 o                         
  -5  12   1        295.64        318.73        20.82 o                         
  -4  12   1        351.36        336.23        28.97 o                         
  -3  12   1        455.91        451.20        53.42 o                         
  -2  12   1         43.25         45.02        22.63 o                         
  -1  12   1        154.32        175.77        21.22 o                         
   0  12   1        769.63        670.81        65.85 o                         
   1  12   1         52.11         56.22        20.75 o                         
   2  12   1       1438.52       1595.84        74.31 o                         
   3  12   1        317.49        278.09        34.41 o                         
   4  12   1        610.46        603.71        27.07 o                         
   5  12   1        979.50       1008.84        39.01 o                         
   6  12   1         65.52         82.24        14.93 o                         
   7  12   1        223.41        221.84        11.19 o                         
  -7  13   1        147.15        164.34         9.43 o                         
  -6  13   1        222.91        253.16        15.49 o                         
  -5  13   1        248.41        249.83        18.88 o                         
  -4  13   1        795.06        872.17        55.63 o                         
  -3  13   1        189.62        146.05        35.33 o                         
  -2  13   1        153.01        185.22        36.19 o                         
  -1  13   1       3108.63       3038.66       236.26 o                         
   0  13   1        336.80        294.82        34.22 o                         
   1  13   1       1020.74        833.47        96.81 o                         
   2  13   1         67.48         65.15        27.54 o                         
   3  13   1        711.99        776.56        76.27 o                         
   4  13   1        120.67         94.53        16.58 o                         
   5  13   1        376.64        423.11        27.85 o                         
   6  13   1        384.39        436.06        22.08 o                         
   7  13   1        198.10        184.91        10.17 o                         
  -7  14   1        140.27        155.17        10.48 o                         
  -6  14   1       1038.22       1128.72        36.85 o                         
  -5  14   1        324.63        326.99        20.93 o                         
  -4  14   1        195.97        193.13        62.17 o                         
  -3  14   1        164.71        145.89        36.36 o                         
  -2  14   1        248.33        269.13        42.73 o                         
  -1  14   1        512.02        416.68        47.89 o                         
   0  14   1       1397.38       1358.30        83.78 o                         
   1  14   1        101.05         93.18        31.33 o                         
   2  14   1        202.73        159.86        38.48 o                         
   3  14   1         64.02         23.03        28.28 o                         
   4  14   1        470.93        430.86        34.10 o                         
   5  14   1        401.18        424.59        32.72 o                         
   6  14   1        438.51        477.84        19.51 o                         
   7  14   1        468.75        432.04        15.97 o                         
  -7  15   1        164.19        163.50        13.08 o                         
  -6  15   1        277.26        307.39        26.99 o                         
  -5  15   1         18.90         14.16        11.73 o                         
  -4  15   1        194.37        154.07        29.24 o                         
  -3  15   1         58.96        104.98        36.29 o                         
  -2  15   1         60.15         47.87        28.90 o                         
  -1  15   1       5121.61       5423.61       383.32 o                         
   0  15   1        404.29        446.18        73.91 o                         
   1  15   1       1104.42       1088.23        85.14 o                         
   2  15   1        214.77        200.26        41.87 o                         
   3  15   1        124.20         59.92        34.84 o                         
   4  15   1         87.02         75.68        23.10 o                         
   5  15   1        713.43        762.40        34.82 o                         
   6  15   1        488.23        478.50        23.67 o                         
  -6  16   1        115.32        100.95         8.86 o                         
  -5  16   1         51.44         39.37        11.77 o                         
  -4  16   1         58.74         47.10        14.85 o                         
  -2  16   1        112.76        114.24        35.13 o                         
  -1  16   1         30.30         40.30        39.81 o                         
   0  16   1       3582.28       3236.35       257.51 o                         
   1  16   1        144.22         97.36        30.33 o                         
   2  16   1        223.56        221.91       101.73 o                         
   4  16   1        102.46        113.03        23.10 o                         
   5  16   1        547.24        511.26        49.27 o                         
   6  16   1        247.85        226.90        13.52 o                         
  -5  17   1         84.96         69.77        10.08 o                         
  -4  17   1         10.53         18.96        13.42 o                         
   5  17   1        147.52        172.06        12.71 o                         
  -5  18   1         40.98         15.16        13.29 o                         
  -4  18   1        208.42        223.11        28.50 o                         
   4  18   1         27.71         13.27        17.20 o                         
  -2 -21   2         21.56         16.95         9.58 o                         
  -4 -20   2        116.48         97.80        12.78 o                         
  -2 -20   2        133.01        105.66        17.45 o                         
  -1 -20   2         60.94         56.31        12.21 o                         
   0 -20   2        185.08        209.84        27.77 o                         
   1 -20   2        171.55        133.18        18.43 o                         
   2 -20   2        253.00        196.42        14.66 o                         
   3 -20   2        338.83        334.83        75.56 o                         
  -5 -19   2        180.60        131.70        13.27 o                         
  -4 -19   2          5.32          1.96         8.25 o                         
  -3 -19   2         53.60         47.18        14.74 o                         
  -2 -19   2        239.80        247.36        21.31 o                         
  -1 -19   2        229.98        225.02        21.30 o                         
   0 -19   2        632.61        637.76        42.94 o                         
   1 -19   2          1.39          0.98        15.23 o                         
   2 -19   2        571.27        577.31        35.36 o                         
   3 -19   2        358.45        309.94        19.26 o                         
   4 -19   2         65.35         54.78        21.01 o                         
  -6 -18   2        154.79         97.55        11.06 o                         
  -5 -18   2         37.70         38.33        12.04 o                         
  -4 -18   2         24.51         10.90        15.48 o                         
  -3 -18   2        122.87        138.39        14.09 o                         
  -2 -18   2        109.30        110.89         9.65 o                         
  -1 -18   2        319.52        286.41        23.64 o                         
   0 -18   2        159.63        166.05        12.73 o                         
   1 -18   2         13.59         16.99        10.70 o                         
   2 -18   2        522.86        501.92        34.50 o                         
   3 -18   2        111.56         99.86        13.98 o                         
   4 -18   2        366.23        356.36        23.16 o                         
  -6 -17   2        170.18        161.69        11.61 o                         
  -5 -17   2        295.71        235.79        17.62 o                         
  -4 -17   2         15.59         18.64        10.57 o                         
  -3 -17   2          8.38          5.56        10.51 o                         
  -2 -17   2        400.80        397.50        20.12 o                         
  -1 -17   2        840.14        844.95        28.12 o                         
   0 -17   2         43.75         49.18         8.46 o                         
   1 -17   2        184.32        164.81        11.23 o                         
   2 -17   2         35.32         31.40        12.77 o                         
   3 -17   2         48.20         58.51        10.17 o                         
   4 -17   2        100.30        101.87        10.80 o                         
   5 -17   2        323.95        285.68        29.44 o                         
  -7 -16   2        388.56        263.41        19.41 o                         
  -6 -16   2         59.63         64.78        18.43 o                         
  -5 -16   2        131.73        137.53        17.42 o                         
  -4 -16   2        204.94        206.63        23.72 o                         
  -3 -16   2          7.54          6.78         8.22 o                         
  -2 -16   2         38.84         32.22         7.33 o                         
  -1 -16   2        198.32        188.59        11.63 o                         
   0 -16   2         15.38         16.00         5.70 o                         
   1 -16   2         18.57         21.45         7.27 o                         
   2 -16   2        319.33        338.48        28.66 o                         
   3 -16   2         87.20         92.15        12.06 o                         
   4 -16   2        196.21        213.52        14.69 o                         
   5 -16   2        414.18        418.76        19.43 o                         
  -7 -15   2         22.57         29.49        11.30 o                         
  -6 -15   2        453.04        488.24        37.35 o                         
  -5 -15   2         51.42         91.27        18.18 o                         
  -4 -15   2         55.28         57.57        10.49 o                         
  -3 -15   2        471.68        422.15        32.13 o                         
  -2 -15   2         83.04         83.36         7.61 o                         
  -1 -15   2        101.12        100.05         8.04 o                         
   0 -15   2        455.17        460.49        22.46 o                         
   1 -15   2       1239.16       1274.40        41.36 o                         
   2 -15   2         82.32         88.59        10.58 o                         
   3 -15   2         13.30         10.75         8.13 o                         
   4 -15   2         32.26         31.45         8.35 o                         
   5 -15   2        219.24        194.78        13.81 o                         
   6 -15   2       1213.57       1227.73        51.86 o                         
  -7 -14   2        389.74        393.15        31.21 o                         
  -6 -14   2         34.83         12.90        11.68 o                         
  -5 -14   2        337.65        316.15        20.58 o                         
  -4 -14   2         51.96         37.64        10.86 o                         
  -3 -14   2        395.40        370.53        26.24 o                         
  -2 -14   2        440.88        425.65        19.96 o                         
  -1 -14   2       1005.16       1102.21        54.04 o                         
   0 -14   2         42.21         48.93         6.47 o                         
   1 -14   2        136.13        129.62         8.47 o                         
   2 -14   2        149.49        159.81        12.15 o                         
   3 -14   2        217.32        209.28        12.08 o                         
   4 -14   2         35.20         21.34         7.14 o                         
   5 -14   2        969.35       1074.18        32.81 o                         
   6 -14   2        184.63        152.03        11.53 o                         
   7 -14   2        607.37        606.43        37.84 o                         
  -7 -13   2        272.14        235.40        25.06 o                         
  -6 -13   2        394.88        458.49        48.41 o                         
  -5 -13   2        214.04        200.37        11.76 o                         
  -4 -13   2         15.23         13.89         7.47 o                         
  -3 -13   2         42.65         47.95         8.19 o                         
  -2 -13   2        818.44        893.33        34.48 o                         
  -1 -13   2         37.35         44.26         6.06 o                         
   0 -13   2       1547.00       1585.87        36.56 o                         
   1 -13   2         21.35         23.89         5.66 o                         
   2 -13   2         65.05         58.03         9.29 o                         
   3 -13   2        283.75        304.56        14.73 o                         
   4 -13   2        454.60        476.30        23.54 o                         
   5 -13   2        268.51        243.32        13.98 o                         
   6 -13   2        702.55        801.63        30.31 o                         
   7 -13   2        139.91        147.92        16.71 o                         
  -8 -12   2        177.64        152.35        15.23 o                         
  -7 -12   2        836.85        910.24        41.33 o                         
  -6 -12   2        920.24        987.07        33.13 o                         
  -5 -12   2          6.07         18.19         6.78 o                         
  -4 -12   2        150.76        157.90         8.95 o                         
  -3 -12   2        849.07        916.42        28.51 o                         
  -2 -12   2        119.40        139.59         8.22 o                         
  -1 -12   2       2984.30       3559.28       214.91 o                         
   0 -12   2        164.27        183.75        13.39 o                         
   1 -12   2        780.98        784.85        30.40 o                         
   2 -12   2        203.10        182.45        14.07 o                         
   3 -12   2        609.20        669.47        30.39 o                         
   4 -12   2        463.54        485.08        18.59 o                         
   5 -12   2       1875.72       2096.19        53.39 o                         
   6 -12   2        502.56        575.22        21.30 o                         
   7 -12   2        324.00        361.32        19.37 o                         
  -8 -11   2        215.84        219.20        13.89 o                         
  -7 -11   2        147.60        124.54        14.87 o                         
  -6 -11   2        517.52        541.85        18.48 o                         
  -5 -11   2        385.13        410.09        14.99 o                         
  -4 -11   2        812.26        816.41        22.96 o                         
  -3 -11   2       1607.17       1701.29        43.17 o                         
  -2 -11   2        881.05        910.37        40.41 o                         
  -1 -11   2        674.06        730.03        38.25 o                         
   0 -11   2       2483.85       2657.15       243.51 o                         
   1 -11   2       1023.39       1058.69        34.95 o                         
   2 -11   2       1241.30       1293.98        55.56 o                         
   3 -11   2        489.42        517.52        17.64 o                         
   4 -11   2       1121.84       1176.06        39.73 o                         
   5 -11   2       1329.00       1363.96        42.46 o                         
   6 -11   2        230.88        272.21        13.68 o                         
   7 -11   2          7.65          2.78         6.48 o                         
   8 -11   2        121.73        119.91        13.76 o                         
  -8 -10   2        159.23        151.28        12.50 o                         
  -7 -10   2         74.97         65.62        10.99 o                         
  -6 -10   2       2091.27       2302.68        54.07 o                         
  -5 -10   2        765.93        752.67        21.43 o                         
  -4 -10   2        840.60        843.44        21.07 o                         
  -3 -10   2       1943.65       1970.54        62.33 o                         
  -2 -10   2        316.41        392.32        48.41 o                         
  -1 -10   2        978.66        766.15        82.07 o                         
   0 -10   2        160.39        165.29        28.44 o                         
   1 -10   2       3342.67       3279.35       222.37 o                         
   2 -10   2       1789.98       1909.82        77.98 o                         
   3 -10   2       1340.82       1407.50        37.16 o                         
   4 -10   2        337.55        326.78        14.67 o                         
   5 -10   2        125.56        140.49        11.61 o                         
   6 -10   2        114.48        112.84         9.46 o                         
   7 -10   2        179.49        207.30        12.92 o                         
   8 -10   2          4.03          3.92         6.78 o                         
  -8  -9   2         31.27         29.39         8.20 o                         
  -7  -9   2        317.70        353.07        17.55 o                         
  -6  -9   2        734.11        674.03        20.80 o                         
  -5  -9   2        462.23        468.79        14.91 o                         
  -4  -9   2        741.08        686.43        19.06 o                         
  -3  -9   2        913.33        971.15        46.99 o                         
  -2  -9   2       3112.25       3033.78       115.58 o                         
  -1  -9   2        247.32        264.37        32.20 o                         
   0  -9   2       1261.86       1133.18        57.86 o                         
   1  -9   2       2683.21       2913.88       100.10 o                         
   2  -9   2       5247.94       5526.60       156.74 o                         
   3  -9   2        404.42        387.36        14.14 o                         
   4  -9   2        186.30        179.67         9.81 o                         
   5  -9   2       1465.70       1555.99        45.20 o                         
   6  -9   2        144.22        160.92        10.43 o                         
   7  -9   2        163.99        164.88        20.15 o                         
   8  -9   2         87.53        113.79        23.34 o                         
  -9  -8   2         16.96         22.36         9.09 o                         
  -8  -8   2        289.74        270.79        18.24 o                         
  -7  -8   2         59.09         61.09         8.74 o                         
  -6  -8   2       1004.11        997.54        29.72 o                         
  -5  -8   2        842.69        814.80        21.69 o                         
  -4  -8   2        698.24        748.89        21.66 o                         
  -3  -8   2       3399.79       3353.55        73.87 o                         
  -2  -8   2        964.87        929.48        26.52 o                         
  -1  -8   2       3368.13       3477.40       149.77 o                         
   0  -8   2       1079.57       1332.02        63.53 o                         
   1  -8   2       3482.77       3340.50        85.65 o                         
   2  -8   2       1081.20       1062.70        28.04 o                         
   3  -8   2       1279.95       1152.26        33.09 o                         
   4  -8   2        455.72        473.12        15.50 o                         
   5  -8   2        835.70        910.43        27.50 o                         
   6  -8   2          1.00         -1.39         7.95 o                         
   7  -8   2         50.37         54.74         8.80 o                         
   8  -8   2        120.39        130.85         9.75 o                         
   9  -8   2         18.46         39.56         7.62 o                         
  -9  -7   2         68.38         55.29        11.79 o                         
  -8  -7   2         25.93         26.41         8.55 o                         
  -7  -7   2        157.19        180.66        11.72 o                         
  -6  -7   2        231.55        240.36        11.08 o                         
  -5  -7   2        283.65        243.36         9.54 o                         
  -4  -7   2       1168.38       1085.28        27.43 o                         
  -3  -7   2       4032.44       4192.19       114.01 o                         
  -2  -7   2      10607.27      11194.04       436.34 o                         
  -1  -7   2       1596.30       1872.78       215.49 o                         
   0  -7   2       1042.08        881.85        63.48 o                         
   1  -7   2       1681.34       1758.14        61.54 o                         
   2  -7   2      10537.54      11102.42       244.30 o                         
   3  -7   2       1116.25       1070.02        28.54 o                         
   4  -7   2        487.48        429.33        14.23 o                         
   5  -7   2       1084.45       1118.23        31.07 o                         
   6  -7   2        382.12        383.98        17.75 o                         
   7  -7   2         86.40         93.18        12.73 o                         
   8  -7   2         85.36         82.71        14.13 o                         
   9  -7   2         99.25        113.77        12.53 o                         
  -9  -6   2         46.63         56.52        12.53 o                         
  -8  -6   2        337.25        314.16        26.17 o                         
  -7  -6   2        147.69        157.45        13.77 o                         
  -6  -6   2       1068.40       1043.79        35.03 o                         
  -5  -6   2        317.88        314.04        14.01 o                         
  -4  -6   2       1483.54       1376.45        36.09 o                         
  -3  -6   2       8518.46       9094.41       314.32 o                         
  -2  -6   2       1389.37       1504.23        82.26 o                         
  -1  -6   2        935.93        834.29        55.53 o                         
   0  -6   2        182.21        230.06        20.27 o                         
   1  -6   2       7419.65       7428.77       228.66 o                         
   2  -6   2       1947.24       2092.67        93.54 o                         
   3  -6   2       2340.07       2243.84        74.78 o                         
   4  -6   2        163.98        146.98         7.72 o                         
   5  -6   2        402.42        390.67        15.98 o                         
   6  -6   2        434.25        450.50        19.16 o                         
   7  -6   2        641.52        691.14        39.93 o                         
   8  -6   2         32.98         31.96         9.06 o                         
   9  -6   2        127.39        163.40        14.25 o                         
  -9  -5   2         92.42         63.40        13.51 o                         
  -8  -5   2         61.29         60.77        12.42 o                         
  -7  -5   2        173.94        171.83        11.74 o                         
  -6  -5   2        580.41        622.89        27.21 o                         
  -5  -5   2        700.02        654.03        29.98 o                         
  -4  -5   2       2400.18       2403.99       105.20 o                         
  -3  -5   2       3969.29       4652.26       315.01 o                         
  -2  -5   2        740.61        631.10        47.92 o                         
  -1  -5   2       1538.42       1687.71        53.06 o                         
   0  -5   2       4874.82       5266.31       167.57 o                         
   1  -5   2       7735.34       8451.95       329.35 o                         
   2  -5   2       8135.53       9022.94       331.21 o                         
   3  -5   2       1779.99       1849.96        66.87 o                         
   4  -5   2        594.20        493.36        13.93 o                         
   5  -5   2        176.76        171.81        10.70 o                         
   6  -5   2        672.81        699.78        26.30 o                         
   7  -5   2        146.31        162.59        16.54 o                         
   8  -5   2        158.89        177.89        15.24 o                         
   9  -5   2         12.49         24.13         5.95 o                         
  -9  -4   2         46.22         55.63         7.95 o                         
  -8  -4   2         32.35         54.63         9.77 o                         
  -7  -4   2       1525.17       1675.83        49.83 o                         
  -6  -4   2       2045.86       2066.10        59.85 o                         
  -5  -4   2        481.86        425.78        22.87 o                         
  -4  -4   2       1894.33       1927.38        67.37 o                         
  -3  -4   2       9850.30      10556.76       453.35 o                         
  -2  -4   2        235.43        228.53        36.24 o                         
  -1  -4   2       4132.64       4798.33       166.44 o                         
   0  -4   2        219.10        270.29        34.15 o                         
   1  -4   2      10503.05      10627.79       566.38 o                         
   2  -4   2       2687.57       2940.63       139.08 o                         
   3  -4   2       4759.79       4865.53       156.35 o                         
   4  -4   2       1566.04       1512.15        35.20 o                         
   5  -4   2        346.95        311.72        14.49 o                         
   6  -4   2        323.76        335.61        14.66 o                         
   7  -4   2        402.50        447.03        26.25 o                         
   8  -4   2         76.77         93.37        16.71 o                         
   9  -4   2        115.69        146.20        14.25 o                         
  -9  -3   2         18.44         18.44         7.11 o                         
  -8  -3   2       1072.58       1166.49        43.57 o                         
  -7  -3   2       1003.29       1099.59        42.13 o                         
  -6  -3   2       1103.27       1161.54        36.46 o                         
  -5  -3   2        341.59        311.23        12.01 o                         
  -4  -3   2        711.53        667.31        20.20 o                         
  -3  -3   2        310.54        301.62        35.38 o                         
  -2  -3   2       1015.46       1025.62        66.43 o                         
  -1  -3   2       5449.59       5471.05       184.03 o                         
   1  -3   2        965.22        774.91        57.99 o                         
   2  -3   2       1476.98       1419.91        50.29 o                         
   3  -3   2       3656.59       3676.98       122.78 o                         
   4  -3   2       1895.70       1777.43        42.04 o                         
   5  -3   2        963.88        915.67        35.84 o                         
   6  -3   2        364.38        358.68        16.69 o                         
   7  -3   2        102.38         70.56        24.61 o                         
   8  -3   2        141.28        131.21        19.90 o                         
   9  -3   2         17.87         23.49         7.04 o                         
  -9  -2   2        126.40        111.09        12.87 o                         
  -8  -2   2        153.37        167.08        12.53 o                         
  -7  -2   2        799.05        894.68        33.48 o                         
  -6  -2   2        740.35        772.41        30.65 o                         
  -5  -2   2        932.70        860.68        25.86 o                         
  -4  -2   2         12.21          7.38         6.69 o                         
  -3  -2   2         49.20         32.93         7.13 o                         
  -2  -2   2        439.16        441.63        34.40 o                         
  -1  -2   2       1330.23       1345.06        77.65 o                         
   0  -2   2       1130.86       1148.39        75.68 o                         
   1  -2   2        377.35        314.90        17.98 o                         
   2  -2   2        886.50        811.22        45.58 o                         
   3  -2   2       2414.57       2675.20       121.26 o                         
   4  -2   2        918.32        930.97        30.15 o                         
   5  -2   2       3116.97       3034.60        74.99 o                         
   6  -2   2        858.40        918.42        30.98 o                         
   7  -2   2        695.21        762.08        26.78 o                         
   8  -2   2         56.26         41.66        11.16 o                         
   9  -2   2         97.90        103.07        21.87 o                         
  -9  -1   2         95.91        124.45        12.92 o                         
  -8  -1   2        726.39        785.86        31.41 o                         
  -7  -1   2        656.08        735.99        30.45 o                         
  -6  -1   2        976.66        844.58        38.39 o                         
  -5  -1   2        531.89        487.58        13.22 o                         
  -4  -1   2        725.55        647.64        34.37 o                         
  -3  -1   2        188.51        171.43        16.99 o                         
  -2  -1   2       7426.79       7280.02       194.47 o                         
  -1  -1   2       1006.81        925.13        57.25 o                         
   0  -1   2        592.28        627.53        26.66 o                         
   1  -1   2       2219.80       1857.63       101.48 o                         
   2  -1   2       2550.81       2645.34       105.90 o                         
   3  -1   2        356.19        392.90        41.03 o                         
   4  -1   2        424.86        416.86        14.76 o                         
   5  -1   2       1511.33       1672.60        36.64 o                         
   6  -1   2       3337.93       3466.11        91.93 o                         
   7  -1   2        214.78        239.82        14.62 o                         
   8  -1   2        302.05        314.72        22.50 o                         
   9  -1   2          6.81         25.55        10.81 o                         
  -9   0   2       1194.58       1299.31        50.26 o                         
  -8   0   2         71.60         63.50        10.36 o                         
  -7   0   2         29.04         18.12        11.25 o                         
  -6   0   2        198.46        187.99         8.87 o                         
  -5   0   2        821.41        764.29        16.89 o                         
  -4   0   2       1448.10       1356.15        41.04 o                         
  -3   0   2        136.66        114.84        17.39 o                         
  -2   0   2      12992.06      13008.66       388.68 o                         
  -1   0   2         56.71         44.74         8.39 o                         
   0   0   2       4162.71       4253.13       224.83 o                         
   1   0   2          0.97         11.50         9.81 o                         
   2   0   2       3054.22       2822.07       158.00 o                         
   3   0   2        126.09        186.69        20.67 o                         
   4   0   2        242.79        234.31        10.29 o                         
   5   0   2       1488.11       1533.81        35.54 o                         
   6   0   2        975.56       1084.16        27.96 o                         
   7   0   2       2117.71       2154.45        69.36 o                         
   8   0   2          0.04         -0.91         8.45 o                         
   9   0   2        378.69        408.52        21.63 o                         
  -9   1   2         93.75         91.58         9.30 o                         
  -8   1   2        705.49        684.35        30.16 o                         
  -7   1   2        681.84        664.25        24.76 o                         
  -6   1   2        985.92        932.96        21.33 o                         
  -5   1   2        530.00        504.51        12.84 o                         
  -4   1   2        775.20        746.35        28.59 o                         
  -3   1   2        175.18        205.42        27.27 o                         
  -2   1   2       7464.18       7219.74       285.16 o                         
  -1   1   2        993.47       1003.76        61.68 o                         
   0   1   2        593.12        596.69        19.21 o                         
   1   1   2       2141.46       1867.70       109.84 o                         
   2   1   2       2500.61       2771.90       114.23 o                         
   3   1   2        424.28        374.28        46.32 o                         
   4   1   2        404.67        344.49        10.79 o                         
   5   1   2       1578.84       1661.90        32.87 o                         
   6   1   2       3311.29       3499.63        61.96 o                         
   7   1   2        230.41        216.45        14.38 o                         
   8   1   2        309.72        341.75        16.28 o                         
   9   1   2          5.93         10.72         6.69 o                         
  -9   2   2        114.32        122.92        11.72 o                         
  -8   2   2        150.93        164.89        13.36 o                         
  -7   2   2        774.15        724.92        20.67 o                         
  -6   2   2        756.06        739.63        17.68 o                         
  -5   2   2        984.04        924.36        19.23 o                         
  -4   2   2          5.41          5.10         6.31 o                         
  -3   2   2         65.49         63.40        20.15 o                         
  -2   2   2        449.84        455.36        20.53 o                         
  -1   2   2       1315.22       1363.97        41.11 o                         
   0   2   2       1110.52       1144.87        33.36 o                         
   1   2   2        439.20        381.73        20.30 o                         
   2   2   2        913.52        891.22        66.34 o                         
   3   2   2       2368.78       2307.99       110.20 o                         
   4   2   2        979.74        978.79        19.27 o                         
   5   2   2       3086.54       3158.12        52.51 o                         
   6   2   2        903.51        967.16        23.13 o                         
   7   2   2        693.23        724.94        21.63 o                         
   8   2   2         53.23         43.03         8.09 o                         
   9   2   2         94.52        102.07         9.99 o                         
  -9   3   2         21.59         21.91         7.64 o                         
  -8   3   2       1068.70       1149.80        37.85 o                         
  -7   3   2        996.11       1093.97        24.13 o                         
  -6   3   2       1058.05       1129.13        23.70 o                         
  -5   3   2        302.66        313.50        13.01 o                         
  -4   3   2        667.00        598.49        21.94 o                         
  -3   3   2        352.58        287.98        35.63 o                         
  -2   3   2        983.28        990.49        40.37 o                         
  -1   3   2       5516.55       5818.17       106.33 o                         
   0   3   2       1031.61       1067.07        47.97 o                         
   1   3   2        988.42        871.41        31.90 o                         
   2   3   2       1498.59       1491.76        57.17 o                         
   3   3   2       3725.85       3696.58       221.64 o                         
   4   3   2       1893.62       1913.53        37.62 o                         
   5   3   2        968.09       1031.53        21.06 o                         
   6   3   2        340.23        369.21        13.11 o                         
   7   3   2        101.88         96.11         9.14 o                         
   8   3   2        137.30        157.16        11.34 o                         
   9   3   2         18.42         25.63         6.77 o                         
  -9   4   2         53.01         61.90        10.00 o                         
  -8   4   2         31.86         33.60         7.97 o                         
  -7   4   2       1545.18       1586.25        32.60 o                         
  -6   4   2       2079.45       2064.86        44.89 o                         
  -5   4   2        505.97        481.49        17.65 o                         
  -4   4   2       1994.86       1965.12        53.69 o                         
  -3   4   2       9681.42       9650.32       549.67 o                         
  -2   4   2        215.88        200.98        12.74 o                         
  -1   4   2       3967.23       4540.19        87.13 o                         
   0   4   2        237.81        209.35        21.38 o                         
   1   4   2      10545.54      10784.94       328.06 o                         
   2   4   2       2704.24       2835.54       123.88 o                         
   3   4   2       4748.65       5035.62       231.98 o                         
   4   4   2       1542.64       1593.11        30.73 o                         
   5   4   2        326.59        323.15        10.73 o                         
   6   4   2        291.87        294.99        13.40 o                         
   7   4   2        396.12        383.78        13.58 o                         
   8   4   2         78.66         63.51         8.93 o                         
   9   4   2        115.54        109.47         9.90 o                         
  -9   5   2         93.60         79.30        10.18 o                         
  -8   5   2         69.51         75.55         7.85 o                         
  -7   5   2        161.45        168.23         8.45 o                         
  -6   5   2        570.07        615.97        18.88 o                         
  -5   5   2        746.03        670.41        18.58 o                         
  -4   5   2       2320.58       2381.09        68.93 o                         
  -3   5   2       4100.28       4236.30       184.12 o                         
  -2   5   2        743.58        559.08        23.27 o                         
  -1   5   2       1583.00       1708.71        35.24 o                         
   0   5   2       4817.14       5266.23       246.21 o                         
   1   5   2       7697.18       8507.30       228.96 o                         
   2   5   2       8126.50       8379.99       269.49 o                         
   3   5   2       1729.11       1856.35        54.42 o                         
   4   5   2        574.26        524.04        13.27 o                         
   5   5   2        170.42        166.84         9.35 o                         
   6   5   2        708.96        714.01        20.72 o                         
   7   5   2        133.33        140.08         9.83 o                         
   8   5   2        154.76        182.66        21.10 o                         
   9   5   2         12.82         15.21         6.33 o                         
  -9   6   2         48.92         55.04        14.99 o                         
  -8   6   2        343.23        317.79        12.27 o                         
  -7   6   2        158.39        180.11        10.32 o                         
  -6   6   2       1103.76       1098.12        31.07 o                         
  -5   6   2        278.95        297.47        12.69 o                         
  -4   6   2       1447.47       1268.69        37.25 o                         
  -3   6   2       8465.70       9334.08       495.12 o                         
  -2   6   2       1436.87       1390.62        41.77 o                         
  -1   6   2        935.11        780.07        24.57 o                         
   0   6   2        177.12        170.40        27.65 o                         
   1   6   2       7410.12       7484.72       194.24 o                         
   2   6   2       1927.51       1985.56        77.03 o                         
   3   6   2       2244.81       2237.20        86.80 o                         
   4   6   2        143.22        137.05         7.72 o                         
   5   6   2        382.75        378.25        12.41 o                         
   6   6   2        399.68        412.34        18.42 o                         
   7   6   2        647.28        626.33        20.16 o                         
   8   6   2         32.09         26.69         8.05 o                         
   9   6   2        128.76        145.96        16.22 o                         
  -9   7   2         65.87         51.85        14.50 o                         
  -8   7   2         23.36         38.51         6.32 o                         
  -7   7   2        157.92        154.87        10.52 o                         
  -6   7   2        207.37        221.67        13.11 o                         
  -5   7   2        318.63        273.95        12.25 o                         
  -4   7   2       1208.94       1148.92        43.52 o                         
  -3   7   2       4109.23       3979.16       258.00 o                         
  -2   7   2      10634.87      11118.42       263.93 o                         
  -1   7   2       1568.30       1683.47        43.44 o                         
   0   7   2       1083.67        803.31        64.62 o                         
   1   7   2       1624.03       1614.72       143.25 o                         
   2   7   2      10506.96      10958.80       265.13 o                         
   3   7   2       1193.70       1214.44        43.11 o                         
   4   7   2        504.71        459.68        14.37 o                         
   5   7   2       1074.10       1056.18        24.93 o                         
   6   7   2        402.13        407.40        16.41 o                         
   7   7   2         90.01         89.18         8.74 o                         
   8   7   2         85.90         83.43         9.49 o                         
  -9   8   2         16.75         14.50        11.30 o                         
  -8   8   2        293.29        292.43        13.73 o                         
  -7   8   2         65.32         80.43         9.92 o                         
  -6   8   2       1009.70        992.93        28.19 o                         
  -5   8   2        780.70        774.01        26.51 o                         
  -4   8   2        637.88        600.19        28.51 o                         
  -3   8   2       3391.88       3680.23       207.88 o                         
  -2   8   2        975.95        880.31        43.54 o                         
  -1   8   2       3480.22       3338.18        79.47 o                         
   0   8   2       1081.37       1178.23        55.60 o                         
   1   8   2       3527.21       3771.03       202.47 o                         
   2   8   2       1085.90       1094.99        37.45 o                         
   3   8   2       1246.22       1229.45        72.65 o                         
   4   8   2        446.34        395.67        14.23 o                         
   5   8   2        876.19        937.77        22.93 o                         
   6   8   2          1.77          0.61         8.09 o                         
   7   8   2         49.04         41.28         7.52 o                         
   8   8   2        119.70        107.50         9.36 o                         
  -9   9   2        104.63         80.84        13.51 o                         
  -8   9   2         34.59         38.43         8.36 o                         
  -7   9   2        310.10        338.39        16.29 o                         
  -6   9   2        746.20        783.89        33.09 o                         
  -5   9   2        447.94        392.39        18.77 o                         
  -4   9   2        741.63        686.15        38.45 o                         
  -3   9   2        843.70        962.51        91.28 o                         
  -2   9   2       3100.51       3061.40       112.99 o                         
  -1   9   2        266.81        241.89        14.70 o                         
   0   9   2       1327.00       1237.93        76.66 o                         
   1   9   2       2747.16       3286.23       188.22 o                         
   2   9   2       5243.03       5374.94       258.62 o                         
   3   9   2        406.14        388.76        31.53 o                         
   4   9   2        200.87        229.40        10.69 o                         
   5   9   2       1441.08       1474.01        38.18 o                         
   6   9   2        131.37        129.06        10.54 o                         
   7   9   2        166.26        148.01        11.01 o                         
   8   9   2         87.78        103.70         9.62 o                         
  -8  10   2        157.65        163.55        10.11 o                         
  -7  10   2         75.03         57.80         8.92 o                         
  -6  10   2       2030.54       2194.06        49.46 o                         
  -5  10   2        800.27        812.69        33.00 o                         
  -4  10   2        859.89        763.61        47.80 o                         
  -3  10   2       2016.78       1986.91       117.58 o                         
  -2  10   2        283.44        340.02        27.71 o                         
  -1  10   2        907.57        791.53        26.61 o                         
   0  10   2        157.42        193.63        27.77 o                         
   1  10   2       3196.52       3329.24       146.90 o                         
   2  10   2       1800.53       1679.52       119.87 o                         
   3  10   2       1398.00       1318.70        72.23 o                         
   4  10   2        355.13        353.04        13.56 o                         
   5  10   2        131.93        137.81         8.98 o                         
   6  10   2        123.29        130.18        12.09 o                         
   7  10   2        182.15        181.72        11.38 o                         
   8  10   2          3.84          2.14         8.12 o                         
  -8  11   2        210.17        208.73        10.46 o                         
  -7  11   2        157.12        162.76        10.54 o                         
  -6  11   2        563.27        640.86        21.77 o                         
  -5  11   2        355.91        367.89        20.46 o                         
  -4  11   2        838.90        855.27        45.59 o                         
  -3  11   2       1512.76       1421.52        97.46 o                         
  -2  11   2        860.60        714.16        94.48 o                         
  -1  11   2        694.82        648.57        33.41 o                         
   0  11   2       2484.13       2453.87       157.39 o                         
   1  11   2       1008.16        967.90        51.49 o                         
   2  11   2       1183.05       1189.36        63.66 o                         
   3  11   2        461.32        444.28        88.34 o                         
   4  11   2       1082.74       1095.76        30.95 o                         
   5  11   2       1313.30       1362.09        34.72 o                         
   6  11   2        234.32        248.34        15.27 o                         
   7  11   2          9.75          1.06         6.55 o                         
   8  11   2        119.64         94.60        14.74 o                         
  -8  12   2        181.42        188.09         9.43 o                         
  -7  12   2        836.20        926.50        23.84 o                         
  -6  12   2        921.25       1052.58        33.70 o                         
  -5  12   2          3.72         11.80        10.20 o                         
  -4  12   2        142.62        135.09        20.86 o                         
  -3  12   2        865.48        825.68        71.71 o                         
  -2  12   2        129.06        129.00        27.79 o                         
  -1  12   2       3073.75       3081.76       101.34 o                         
   0  12   2        159.41        184.33        21.69 o                         
   1  12   2        817.13        694.30        61.83 o                         
   2  12   2        191.87        188.27        21.87 o                         
   3  12   2        618.00        570.44        49.98 o                         
   4  12   2        469.54        481.05        23.42 o                         
   5  12   2       1895.38       1928.28        53.26 o                         
   6  12   2        513.12        577.60        22.28 o                         
   7  12   2        310.90        290.22        13.19 o                         
  -7  13   2        278.41        289.28        13.48 o                         
  -6  13   2        396.14        403.85        19.71 o                         
  -5  13   2        233.79        243.01        21.77 o                         
  -4  13   2         24.43         -8.60        36.61 o                         
  -3  13   2         45.52         44.35        28.19 o                         
  -2  13   2        813.69        856.22        57.97 o                         
  -1  13   2         40.44         47.34        17.99 o                         
   0  13   2       1567.10       1559.17        64.46 o                         
   1  13   2         16.04         14.34        14.06 o                         
   2  13   2         45.49         37.36        23.11 o                         
   3  13   2        288.54        307.12        49.08 o                         
   4  13   2        437.61        467.66        20.44 o                         
   5  13   2        280.42        300.56        20.41 o                         
   6  13   2        683.80        730.04        30.42 o                         
   7  13   2        142.17        145.97         9.54 o                         
  -7  14   2        398.23        416.04        15.44 o                         
  -6  14   2         34.19         31.89         9.48 o                         
  -5  14   2        296.54        266.42        20.22 o                         
  -4  14   2         48.62         25.60        27.03 o                         
  -3  14   2        381.34        384.97        67.82 o                         
  -2  14   2        443.03        450.68        53.89 o                         
  -1  14   2       1009.90       1130.44       102.46 o                         
   0  14   2         51.04         57.95        24.20 o                         
   1  14   2        120.78        105.32        26.21 o                         
   2  14   2        177.01        162.26        40.66 o                         
   3  14   2        207.73        224.12        56.15 o                         
   4  14   2         21.00         15.48        13.87 o                         
   5  14   2        989.82       1124.75        77.40 o                         
   6  14   2        198.91        227.23        17.84 o                         
  -7  15   2         22.28         24.31         8.92 o                         
  -6  15   2        451.83        452.79        30.24 o                         
  -5  15   2         48.33         60.90        10.64 o                         
  -4  15   2         55.55         46.44        21.38 o                         
  -3  15   2        467.28        473.86        58.53 o                         
  -2  15   2         78.77        147.00        36.66 o                         
  -1  15   2        106.53         98.04        44.97 o                         
   0  15   2        462.76        339.35        46.15 o                         
   1  15   2       1260.46       1322.19        87.34 o                         
   2  15   2         92.02         80.58        32.08 o                         
   3  15   2          5.66        -23.46        31.98 o                         
   4  15   2         19.53         -6.63        19.66 o                         
   5  15   2        227.12        275.17        16.16 o                         
   6  15   2       1224.52       1299.94        51.36 o                         
  -6  16   2         66.30         65.02         9.24 o                         
  -5  16   2        144.11        148.55        13.33 o                         
  -4  16   2        188.67        197.07        31.21 o                         
  -2  16   2         36.60         38.30        33.29 o                         
  -1  16   2        196.89        164.39        53.32 o                         
   0  16   2         20.45         13.90        20.49 o                         
   1  16   2         17.11         16.31        24.75 o                         
   4  16   2        237.00        231.22        30.96 o                         
   5  16   2        420.39        452.97        23.74 o                         
   6  16   2        110.52         90.49        12.84 o                         
  -6  17   2        168.68        164.14        26.78 o                         
  -5  17   2        270.79        258.09        22.49 o                         
  -4  17   2         21.75         26.78        19.90 o                         
   4  17   2         83.80         67.57        23.83 o                         
   5  17   2        329.24        360.62        20.47 o                         
  -5  18   2         46.68         33.92        13.87 o                         
  -4  18   2         17.07          1.72        23.34 o                         
   4  18   2        369.11        424.45        26.23 o                         
  -3 -21   3        116.84         64.87         9.34 o                         
  -4 -20   3        146.41        108.61        13.02 o                         
  -3 -20   3         43.96         48.16        12.78 o                         
  -2 -20   3         95.46        109.14        13.49 o                         
  -1 -20   3       1277.11       1390.03        89.69 o                         
   0 -20   3         86.95         97.06        20.39 o                         
   1 -20   3        179.65        161.56        44.97 o                         
   2 -20   3         98.08         71.50        13.51 o                         
   3 -20   3        259.57        230.59        42.88 o                         
  -5 -19   3        111.19         81.96         7.90 o                         
  -4 -19   3         84.04         73.42        10.25 o                         
  -3 -19   3         85.65        120.74        24.08 o                         
  -2 -19   3        209.46        189.08        19.90 o                         
  -1 -19   3         33.93         36.22        12.68 o                         
   0 -19   3        221.02        237.48        24.26 o                         
   1 -19   3         47.26         30.58        10.58 o                         
   2 -19   3        288.72        251.76        17.89 o                         
   3 -19   3         28.77         25.90         8.59 o                         
   4 -19   3         96.99         92.54        26.54 o                         
  -6 -18   3         90.94         63.40         9.83 o                         
  -5 -18   3        140.91        115.49        16.22 o                         
  -4 -18   3        174.76        166.17        17.74 o                         
  -3 -18   3         91.31         96.21        12.05 o                         
  -2 -18   3        557.49        568.51        44.76 o                         
  -1 -18   3        700.39        667.76        29.69 o                         
   0 -18   3       1064.63       1277.11       105.90 o                         
   1 -18   3         27.10         26.56         9.86 o                         
   2 -18   3        165.69        141.68        21.38 o                         
   3 -18   3        254.49        252.92        16.99 o                         
   4 -18   3        130.95        113.70        19.79 o                         
   5 -18   3         36.46         47.42        14.99 o                         
  -6 -17   3        130.47        128.53        18.80 o                         
  -5 -17   3         36.01         65.12        20.39 o                         
  -4 -17   3        259.10        253.19        20.49 o                         
  -3 -17   3        230.61        244.12        15.85 o                         
  -2 -17   3        118.82        127.39        11.54 o                         
  -1 -17   3        611.87        661.72        31.10 o                         
   0 -17   3        844.73       1020.93        65.80 o                         
   1 -17   3        201.62        193.71        13.40 o                         
   2 -17   3        148.57        117.79        16.07 o                         
   3 -17   3        116.91        110.68        12.03 o                         
   4 -17   3         63.27         67.21         8.98 o                         
   5 -17   3         44.07         52.19        25.55 o                         
  -7 -16   3         35.36         34.15         8.85 o                         
  -6 -16   3         98.90        104.92        17.45 o                         
  -5 -16   3        483.97        612.57        48.16 o                         
  -4 -16   3        634.94        656.87        48.75 o                         
  -3 -16   3        349.28        380.04        18.67 o                         
  -2 -16   3        992.17       1031.36        61.10 o                         
  -1 -16   3        576.72        575.08        33.35 o                         
   0 -16   3       1535.44       1611.40        51.38 o                         
   1 -16   3         41.81         41.24         8.31 o                         
   2 -16   3          5.65          6.53        10.27 o                         
   3 -16   3         14.80         14.51        10.32 o                         
   4 -16   3        177.51        165.38        13.19 o                         
   5 -16   3        398.20        366.47        21.62 o                         
   6 -16   3         68.43         64.42        19.41 o                         
  -7 -15   3        163.49        127.37        14.37 o                         
  -6 -15   3        638.69        695.44        45.58 o                         
  -5 -15   3        285.35        337.83        26.58 o                         
  -4 -15   3        679.87        732.47        34.06 o                         
  -3 -15   3        640.87        600.46        62.95 o                         
  -2 -15   3         26.59         30.41         7.31 o                         
  -1 -15   3       2694.06       2958.76       159.56 o                         
   0 -15   3         15.41         15.22         7.53 o                         
   1 -15   3         38.43         33.93         9.73 o                         
   2 -15   3          1.79          2.44         8.48 o                         
   3 -15   3         35.12         30.28         9.96 o                         
   4 -15   3        208.21        196.09        12.74 o                         
   5 -15   3        142.67        125.45        13.70 o                         
   6 -15   3        333.09        353.59        26.05 o                         
  -7 -14   3         75.98         73.96        15.48 o                         
  -6 -14   3        459.26        436.70        28.69 o                         
  -5 -14   3        599.29        679.95        31.20 o                         
  -4 -14   3        208.02        217.11        18.72 o                         
  -3 -14   3        465.34        470.39        23.93 o                         
  -2 -14   3        409.78        444.77        40.30 o                         
  -1 -14   3       2624.24       2914.21       138.20 o                         
   0 -14   3        238.67        227.52        21.55 o                         
   1 -14   3        104.49         98.03        10.89 o                         
   2 -14   3         28.87         20.20         8.54 o                         
   3 -14   3        102.26         82.05        11.60 o                         
   4 -14   3        219.38        210.06        13.66 o                         
   5 -14   3        248.49        262.06        15.46 o                         
   6 -14   3         59.05         54.05         7.60 o                         
   7 -14   3        156.67        114.75        12.29 o                         
  -8 -13   3        223.39        186.75        15.73 o                         
  -7 -13   3        151.85        162.91        20.15 o                         
  -6 -13   3       1737.95       1956.98        77.50 o                         
  -5 -13   3        221.25        228.32        18.47 o                         
  -4 -13   3         43.62         33.95         9.42 o                         
  -3 -13   3        508.52        489.65        34.90 o                         
  -2 -13   3        741.35        834.50        41.05 o                         
  -1 -13   3       2785.35       3118.07       144.22 o                         
   0 -13   3       1802.19       1919.31        91.07 o                         
   1 -13   3        239.33        260.57        19.22 o                         
   2 -13   3        318.84        286.63        18.08 o                         
   3 -13   3        254.33        247.90        20.04 o                         
   4 -13   3        555.19        571.00        48.65 o                         
   5 -13   3       1437.81       1375.03        76.66 o                         
   6 -13   3         76.67         82.77        10.94 o                         
   7 -13   3          6.46          4.07         6.13 o                         
  -8 -12   3          7.77         11.55         9.34 o                         
  -7 -12   3        316.81        290.42        27.03 o                         
  -6 -12   3        242.28        272.52        23.58 o                         
  -5 -12   3         51.90         60.91         6.86 o                         
  -4 -12   3          1.96          0.52         6.70 o                         
  -3 -12   3        513.06        530.85        31.02 o                         
  -2 -12   3        152.99        157.03        10.17 o                         
  -1 -12   3       1945.73       2206.71       101.33 o                         
   0 -12   3       1303.85       1473.57        45.24 o                         
   1 -12   3       2638.82       2922.46        80.30 o                         
   2 -12   3        541.69        573.26        23.43 o                         
   3 -12   3        359.12        334.90        29.43 o                         
   4 -12   3        571.72        605.78        34.21 o                         
   5 -12   3        730.09        778.49        31.65 o                         
   6 -12   3         51.49         54.27         8.39 o                         
   7 -12   3        278.54        317.96        25.06 o                         
  -8 -11   3         81.87         86.49        14.01 o                         
  -7 -11   3         78.93         71.71        10.05 o                         
  -6 -11   3        572.84        593.13        21.86 o                         
  -5 -11   3        153.50        147.56         8.88 o                         
  -4 -11   3        280.27        320.49        25.79 o                         
  -3 -11   3        139.74        153.73        10.81 o                         
  -2 -11   3        367.49        373.02        17.80 o                         
  -1 -11   3       1260.11       1276.87        36.11 o                         
   0 -11   3       1791.83       1834.50        55.91 o                         
   1 -11   3        828.76        965.84        26.89 o                         
   2 -11   3       1931.02       1995.39        76.53 o                         
   3 -11   3        301.53        331.29        17.46 o                         
   4 -11   3        713.06        787.77        69.42 o                         
   5 -11   3       1217.68       1328.99        45.62 o                         
   6 -11   3         92.65         97.31        14.08 o                         
   7 -11   3        277.26        300.09        17.79 o                         
   8 -11   3         13.45          3.19         7.62 o                         
  -8 -10   3         49.33         48.26         9.28 o                         
  -7 -10   3        275.59        278.30        29.51 o                         
  -6 -10   3        324.85        338.81        16.19 o                         
  -5 -10   3        195.21        195.61        13.36 o                         
  -4 -10   3       1014.78       1043.39        24.85 o                         
  -3 -10   3        805.29        801.46        39.06 o                         
  -2 -10   3        742.89        658.28        75.68 o                         
  -1 -10   3       1337.79       1454.26       189.94 o                         
   0 -10   3       1584.27       1709.34        92.87 o                         
   1 -10   3       5185.43       5509.11       225.76 o                         
   2 -10   3        401.63        449.17        15.17 o                         
   3 -10   3       2179.65       2223.98        82.49 o                         
   4 -10   3       1010.95       1106.06        43.28 o                         
   5 -10   3        220.03        236.97        14.35 o                         
   6 -10   3        182.47        173.97        21.62 o                         
   7 -10   3         94.51         92.20        11.30 o                         
  -8  -9   3         10.94          5.41         8.16 o                         
  -7  -9   3        190.71        169.16        11.73 o                         
  -6  -9   3         65.51         55.79         6.73 o                         
  -5  -9   3        260.97        284.30        10.53 o                         
  -4  -9   3        570.69        619.22        16.23 o                         
  -3  -9   3       1189.35       1280.56        43.28 o                         
  -2  -9   3         11.37         27.35        14.87 o                         
  -1  -9   3        573.63        630.54        88.09 o                         
   0  -9   3       1091.08       1026.33        65.07 o                         
   1  -9   3        453.50        532.69        20.68 o                         
   2  -9   3       2334.94       2235.13        67.05 o                         
   3  -9   3       1496.89       1510.82        39.60 o                         
   4  -9   3       1528.09       1455.48        48.74 o                         
   5  -9   3        442.46        381.51        45.18 o                         
   6  -9   3        682.68        727.37        27.98 o                         
   7  -9   3        830.00        900.56        53.57 o                         
   8  -9   3         17.50         12.07         6.14 o                         
  -9  -8   3         67.86         57.74        11.30 o                         
  -8  -8   3         29.48         39.81         8.31 o                         
  -7  -8   3        303.72        281.27        15.00 o                         
  -6  -8   3         33.88         31.40         5.57 o                         
  -5  -8   3        111.68        120.97         9.56 o                         
  -4  -8   3        673.23        685.07        17.78 o                         
  -3  -8   3       3493.75       3822.94        75.77 o                         
  -2  -8   3        588.25        591.72        20.69 o                         
  -1  -8   3        201.85        169.36        29.85 o                         
   0  -8   3        557.35        678.73        80.35 o                         
   1  -8   3       7812.68       7974.13       220.73 o                         
   2  -8   3       1257.22       1205.04        28.89 o                         
   3  -8   3       5376.76       5223.50       158.94 o                         
   4  -8   3       1184.21       1203.48        34.60 o                         
   5  -8   3        876.36        886.49        25.88 o                         
   6  -8   3        310.91        322.80        15.77 o                         
   7  -8   3         15.22         10.61        14.50 o                         
   8  -8   3        215.58        250.96        25.06 o                         
  -9  -7   3         18.80         15.73        10.07 o                         
  -8  -7   3          7.53          5.24         7.46 o                         
  -7  -7   3        387.25        410.91        18.24 o                         
  -6  -7   3         23.36         26.91         8.71 o                         
  -5  -7   3        121.17        143.96         8.27 o                         
  -4  -7   3       1101.60       1111.57        24.79 o                         
  -3  -7   3       1106.98       1247.96        37.39 o                         
  -2  -7   3        919.32        796.74        42.14 o                         
  -1  -7   3         77.39         87.21        13.87 o                         
   0  -7   3        526.20        421.13        35.17 o                         
   1  -7   3       3718.56       4359.50       184.90 o                         
   2  -7   3       6944.92       6809.91       150.01 o                         
   3  -7   3       3805.46       3676.14        87.09 o                         
   4  -7   3        563.48        543.85        16.73 o                         
   5  -7   3        193.09        181.56        13.15 o                         
   6  -7   3         33.62         31.85         7.87 o                         
   7  -7   3        251.04        269.06        26.29 o                         
   8  -7   3          3.71         11.55        10.32 o                         
  -9  -6   3         52.44         51.24        15.48 o                         
  -8  -6   3          3.35          4.61         7.37 o                         
  -7  -6   3        190.80        188.34        12.18 o                         
  -6  -6   3          9.23         10.80         8.13 o                         
  -5  -6   3         78.35         82.23         7.26 o                         
  -4  -6   3        728.62        687.20        23.89 o                         
  -3  -6   3       2237.97       2323.43       128.63 o                         
  -2  -6   3       2017.44       1939.00        85.61 o                         
  -1  -6   3       3486.96       3486.54       162.99 o                         
   0  -6   3        507.58        597.03        62.04 o                         
   1  -6   3       9945.12      10548.79       330.37 o                         
   2  -6   3       1460.40       1465.04        45.52 o                         
   3  -6   3       2629.25       2455.82        75.07 o                         
   4  -6   3       1003.80       1007.11        34.80 o                         
   5  -6   3        266.19        289.71        15.85 o                         
   6  -6   3         43.02         39.75        10.17 o                         
   7  -6   3        213.25        181.90        13.34 o                         
   8  -6   3        497.00        552.17        21.39 o                         
  -9  -5   3        264.52        239.35        15.24 o                         
  -8  -5   3        121.57        126.56        11.93 o                         
  -7  -5   3       1423.59       1409.45        40.97 o                         
  -6  -5   3        652.74        656.25        22.77 o                         
  -5  -5   3        911.95        888.40        24.68 o                         
  -4  -5   3        266.88        238.94        12.15 o                         
  -3  -5   3       2637.47       2838.25       123.08 o                         
  -2  -5   3       1381.28       1313.62        74.14 o                         
  -1  -5   3      15014.11      16659.30      1375.04 o                         
   0  -5   3       5606.56       6155.48       293.14 o                         
   1  -5   3        339.28        365.03        21.13 o                         
   2  -5   3       5285.65       5649.05       314.76 o                         
   3  -5   3       1210.65       1210.38        37.22 o                         
   4  -5   3        791.69        757.48        21.20 o                         
   5  -5   3        730.34        751.83        22.56 o                         
   6  -5   3        571.16        618.75        27.92 o                         
   7  -5   3        607.90        655.12        28.19 o                         
   8  -5   3         85.84         77.48         8.45 o                         
   9  -5   3         73.06         77.40        11.79 o                         
  -9  -4   3        126.26        122.04        11.45 o                         
  -8  -4   3         45.62         47.45        12.33 o                         
  -7  -4   3       1322.20       1428.34        43.45 o                         
  -6  -4   3       1014.18       1016.40        28.79 o                         
  -5  -4   3        641.07        642.99        23.19 o                         
  -4  -4   3         28.27         16.85        10.52 o                         
  -3  -4   3       1121.07       1104.24        61.45 o                         
  -2  -4   3        527.69        515.52        43.49 o                         
  -1  -4   3      37425.91      40442.07      1036.06 o                         
   0  -4   3        604.46        768.85        57.01 o                         
   1  -4   3       1339.26       1400.41        54.32 o                         
   2  -4   3        210.68        140.06        12.29 o                         
   3  -4   3       2399.26       2479.71        81.80 o                         
   4  -4   3       1351.94       1328.22        30.61 o                         
   5  -4   3        437.53        450.75        16.14 o                         
   6  -4   3         17.98         25.34         7.74 o                         
   7  -4   3        667.17        737.34        30.40 o                         
   8  -4   3        428.79        445.88        50.37 o                         
  -9  -3   3        297.13        300.69        25.27 o                         
  -8  -3   3       1146.94       1215.70        38.73 o                         
  -7  -3   3       2995.19       3287.69        89.63 o                         
  -6  -3   3       1853.87       1878.74        57.98 o                         
  -5  -3   3        682.46        705.63        25.16 o                         
  -4  -3   3        160.82        141.70        12.18 o                         
  -3  -3   3       2477.65       2603.14       146.94 o                         
  -2  -3   3        177.38        159.12        17.87 o                         
  -1  -3   3      42503.91      45242.88      1361.07 o                         
   0  -3   3       8033.20       8418.05       450.40 o                         
   1  -3   3        373.40        387.01        33.42 o                         
   2  -3   3       3056.13       3036.24       122.06 o                         
   3  -3   3       1302.91       1268.85        84.16 o                         
   4  -3   3       2625.94       2653.92        59.46 o                         
   5  -3   3        565.75        548.55        18.70 o                         
   6  -3   3        162.81        154.68        10.35 o                         
   7  -3   3        411.94        451.18        28.13 o                         
   8  -3   3        549.81        643.04        43.74 o                         
   9  -3   3         60.93         78.56        12.90 o                         
  -9  -2   3        435.07        434.55        25.18 o                         
  -8  -2   3        405.25        454.88        19.66 o                         
  -7  -2   3        533.78        490.71        26.70 o                         
  -6  -2   3        535.15        500.79        25.52 o                         
  -5  -2   3       1651.90       1438.75        41.64 o                         
  -4  -2   3       1458.97       1287.00        38.20 o                         
  -3  -2   3        483.25        476.69        38.09 o                         
  -2  -2   3       2293.10       1991.80       116.96 o                         
  -1  -2   3      27055.19      27929.36      1022.16 o                         
   0  -2   3      14144.42      14324.68       438.37 o                         
   1  -2   3        912.09       1048.30        50.17 o                         
   2  -2   3        350.33        361.34        24.30 o                         
   3  -2   3       2722.45       2702.14       120.89 o                         
   4  -2   3       1180.84       1199.80        32.83 o                         
   5  -2   3        496.44        524.91        19.25 o                         
   6  -2   3        795.03        787.40        28.98 o                         
   7  -2   3         15.14         14.76         7.88 o                         
   8  -2   3         46.12         32.68        13.27 o                         
   9  -2   3        169.79        171.98         9.34 o                         
  -9  -1   3         19.97         11.28         8.91 o                         
  -8  -1   3        883.52        921.79        43.00 o                         
  -7  -1   3        322.28        350.18        16.77 o                         
  -6  -1   3       2163.47       1964.66        65.40 o                         
  -5  -1   3       1403.45       1390.37        27.99 o                         
  -4  -1   3       2583.07       2205.81        52.61 o                         
  -3  -1   3        190.68        189.11        16.96 o                         
  -2  -1   3       4039.99       3894.03       121.24 o                         
  -1  -1   3       2580.04       2852.23       109.97 o                         
   0  -1   3         72.08         86.50        10.93 o                         
   1  -1   3       1607.95       1442.55        93.25 o                         
   2  -1   3        359.14        350.89        27.03 o                         
   3  -1   3       3590.52       3961.95       237.36 o                         
   4  -1   3        176.76        191.37         9.29 o                         
   5  -1   3        912.35        980.20        36.69 o                         
   6  -1   3       2244.79       2256.19        67.57 o                         
   7  -1   3         13.18          3.06         7.19 o                         
   8  -1   3         12.68         27.32        10.06 o                         
   9  -1   3          1.83          5.68         4.87 o                         
 -10   0   3         25.20         19.17         9.58 o                         
  -9   0   3        303.65        294.37        26.05 o                         
  -8   0   3          5.27          4.21         9.19 o                         
  -7   0   3       2984.69       3081.23       100.47 o                         
  -6   0   3        519.85        569.57        15.11 o                         
  -5   0   3       2302.42       2260.93        38.31 o                         
  -4   0   3       4547.29       4513.52        93.74 o                         
  -3   0   3         20.57         12.03         8.34 o                         
  -2   0   3       2997.24       2839.66        93.81 o                         
  -1   0   3       1157.79       1107.99        33.54 o                         
   0   0   3       1885.97       2025.20        66.30 o                         
   1   0   3        367.04        330.62        20.99 o                         
   2   0   3       3520.18       3282.30       181.09 o                         
   3   0   3       1892.90       2189.68        96.71 o                         
   4   0   3         54.97         47.49         6.32 o                         
   5   0   3       2098.74       2225.36        49.05 o                         
   6   0   3        737.24        799.61        27.27 o                         
   7   0   3          4.86          0.73         7.98 o                         
   8   0   3          3.39          9.37         9.44 o                         
   9   0   3        389.22        465.14        32.43 o                         
 -10   1   3        244.50        229.01        20.39 o                         
  -9   1   3         18.32         19.55         9.89 o                         
  -8   1   3        862.37        892.29        42.31 o                         
  -7   1   3        344.02        324.92        17.36 o                         
  -6   1   3       2192.77       2075.95        37.72 o                         
  -5   1   3       1390.03       1382.68        24.30 o                         
  -4   1   3       2552.08       2267.92        60.31 o                         
  -3   1   3        161.65        145.43        12.02 o                         
  -2   1   3       3946.79       3832.80        96.35 o                         
  -1   1   3       2602.49       2847.03        90.98 o                         
   0   1   3         61.00         64.01         7.85 o                         
   1   1   3       1609.12       1583.16        96.81 o                         
   2   1   3        380.83        390.88        29.88 o                         
   3   1   3       3643.40       4165.64       168.93 o                         
   4   1   3        176.91        164.89         8.20 o                         
   5   1   3        915.14       1033.11        22.68 o                         
   6   1   3       2251.45       2391.53        48.73 o                         
   7   1   3          9.71         23.67         9.84 o                         
   8   1   3         15.80         29.54        10.39 o                         
   9   1   3          2.35          9.34         8.85 o                         
  -9   2   3        421.03        482.10        33.91 o                         
  -8   2   3        415.76        416.40        18.68 o                         
  -7   2   3        497.33        560.13        14.99 o                         
  -6   2   3        510.19        533.85        13.85 o                         
  -5   2   3       1688.23       1588.32        32.40 o                         
  -4   2   3       1455.32       1366.87        34.87 o                         
  -3   2   3        534.11        509.99        34.58 o                         
  -2   2   3       2363.61       2166.90        73.43 o                         
  -1   2   3      26945.84      27826.15       836.52 o                         
   0   2   3      14183.22      14545.80       413.23 o                         
   1   2   3        912.95       1208.44        78.38 o                         
   2   2   3        346.92        351.45        28.66 o                         
   3   2   3       2686.08       2736.23        63.63 o                         
   4   2   3       1169.41       1219.66        28.74 o                         
   5   2   3        482.91        515.01        14.09 o                         
   6   2   3        797.44        841.35        20.83 o                         
   7   2   3          8.84          2.09         8.56 o                         
   8   2   3         40.28         51.86         7.85 o                         
   9   2   3        167.11        168.28        11.81 o                         
  -9   3   3        303.53        296.48        19.03 o                         
  -8   3   3       1139.09       1161.89        38.10 o                         
  -7   3   3       3066.80       3130.99        56.06 o                         
  -6   3   3       1851.42       1863.95        35.49 o                         
  -5   3   3        607.46        633.89        19.32 o                         
  -4   3   3        189.71        177.71         9.06 o                         
  -3   3   3       2469.36       2490.19        91.21 o                         
  -2   3   3        156.63        156.23        15.40 o                         
  -1   3   3      42529.18      45146.88      1054.13 o                         
   0   3   3       8074.70       8352.68       221.62 o                         
   1   3   3        377.78        424.84        21.94 o                         
   2   3   3       3053.82       3181.80       256.90 o                         
   3   3   3       1255.98       1214.74        32.19 o                         
   4   3   3       2617.99       2789.23        53.15 o                         
   5   3   3        562.48        557.15        15.33 o                         
   6   3   3        148.90        131.96         8.84 o                         
   7   3   3        423.73        395.87        17.71 o                         
   8   3   3        546.59        578.15        22.27 o                         
   9   3   3         59.21         61.43        10.81 o                         
  -9   4   3        126.26        142.08        12.72 o                         
  -8   4   3         49.18         55.78         8.63 o                         
  -7   4   3       1222.88       1332.02        27.76 o                         
  -6   4   3       1032.48       1048.62        27.36 o                         
  -5   4   3        732.62        831.34        20.51 o                         
  -4   4   3         25.73         29.60         6.53 o                         
  -3   4   3       1207.67       1173.94        51.09 o                         
  -2   4   3        486.37        450.84        22.38 o                         
  -1   4   3      37569.37      39602.21       847.36 o                         
   0   4   3        613.80        641.43        20.11 o                         
   1   4   3       1314.69       1476.56        65.94 o                         
   2   4   3        206.96        180.36        32.68 o                         
   3   4   3       2472.52       2428.62        86.02 o                         
   4   4   3       1340.16       1261.17        26.65 o                         
   5   4   3        426.96        453.85        13.10 o                         
   6   4   3         10.96          8.22         6.66 o                         
   7   4   3        666.87        639.45        21.61 o                         
   8   4   3        431.13        392.47        17.71 o                         
   9   4   3          8.22         12.78         7.86 o                         
  -8   5   3        126.75        138.77         9.85 o                         
  -7   5   3       1460.47       1517.34        35.58 o                         
  -6   5   3        624.85        622.47        19.45 o                         
  -5   5   3        841.86        865.80        23.47 o                         
  -4   5   3        288.93        255.90        13.60 o                         
  -3   5   3       2545.73       2597.74        98.79 o                         
  -2   5   3       1400.10       1363.23        36.56 o                         
  -1   5   3      15035.46      15807.15       337.96 o                         
   0   5   3       5620.08       5671.13       223.62 o                         
   1   5   3        310.95        302.80        15.96 o                         
   2   5   3       5250.24       5321.20       176.55 o                         
   3   5   3       1171.16       1045.55        55.43 o                         
   4   5   3        797.34        821.06        18.79 o                         
   5   5   3        752.68        727.32        19.12 o                         
   6   5   3        610.67        587.13        18.72 o                         
   7   5   3        614.82        603.79        19.10 o                         
   8   5   3         82.52         72.56         8.32 o                         
  -9   6   3         52.00         69.29        16.46 o                         
  -8   6   3          2.28          5.09         6.04 o                         
  -7   6   3        185.83        182.00        10.49 o                         
  -6   6   3         11.48          6.94         6.26 o                         
  -5   6   3         96.69        107.02         9.09 o                         
  -4   6   3        696.21        721.07        24.99 o                         
  -3   6   3       2181.85       2135.24       107.79 o                         
  -2   6   3       1981.13       1992.75        51.44 o                         
  -1   6   3       3578.04       3538.50        75.26 o                         
   0   6   3        500.28        531.42        34.03 o                         
   1   6   3      10005.23      10618.87       339.18 o                         
   2   6   3       1433.03       1415.08        59.60 o                         
   3   6   3       2632.57       2523.23       106.97 o                         
   4   6   3        971.10        893.81        23.93 o                         
   5   6   3        229.01        240.92        11.45 o                         
   6   6   3         22.60         27.17         8.62 o                         
   7   6   3        221.15        222.24        12.08 o                         
   8   6   3        508.90        495.46        24.72 o                         
  -9   7   3         14.72          7.13        12.29 o                         
  -8   7   3          6.65          9.07         7.60 o                         
  -7   7   3        377.63        384.22        17.02 o                         
  -6   7   3         27.66         42.07         8.80 o                         
  -5   7   3        127.83         92.52        10.34 o                         
  -4   7   3       1141.50       1139.90        41.53 o                         
  -3   7   3       1176.45       1376.26        56.99 o                         
  -2   7   3        968.24        838.22        25.20 o                         
  -1   7   3         87.99        104.61         8.41 o                         
   0   7   3        487.72        313.64        19.97 o                         
   1   7   3       3648.65       4014.23       116.37 o                         
   2   7   3       7013.44       6922.80       266.32 o                         
   3   7   3       3915.39       3828.35       242.18 o                         
   4   7   3        618.05        613.40        17.30 o                         
   5   7   3        251.79        253.35        10.80 o                         
   6   7   3         42.23         47.53         8.45 o                         
   7   7   3        235.07        224.24        12.13 o                         
   8   7   3          5.30         -1.26         6.53 o                         
  -9   8   3         68.29         62.90        14.01 o                         
  -8   8   3         29.61         44.52         8.62 o                         
  -7   8   3        304.76        327.73        14.24 o                         
  -6   8   3         35.03         38.47         8.55 o                         
  -5   8   3        123.30        121.86        12.31 o                         
  -4   8   3        651.28        605.00        28.42 o                         
  -3   8   3       3481.41       3887.52       233.68 o                         
  -2   8   3        612.98        549.33        23.61 o                         
  -1   8   3        207.98        159.63        10.74 o                         
   0   8   3        560.88        655.13        26.49 o                         
   1   8   3       7905.11       8352.40       260.64 o                         
   2   8   3       1235.17       1103.81        45.73 o                         
   3   8   3       5318.39       5488.18       313.20 o                         
   4   8   3       1151.97       1213.07        35.33 o                         
   5   8   3        791.63        805.47        22.12 o                         
   6   8   3        345.64        349.50        14.55 o                         
   7   8   3         16.17         20.05         6.69 o                         
   8   8   3        210.38        216.31        16.09 o                         
  -9   9   3          0.92         -9.83         9.83 o                         
  -8   9   3          8.14          8.84         6.96 o                         
  -7   9   3        194.21        215.47        11.98 o                         
  -6   9   3         71.16         77.64         9.42 o                         
  -5   9   3        262.79        241.49        16.06 o                         
  -4   9   3        566.15        525.74        26.99 o                         
  -3   9   3       1206.46       1168.75        77.58 o                         
  -2   9   3         24.57         31.96         9.66 o                         
  -1   9   3        575.58        524.61        21.38 o                         
   0   9   3       1114.89        988.63        38.39 o                         
   1   9   3        450.49        567.87        34.99 o                         
   2   9   3       2367.35       2184.49        87.74 o                         
   3   9   3       1471.60       1410.25       115.23 o                         
   4   9   3       1553.49       1605.56        45.66 o                         
   5   9   3        524.90        522.21        19.58 o                         
   6   9   3        649.42        674.97        33.26 o                         
   7   9   3        817.25        832.06        25.73 o                         
   8   9   3         19.95         16.99         6.65 o                         
  -8  10   3         52.08         52.73         7.18 o                         
  -7  10   3        281.22        299.23        12.82 o                         
  -6  10   3        307.66        298.91        14.61 o                         
  -5  10   3        200.80        193.51        14.62 o                         
  -4  10   3       1046.66       1051.64        52.24 o                         
  -3  10   3        826.52        906.31        66.26 o                         
  -2  10   3        777.93        693.21        32.01 o                         
  -1  10   3       1308.92       1312.58        44.94 o                         
   0  10   3       1575.47       1727.08        80.61 o                         
   1  10   3       5176.65       5560.73       179.03 o                         
   2  10   3        421.15        373.61        27.22 o                         
   3  10   3       2236.35       2262.76       166.42 o                         
   4  10   3       1011.32       1029.57        35.86 o                         
   5  10   3        244.98        260.48        11.51 o                         
   6  10   3        199.58        200.12        15.29 o                         
   7  10   3         98.06         97.07         9.26 o                         
   8  10   3        262.49        243.69        15.71 o                         
  -8  11   3         90.44         94.35         8.88 o                         
  -7  11   3         72.45         75.41         8.44 o                         
  -6  11   3        624.65        639.23        23.86 o                         
  -5  11   3        146.40        157.92        12.66 o                         
  -4  11   3        256.72        241.06        27.68 o                         
  -3  11   3        108.71        124.89        31.88 o                         
  -2  11   3        339.10        335.73        32.37 o                         
  -1  11   3       1292.77       1353.41        53.68 o                         
   0  11   3       1764.94       1828.58        75.91 o                         
   1  11   3        869.11        915.83        50.83 o                         
   2  11   3       1902.02       1910.09        96.50 o                         
   3  11   3        265.59        251.91        18.57 o                         
   4  11   3        707.95        741.92        21.97 o                         
   5  11   3       1179.68       1185.81        29.40 o                         
   6  11   3         78.37         75.25        11.29 o                         
   7  11   3        287.83        302.26        13.58 o                         
  -8  12   3          6.65         11.85         8.83 o                         
  -7  12   3        340.16        337.05        17.97 o                         
  -6  12   3        230.62        229.82        15.38 o                         
  -5  12   3         58.99         40.23        11.28 o                         
  -4  12   3          7.73         13.23        21.62 o                         
  -3  12   3        566.29        425.14        51.77 o                         
  -2  12   3        128.01        165.78        25.41 o                         
  -1  12   3       1904.61       1874.25        73.67 o                         
   0  12   3       1304.37       1381.70        66.81 o                         
   1  12   3       2552.68       2551.57       171.37 o                         
   2  12   3        579.27        566.04        37.54 o                         
   3  12   3        330.05        310.28        46.58 o                         
   4  12   3        597.22        598.90        21.77 o                         
   5  12   3        796.47        797.76        25.01 o                         
   6  12   3         47.09         57.19         9.96 o                         
   7  12   3        274.91        279.91        14.49 o                         
  -7  13   3        141.53        126.73        13.01 o                         
  -6  13   3       1698.46       1693.72        79.22 o                         
  -5  13   3        240.32        236.13        17.04 o                         
  -4  13   3         39.57         27.40        12.36 o                         
  -3  13   3        460.08        512.17        58.26 o                         
  -2  13   3        754.03        760.88        68.48 o                         
  -1  13   3       2757.51       2847.75       118.87 o                         
   0  13   3       1751.86       1770.79        64.16 o                         
   1  13   3        240.09        226.70        24.97 o                         
   2  13   3        309.04        282.63        48.20 o                         
   3  13   3        270.50        278.04        20.32 o                         
   4  13   3        551.79        619.86        29.38 o                         
   5  13   3       1388.65       1398.52        40.84 o                         
   6  13   3         73.34         75.70        12.89 o                         
   7  13   3          6.02          6.31         5.72 o                         
  -7  14   3         96.74        105.94         9.88 o                         
  -6  14   3        479.71        506.65        19.49 o                         
  -5  14   3        552.51        591.70        30.60 o                         
  -4  14   3        208.42        169.15        22.35 o                         
  -3  14   3        466.53        433.26        54.26 o                         
  -2  14   3        412.80        399.77        51.33 o                         
  -1  14   3       2613.48       2731.69       296.21 o                         
   0  14   3        235.15        249.91        31.73 o                         
   1  14   3        119.33        114.46        23.91 o                         
   2  14   3         24.96         23.95        17.71 o                         
   3  14   3        103.63        165.64        42.45 o                         
   4  14   3        211.22        207.50        14.96 o                         
   5  14   3        250.39        269.70        19.67 o                         
   6  14   3         56.56         47.47         8.57 o                         
  -7  15   3        147.99        137.16        15.21 o                         
  -6  15   3        616.84        633.66        28.53 o                         
  -5  15   3        300.54        328.91        18.53 o                         
  -4  15   3        713.70        605.45        55.53 o                         
  -3  15   3        657.65        650.14        67.02 o                         
  -2  15   3         24.78         27.37        25.55 o                         
  -1  15   3       2712.88       3152.40       161.25 o                         
   0  15   3         14.66         26.28        18.77 o                         
   1  15   3         46.91         22.98        17.79 o                         
   2  15   3          3.36         -0.04        26.15 o                         
   3  15   3         31.59         32.19        19.66 o                         
   4  15   3        207.22        210.20        21.12 o                         
   5  15   3        146.37        171.21        13.66 o                         
   6  15   3        325.78        328.18        19.40 o                         
  -6  16   3         97.16        106.94         9.70 o                         
  -5  16   3        484.67        490.98        34.28 o                         
  -4  16   3        598.15        547.21        50.62 o                         
  -2  16   3       1043.57       1238.26        93.81 o                         
  -1  16   3        593.15        825.61       103.94 o                         
   0  16   3       1527.87       1336.12        98.48 o                         
   1  16   3         43.34          8.11        34.40 o                         
   3  16   3         13.95          4.42        18.18 o                         
   4  16   3        180.23        188.11        31.08 o                         
   5  16   3        395.27        400.57        21.55 o                         
  -6  17   3        120.33         97.46        15.24 o                         
  -5  17   3         34.15         33.29        13.76 o                         
   3  17   3        121.57         90.67        21.87 o                         
   4  17   3         65.00         53.87        14.76 o                         
   5  17   3         41.52         38.08         9.54 o                         
  -5  18   3        147.62        148.41        27.27 o                         
  -4  18   3        154.93        127.04        24.08 o                         
   4  18   3        127.12        111.43        15.72 o                         
  -3 -20   4        212.20        170.04        17.94 o                         
  -2 -20   4        386.24        377.42        35.63 o                         
  -1 -20   4        763.15        833.72        59.71 o                         
   0 -20   4         72.78         93.86        18.92 o                         
   1 -20   4        162.85        173.48        33.66 o                         
   2 -20   4        254.90        227.82        28.50 o                         
   3 -20   4         21.79         12.29         7.86 o                         
  -5 -19   4        183.99        134.73         9.54 o                         
  -3 -19   4        208.92        237.35        22.36 o                         
  -2 -19   4         48.72         57.74        10.25 o                         
  -1 -19   4       1156.07       1158.78        84.53 o                         
   0 -19   4         17.89         42.23        29.36 o                         
   1 -19   4        295.33        294.34        96.44 o                         
   2 -19   4         88.03         70.47        13.80 o                         
   3 -19   4        104.57         85.51        15.23 o                         
   4 -19   4        230.69        164.44        32.93 o                         
  -5 -18   4        220.53        182.85        13.72 o                         
  -4 -18   4        247.89        237.86        18.51 o                         
  -3 -18   4         85.92         93.71        12.09 o                         
  -2 -18   4       1498.46       1584.81        63.00 o                         
  -1 -18   4        676.18        677.72        29.54 o                         
   0 -18   4        266.60        302.84        25.69 o                         
   1 -18   4         78.98         83.71        10.99 o                         
   2 -18   4         51.40         74.24        24.45 o                         
   3 -18   4        130.49        124.09        17.45 o                         
   4 -18   4        202.97        177.65        18.43 o                         
  -6 -17   4        194.44        152.35        16.46 o                         
  -5 -17   4        246.56        240.88        18.06 o                         
  -4 -17   4        634.44        627.96        35.69 o                         
  -3 -17   4        391.21        444.13        23.44 o                         
  -2 -17   4        155.92        167.29        13.43 o                         
  -1 -17   4        928.19       1048.92        63.42 o                         
   0 -17   4        257.95        253.66        21.71 o                         
   1 -17   4        700.95        712.62        32.69 o                         
   2 -17   4        122.63        112.47        15.53 o                         
   3 -17   4         42.99         39.36        11.21 o                         
   4 -17   4         86.41         85.26        14.01 o                         
   5 -17   4         75.27         74.06        10.68 o                         
  -7 -16   4         99.88        100.99        12.04 o                         
  -6 -16   4         56.73         60.69        15.36 o                         
  -5 -16   4        451.64        513.22        29.81 o                         
  -4 -16   4        698.20        724.29        33.84 o                         
  -3 -16   4        173.51        164.53        15.46 o                         
  -2 -16   4        235.02        279.28        15.91 o                         
  -1 -16   4        216.05        211.61        14.39 o                         
   0 -16   4        578.00        608.77        23.80 o                         
   1 -16   4        127.49        113.76        19.78 o                         
   2 -16   4        430.51        424.82        23.13 o                         
   3 -16   4         79.23         79.15        11.36 o                         
   4 -16   4         73.68         58.93        11.89 o                         
   5 -16   4         54.40        106.40        26.78 o                         
   6 -16   4         64.70         57.95        11.67 o                         
  -7 -15   4        114.71        100.74        14.50 o                         
  -6 -15   4        435.78        435.17        36.12 o                         
  -5 -15   4        726.85        814.57        43.67 o                         
  -4 -15   4        754.76        803.60        35.85 o                         
  -3 -15   4       1228.52       1430.21        86.72 o                         
  -2 -15   4        846.84        846.84        39.33 o                         
  -1 -15   4       2406.42       2500.13       130.93 o                         
   0 -15   4         15.68         15.91         7.68 o                         
   1 -15   4        683.96        723.32        30.53 o                         
   2 -15   4        270.27        270.45        17.63 o                         
   3 -15   4        117.64        123.65        13.44 o                         
   4 -15   4         86.14         72.17        10.55 o                         
   5 -15   4        149.24        126.30        18.92 o                         
  -7 -14   4        195.81        165.37        20.89 o                         
  -6 -14   4        420.61        431.85        27.32 o                         
  -5 -14   4        503.52        581.06        67.82 o                         
  -4 -14   4        448.07        501.25        25.21 o                         
  -3 -14   4        607.13        721.73        82.42 o                         
  -2 -14   4         12.61         11.15         7.03 o                         
  -1 -14   4       1473.87       1598.44        81.06 o                         
   0 -14   4        810.98        835.54        26.59 o                         
   1 -14   4        368.01        407.17        21.38 o                         
   2 -14   4        604.33        585.19        20.84 o                         
   3 -14   4          9.98         10.84         8.41 o                         
   4 -14   4        467.42        495.54        24.02 o                         
   5 -14   4        364.46        310.83        28.75 o                         
   6 -14   4        216.59        238.10        22.36 o                         
  -8 -13   4         14.05         21.13         9.09 o                         
  -7 -13   4        340.14        328.19        23.83 o                         
  -6 -13   4        919.40       1103.31        50.28 o                         
  -5 -13   4        299.81        292.21        26.15 o                         
  -4 -13   4        305.90        351.53        24.44 o                         
  -3 -13   4       1385.56       1331.76       104.66 o                         
  -2 -13   4        451.23        475.89        21.85 o                         
  -1 -13   4       3980.47       4116.08       111.30 o                         
   0 -13   4       1075.17       1190.28        49.13 o                         
   1 -13   4        978.87       1057.97        43.57 o                         
   2 -13   4        154.29        168.49        11.10 o                         
   3 -13   4         53.27         67.36         9.40 o                         
   4 -13   4        167.96        187.82        18.22 o                         
   5 -13   4       1126.90       1172.07        71.01 o                         
   6 -13   4        257.51        277.91        25.55 o                         
   7 -13   4         44.03         47.42         9.09 o                         
  -8 -12   4         67.34         63.89        12.53 o                         
  -7 -12   4          4.91          7.91        10.23 o                         
  -6 -12   4        222.90        231.51        21.75 o                         
  -5 -12   4        768.95        828.55        33.21 o                         
  -4 -12   4        810.99        909.86        35.16 o                         
  -3 -12   4       1078.98       1068.39        97.24 o                         
  -2 -12   4       2071.46       2181.02        59.07 o                         
  -1 -12   4        990.80       1140.35        59.52 o                         
   0 -12   4       1987.89       2095.35        55.53 o                         
   1 -12   4         93.05        103.62         8.45 o                         
   2 -12   4        341.78        365.59        16.72 o                         
   3 -12   4        374.91        354.11        20.59 o                         
   4 -12   4        230.77        267.29        14.21 o                         
   5 -12   4        579.21        596.59        25.24 o                         
   6 -12   4        273.59        302.72        27.03 o                         
   7 -12   4         13.17         15.23         8.35 o                         
  -8 -11   4         33.35         21.62        12.04 o                         
  -7 -11   4        113.53        115.67        11.28 o                         
  -6 -11   4        477.51        550.74        33.11 o                         
  -5 -11   4        369.02        379.07        35.34 o                         
  -4 -11   4        955.83       1069.48        39.62 o                         
  -3 -11   4        568.95        558.97        36.15 o                         
  -2 -11   4       1685.83       1595.28        59.77 o                         
  -1 -11   4       1569.20       1667.55        92.45 o                         
   0 -11   4        566.89        620.28        23.42 o                         
   1 -11   4         98.43         84.20         6.84 o                         
   2 -11   4        492.86        478.92        17.05 o                         
   3 -11   4        233.00        253.31        11.18 o                         
   4 -11   4        365.48        389.57        24.22 o                         
   5 -11   4        945.48        977.05        50.66 o                         
   6 -11   4        166.72        183.48        15.40 o                         
   7 -11   4        242.34        272.75        23.34 o                         
  -8 -10   4        211.56        212.47        14.93 o                         
  -7 -10   4        134.64        135.89        11.56 o                         
  -6 -10   4        824.68        816.43        48.40 o                         
  -5 -10   4        683.22        734.08        50.90 o                         
  -4 -10   4        682.15        718.99        38.85 o                         
  -3 -10   4         25.41         24.12         5.79 o                         
  -2 -10   4       2309.40       2300.04        93.72 o                         
  -1 -10   4        461.38        462.19        28.91 o                         
   0 -10   4       1445.36       1556.42        54.20 o                         
   1 -10   4       4245.39       4622.28        93.61 o                         
   2 -10   4        119.64        115.91         6.94 o                         
   3 -10   4       2420.21       2494.86        68.05 o                         
   4 -10   4        525.29        548.68        37.56 o                         
   5 -10   4        843.33        833.08        63.51 o                         
   6 -10   4        604.18        661.08        48.90 o                         
   7 -10   4        198.64        221.95        16.58 o                         
   8 -10   4        382.45        391.92        26.05 o                         
  -8  -9   4         40.81         50.20         8.48 o                         
  -7  -9   4        679.15        654.32        39.10 o                         
  -6  -9   4        630.23        608.24        23.79 o                         
  -5  -9   4        350.97        378.14        18.61 o                         
  -4  -9   4        393.77        451.43        19.12 o                         
  -3  -9   4        716.23        770.58        26.09 o                         
  -2  -9   4        121.60        116.59         9.00 o                         
  -1  -9   4         18.87         16.86         6.84 o                         
   0  -9   4        681.09        650.59        27.65 o                         
   1  -9   4        138.36        131.80        12.09 o                         
   2  -9   4        749.36        649.03        18.89 o                         
   3  -9   4       1905.90       1970.00        44.09 o                         
   4  -9   4       2776.53       2899.28        71.70 o                         
   5  -9   4       1846.08       1834.66        66.28 o                         
   6  -9   4         71.03         77.70        11.38 o                         
   7  -9   4       1071.18       1306.97        59.83 o                         
   8  -9   4          5.17          8.18         9.34 o                         
  -9  -8   4          3.67          0.49         8.85 o                         
  -8  -8   4        311.02        293.31        16.38 o                         
  -7  -8   4        165.62        146.41        13.58 o                         
  -6  -8   4        713.58        690.09        26.83 o                         
  -5  -8   4        182.14        172.96         9.29 o                         
  -4  -8   4         52.13         49.88         5.46 o                         
  -3  -8   4        109.31        128.00         6.52 o                         
  -2  -8   4        212.96        226.55        11.76 o                         
  -1  -8   4        888.43        870.27        44.26 o                         
   0  -8   4        280.99        311.50        14.95 o                         
   1  -8   4       2221.90       2258.61        60.66 o                         
   2  -8   4        108.28        133.28         8.47 o                         
   3  -8   4       3195.66       3128.05        70.04 o                         
   4  -8   4       1811.51       1793.59        42.87 o                         
   5  -8   4        315.59        296.01        45.11 o                         
   6  -8   4        575.85        674.40        48.38 o                         
   7  -8   4        226.15        260.46        23.10 o                         
   8  -8   4        767.47        808.41        47.67 o                         
  -9  -7   4          3.01         -0.63         7.50 o                         
  -8  -7   4         76.96         73.20         8.93 o                         
  -7  -7   4        638.00        658.00        22.57 o                         
  -6  -7   4        469.29        463.15        15.73 o                         
  -5  -7   4         85.90         98.58         7.28 o                         
  -4  -7   4        466.14        450.94        12.39 o                         
  -3  -7   4       1558.93       1643.74        35.69 o                         
  -2  -7   4        198.19        247.14        11.53 o                         
  -1  -7   4       2000.18       2443.13       116.15 o                         
   0  -7   4        467.23        440.02        39.83 o                         
   1  -7   4        186.94        174.73        26.51 o                         
   2  -7   4       3260.67       3317.10        76.94 o                         
   3  -7   4        773.81        793.96        22.27 o                         
   4  -7   4       1719.82       1613.81        44.86 o                         
   5  -7   4        458.10        429.63        19.54 o                         
   6  -7   4        147.31        142.63        12.40 o                         
   7  -7   4       1260.23       1376.69        82.44 o                         
   8  -7   4         47.85         48.87         8.74 o                         
  -9  -6   4        459.04        405.30        29.85 o                         
  -8  -6   4        453.00        468.27        23.92 o                         
  -7  -6   4          6.38         -1.56         7.59 o                         
  -6  -6   4        464.53        464.05        14.43 o                         
  -5  -6   4        763.23        775.30        22.04 o                         
  -4  -6   4       1533.38       1571.20        33.62 o                         
  -3  -6   4       1553.90       1632.53        38.24 o                         
  -2  -6   4        916.13        833.48        33.31 o                         
  -1  -6   4        324.01        280.54        70.52 o                         
   0  -6   4       2153.95       2496.00       162.67 o                         
   1  -6   4        155.20        130.32        14.88 o                         
   2  -6   4       1725.88       1906.88        57.37 o                         
   3  -6   4       2330.59       2323.73        81.95 o                         
   4  -6   4       1050.81       1029.84        31.64 o                         
   5  -6   4       1250.43       1215.74        36.98 o                         
   6  -6   4        318.61        287.54        14.31 o                         
   7  -6   4        213.37        243.42        15.78 o                         
   8  -6   4        629.17        749.26        47.67 o                         
  -9  -5   4        266.24        251.68        15.07 o                         
  -8  -5   4         79.97         73.35         7.97 o                         
  -7  -5   4          9.35         -0.75         9.13 o                         
  -6  -5   4        936.21        929.53        29.90 o                         
  -5  -5   4        292.75        279.50        13.76 o                         
  -4  -5   4       2267.69       2314.09        60.48 o                         
  -3  -5   4       5712.11       6136.44       167.13 o                         
  -2  -5   4       1422.60       1418.22        47.60 o                         
  -1  -5   4        910.85        964.73        87.35 o                         
   0  -5   4        240.72        188.71        36.61 o                         
   1  -5   4       1160.32       1208.76        89.20 o                         
   2  -5   4       4505.39       4688.06       127.74 o                         
   3  -5   4       1553.89       1452.14        60.77 o                         
   4  -5   4        863.62        844.83        23.74 o                         
   5  -5   4       2182.06       2342.93        63.62 o                         
   6  -5   4        128.59        118.03        12.15 o                         
   7  -5   4        579.82        584.66        24.44 o                         
   8  -5   4          1.47         -0.66         7.38 o                         
   9  -5   4        100.12         91.90        10.07 o                         
  -9  -4   4        320.46        310.42        23.96 o                         
  -8  -4   4        474.32        481.19        25.65 o                         
  -7  -4   4         45.42         48.98        13.02 o                         
  -6  -4   4        561.51        582.06        22.13 o                         
  -5  -4   4       1785.38       1753.25        43.27 o                         
  -4  -4   4        728.80        669.90        19.28 o                         
  -3  -4   4       2958.19       3120.82       127.14 o                         
  -2  -4   4       1070.15       1002.84        36.63 o                         
  -1  -4   4       8108.43       8470.93       258.90 o                         
   0  -4   4        738.38        758.78        64.38 o                         
   1  -4   4          3.76          9.28         8.71 o                         
   2  -4   4       2306.96       1992.53       122.12 o                         
   3  -4   4        569.12        431.43        16.60 o                         
   4  -4   4       1613.36       1533.12        47.10 o                         
   5  -4   4        687.81        700.91        26.34 o                         
   6  -4   4        764.71        745.05        38.16 o                         
   7  -4   4          4.11          0.08         8.30 o                         
   8  -4   4        198.64        206.85        11.87 o                         
   9  -4   4         12.96          3.44         6.88 o                         
  -9  -3   4        241.85        259.90        26.48 o                         
  -8  -3   4        418.99        425.01        26.69 o                         
  -7  -3   4         65.42         91.17        10.21 o                         
  -6  -3   4       1587.64       1630.69        51.21 o                         
  -5  -3   4       2365.55       2493.16        58.43 o                         
  -4  -3   4        972.02        841.34        26.48 o                         
  -3  -3   4       1052.61        923.91        48.96 o                         
  -2  -3   4       2226.07       2221.14       110.33 o                         
  -1  -3   4      59544.61      60034.20      3014.22 o                         
   0  -3   4       2478.78       2494.77       154.31 o                         
   1  -3   4       1698.48       1513.11        93.86 o                         
   2  -3   4       1323.72       1450.78        69.05 o                         
   3  -3   4         55.11         41.24         5.75 o                         
   4  -3   4       1069.40       1121.66        33.10 o                         
   5  -3   4       1092.37       1136.78        39.44 o                         
   6  -3   4        114.06        121.52         9.48 o                         
   7  -3   4          4.52         11.23         9.02 o                         
   8  -3   4        196.37        196.60        11.91 o                         
  -9  -2   4         57.95         54.93         9.47 o                         
  -8  -2   4        368.81        405.61        25.67 o                         
  -7  -2   4        205.50        203.34        15.04 o                         
  -6  -2   4        343.34        334.99        14.10 o                         
  -5  -2   4       1944.47       1837.64        54.47 o                         
  -4  -2   4       2348.35       2149.33        69.93 o                         
  -3  -2   4       1098.57        974.97        54.47 o                         
  -2  -2   4       5253.32       5064.27       196.21 o                         
   0  -2   4        617.83        603.64        29.91 o                         
   1  -2   4        216.35        215.59        19.75 o                         
   2  -2   4        896.89        768.61        81.95 o                         
   3  -2   4       2447.89       2732.90        70.08 o                         
   4  -2   4        735.73        755.79        21.10 o                         
   5  -2   4        300.46        306.59        14.21 o                         
   6  -2   4        428.42        415.39        16.58 o                         
   7  -2   4          1.27          4.56         8.36 o                         
   8  -2   4        147.94        150.87        18.67 o                         
 -10  -1   4        145.13        130.48        15.73 o                         
  -9  -1   4         39.21         37.93        10.27 o                         
  -8  -1   4          4.83         -2.93         9.16 o                         
  -7  -1   4        241.57        253.79        15.64 o                         
  -6  -1   4        492.03        470.15        16.14 o                         
  -5  -1   4       2068.31       1943.22        45.06 o                         
  -4  -1   4       1605.91       1402.42        32.30 o                         
  -3  -1   4       3258.46       3065.90       128.57 o                         
  -2  -1   4       1179.32       1139.42        41.60 o                         
  -1  -1   4      17285.04      18476.51       950.19 o                         
   0  -1   4        130.79        133.45        13.52 o                         
   1  -1   4       2361.38       2440.85        67.28 o                         
   2  -1   4       1414.92       1234.00        73.47 o                         
   3  -1   4       1140.35       1296.10        31.08 o                         
   4  -1   4        511.45        551.99        16.11 o                         
   5  -1   4        242.37        225.22        15.40 o                         
   6  -1   4        109.47        114.58        11.25 o                         
   7  -1   4        181.93        172.20        14.09 o                         
   8  -1   4          8.50         18.18        12.04 o                         
  -9   0   4         53.14         50.39        11.06 o                         
  -8   0   4         57.01         35.04         9.03 o                         
  -7   0   4        809.43        804.71        25.57 o                         
  -6   0   4        145.83        123.07         7.92 o                         
  -5   0   4       2998.43       2795.39        48.47 o                         
  -4   0   4       2727.49       2376.70        48.97 o                         
  -3   0   4       1550.29       1364.97        46.60 o                         
  -2   0   4      10617.48       9526.67       292.60 o                         
  -1   0   4        783.76        795.78        24.42 o                         
   0   0   4       5865.02       6328.36       169.53 o                         
   1   0   4        141.48        123.80        10.57 o                         
   2   0   4        118.57         77.16        24.57 o                         
   3   0   4        122.88        146.73         7.14 o                         
   4   0   4        398.37        355.05        12.08 o                         
   5   0   4        709.99        678.33        22.55 o                         
   6   0   4          0.57          0.49         7.80 o                         
   7   0   4        104.40         94.56         9.09 o                         
   8   0   4          0.09         -0.74        12.90 o                         
  -9   1   4         38.53         49.53         9.04 o                         
  -8   1   4          5.87         -0.79         7.70 o                         
  -7   1   4        229.35        215.77        11.97 o                         
  -6   1   4        480.84        430.25        11.97 o                         
  -5   1   4       2012.01       1900.03        38.82 o                         
  -4   1   4       1608.97       1366.44        27.23 o                         
  -3   1   4       3251.87       3076.93        91.46 o                         
  -2   1   4       1217.61       1112.34        42.63 o                         
  -1   1   4      17466.89      17959.65       475.64 o                         
   0   1   4        118.77        115.09         9.88 o                         
   1   1   4       2334.17       2430.89       130.48 o                         
   2   1   4       1347.00       1410.44        66.72 o                         
   3   1   4       1248.38       1411.72        34.06 o                         
   4   1   4        540.85        564.98        16.21 o                         
   5   1   4        249.95        269.80        10.95 o                         
   6   1   4        113.18         98.35        10.69 o                         
   7   1   4        180.30        150.63        12.77 o                         
   8   1   4          7.11          9.83        12.53 o                         
 -10   2   4        236.75        237.12        21.13 o                         
  -9   2   4         60.64         56.81        10.26 o                         
  -8   2   4        364.93        342.26        18.55 o                         
  -7   2   4        196.43        199.82        10.12 o                         
  -6   2   4        371.17        362.58        11.72 o                         
  -5   2   4       2037.21       1954.22        33.67 o                         
  -4   2   4       2346.42       2221.88        41.67 o                         
  -3   2   4       1200.38       1101.55        36.07 o                         
  -2   2   4       5318.31       5188.81       140.93 o                         
  -1   2   4      68708.19      70802.81      2598.32 o                         
   0   2   4        455.73        438.95        20.02 o                         
   1   2   4        188.16        192.92        17.71 o                         
   2   2   4        985.88        923.28        49.17 o                         
   3   2   4       2327.50       2651.49        68.53 o                         
   4   2   4        702.11        752.24        20.63 o                         
   5   2   4        308.36        308.62        11.48 o                         
   6   2   4        428.47        388.68        15.20 o                         
   7   2   4          2.03          2.87         9.53 o                         
   8   2   4        149.03        120.22        13.20 o                         
  -9   3   4        244.72        220.27        16.23 o                         
  -8   3   4        410.98        393.23        17.32 o                         
  -7   3   4         73.63         58.66         6.19 o                         
  -6   3   4       1580.41       1531.25        33.89 o                         
  -5   3   4       2292.11       2432.83        43.86 o                         
  -4   3   4        951.44        858.04        20.40 o                         
  -3   3   4        915.56        840.17        40.86 o                         
  -2   3   4       2169.55       2314.39        61.23 o                         
  -1   3   4      59561.40      62860.00      1610.37 o                         
   0   3   4       2491.66       2548.70        77.17 o                         
   1   3   4       1735.14       1628.83        58.62 o                         
   2   3   4       1220.14       1250.06        69.32 o                         
   3   3   4         68.30         58.05         6.59 o                         
   4   3   4       1058.83       1137.48        29.91 o                         
   5   3   4       1076.44       1064.68        28.64 o                         
   6   3   4        106.48        127.65         8.42 o                         
   7   3   4          1.26         -4.77         8.36 o                         
   8   3   4        199.31        172.12        12.52 o                         
  -9   4   4        318.29        341.55        30.96 o                         
  -8   4   4        475.84        498.48        20.52 o                         
  -7   4   4         29.84         22.61         6.87 o                         
  -6   4   4        564.17        627.10        16.72 o                         
  -5   4   4       1796.97       1741.06        31.77 o                         
  -4   4   4        683.24        661.66        17.23 o                         
  -3   4   4       3060.99       3088.22        95.24 o                         
  -2   4   4       1099.05       1091.65        30.98 o                         
  -1   4   4       8050.79       8355.59       203.14 o                         
   0   4   4        736.87        733.94        29.28 o                         
   1   4   4          6.72         11.55         7.25 o                         
   2   4   4       2324.29       2317.81       115.86 o                         
   3   4   4        566.20        397.40        16.10 o                         
   4   4   4       1638.24       1602.44        34.14 o                         
   5   4   4        694.52        757.23        19.54 o                         
   6   4   4        775.84        747.75        21.34 o                         
   7   4   4          6.20          0.54         8.51 o                         
   8   4   4        197.13        183.68        14.39 o                         
  -8   5   4         74.65         89.81         8.77 o                         
  -7   5   4          6.47         12.35         6.81 o                         
  -6   5   4        928.31        916.34        26.80 o                         
  -5   5   4        323.23        345.78        12.84 o                         
  -4   5   4       2339.23       2328.47        52.42 o                         
  -3   5   4       5654.32       6280.86       245.91 o                         
  -2   5   4       1388.11       1530.08        40.68 o                         
  -1   5   4        852.70        852.98        27.40 o                         
   0   5   4        217.42        183.56        13.53 o                         
   1   5   4       1176.92       1274.05        61.46 o                         
   2   5   4       4577.94       4810.85       244.88 o                         
   3   5   4       1567.18       1266.44        51.18 o                         
   4   5   4        876.07        882.33        21.72 o                         
   5   5   4       2233.59       2247.38        41.95 o                         
   6   5   4        114.77        117.82         8.16 o                         
   7   5   4        575.26        526.91        20.49 o                         
   8   5   4          0.65          7.23         6.75 o                         
  -9   6   4        462.14        485.29        35.63 o                         
  -8   6   4        446.70        468.04        17.81 o                         
  -7   6   4         10.70         18.74         7.77 o                         
  -6   6   4        464.56        468.37        15.25 o                         
  -5   6   4        719.78        708.66        20.88 o                         
  -4   6   4       1516.13       1635.09        42.09 o                         
  -3   6   4       1584.05       1806.25        66.77 o                         
  -2   6   4        915.38        853.80        25.50 o                         
  -1   6   4        303.17        367.91        17.75 o                         
   0   6   4       2166.47       2581.08        69.68 o                         
   1   6   4        154.38        125.32        12.32 o                         
   2   6   4       1660.05       1697.61        98.90 o                         
   3   6   4       2311.25       2154.63       117.93 o                         
   4   6   4       1059.34        979.58        23.48 o                         
   5   6   4       1188.03       1211.83        26.44 o                         
   6   6   4        338.72        320.88        12.04 o                         
   7   6   4        224.46        210.65        12.77 o                         
   8   6   4        629.65        641.76        22.93 o                         
  -9   7   4          0.02         -5.90        11.55 o                         
  -8   7   4         81.36         81.69         9.08 o                         
  -7   7   4        635.03        602.55        22.67 o                         
  -6   7   4        478.24        478.02        17.56 o                         
  -5   7   4         99.17        126.65         9.22 o                         
  -4   7   4        470.85        461.21        20.33 o                         
  -3   7   4       1563.32       1779.59        67.48 o                         
  -2   7   4        188.99        183.86        14.16 o                         
  -1   7   4       2006.30       2397.22        67.75 o                         
   0   7   4        482.26        466.28        21.21 o                         
   1   7   4        203.67        221.42        20.70 o                         
   2   7   4       3279.98       3282.22       144.56 o                         
   3   7   4        813.46        819.32        55.15 o                         
   4   7   4       1763.80       1700.48        34.63 o                         
   5   7   4        536.89        550.18        15.97 o                         
   6   7   4        142.65        133.18        10.15 o                         
   7   7   4       1257.27       1263.40        34.30 o                         
   8   7   4         45.53         58.71         7.59 o                         
  -9   8   4          3.72         13.51        11.06 o                         
  -8   8   4        318.49        318.01        13.86 o                         
  -7   8   4        160.32        176.48        10.91 o                         
  -6   8   4        708.90        635.77        20.10 o                         
  -5   8   4        180.23        158.82         9.95 o                         
  -4   8   4         54.71         53.19         9.07 o                         
  -3   8   4        109.40        110.15        13.80 o                         
  -2   8   4        217.43        234.76        17.71 o                         
  -1   8   4        847.91        877.52        32.74 o                         
   0   8   4        283.70        328.65        18.43 o                         
   1   8   4       2183.31       2267.21        94.98 o                         
   2   8   4        128.51        157.56        14.67 o                         
   3   8   4       3139.68       3187.76        81.60 o                         
   4   8   4       1755.48       1571.74        41.91 o                         
   5   8   4        328.47        283.13        13.00 o                         
   6   8   4        561.56        551.15        23.46 o                         
   7   8   4        229.12        240.15        12.83 o                         
   8   8   4        766.64        706.36        28.03 o                         
  -8   9   4         43.28         62.57         7.79 o                         
  -7   9   4        682.89        697.30        20.47 o                         
  -6   9   4        605.44        609.74        19.44 o                         
  -5   9   4        349.66        325.74        14.83 o                         
  -4   9   4        413.20        381.47        36.34 o                         
  -3   9   4        693.80        734.59        59.33 o                         
  -2   9   4        116.24         75.67        13.06 o                         
  -1   9   4         23.51         28.62         8.01 o                         
   0   9   4        667.26        608.61        24.42 o                         
   1   9   4        154.91        195.40        34.18 o                         
   2   9   4        705.69        546.56        40.29 o                         
   3   9   4       1903.01       1829.28       130.55 o                         
   4   9   4       2749.84       2757.65        81.52 o                         
   5   9   4       1762.14       1642.88        55.13 o                         
   6   9   4         84.22         94.25         8.54 o                         
   7   9   4       1068.48       1137.00        34.24 o                         
  -8  10   4        200.71        206.13        10.56 o                         
  -7  10   4        128.45        137.74        10.82 o                         
  -6  10   4        845.75        766.05        22.67 o                         
  -5  10   4        691.51        679.66        25.44 o                         
  -4  10   4        675.13        681.71        33.76 o                         
  -3  10   4         32.46         51.01        23.72 o                         
  -2  10   4       2306.04       2268.51        80.18 o                         
  -1  10   4        489.11        449.26        21.46 o                         
   0  10   4       1428.57       1599.71        58.12 o                         
   1  10   4       4239.61       4145.35       195.64 o                         
   2  10   4        145.46        136.87        19.04 o                         
   3  10   4       2413.29       2282.30       196.77 o                         
   4  10   4        534.04        539.97        25.96 o                         
   5  10   4        917.50        919.05        22.97 o                         
   6  10   4        606.39        643.20        21.51 o                         
   7  10   4        185.60        196.47        11.19 o                         
  -8  11   4         26.77         32.00         7.70 o                         
  -7  11   4        102.49        104.93        11.31 o                         
  -6  11   4        457.65        486.83        21.33 o                         
  -5  11   4        380.79        396.71        18.49 o                         
  -4  11   4        911.62        848.11        56.52 o                         
  -3  11   4        574.85        527.26        54.44 o                         
  -2  11   4       1708.92       1683.57        67.16 o                         
  -1  11   4       1539.07       1578.45        49.50 o                         
   0  11   4        578.53        633.73        40.76 o                         
   1  11   4         89.67         82.45        15.73 o                         
   2  11   4        463.65        479.14        55.08 o                         
   3  11   4        233.66        219.26        19.40 o                         
   4  11   4        357.39        387.77        15.72 o                         
   5  11   4        837.55        870.84        23.78 o                         
   6  11   4        170.64        176.83        13.93 o                         
   7  11   4        248.26        259.78        11.85 o                         
  -8  12   4         75.71         91.46        10.03 o                         
  -7  12   4          6.41          3.07         7.52 o                         
  -6  12   4        232.40        248.10        13.84 o                         
  -5  12   4        797.89        711.82        26.76 o                         
  -4  12   4        849.80        783.46        37.51 o                         
  -3  12   4       1036.97        959.20        80.68 o                         
  -2  12   4       2011.19       2195.49       162.05 o                         
  -1  12   4        992.66       1003.28        44.91 o                         
   0  12   4       1962.83       2080.50        85.86 o                         
   1  12   4        100.53         73.86        16.73 o                         
   2  12   4        366.52        327.37        30.16 o                         
   3  12   4        411.20        400.80        34.06 o                         
   4  12   4        219.71        228.66        12.55 o                         
   5  12   4        588.41        578.84        20.64 o                         
   6  12   4        260.73        249.17        17.14 o                         
   7  12   4         12.68         12.43         7.03 o                         
  -7  13   4        328.61        352.03        16.45 o                         
  -6  13   4        951.78        984.33        40.13 o                         
  -5  13   4        282.13        300.55        23.94 o                         
  -4  13   4        283.32        263.02        27.23 o                         
  -3  13   4       1431.86       1517.63       103.03 o                         
  -2  13   4        454.38        487.15        53.57 o                         
  -1  13   4       3967.48       4143.92       153.18 o                         
   0  13   4       1084.24       1131.61        49.30 o                         
   1  13   4       1023.79        992.10        44.74 o                         
   2  13   4        165.49        158.55        19.86 o                         
   3  13   4         56.03         56.23        16.82 o                         
   4  13   4        171.78        179.76        11.89 o                         
   5  13   4       1131.81       1095.99        31.60 o                         
   6  13   4        262.33        279.45        13.70 o                         
  -7  14   4        215.67        206.42        11.88 o                         
  -6  14   4        413.93        409.86        19.25 o                         
  -5  14   4        505.68        513.43        28.67 o                         
  -4  14   4        431.93        413.28        25.11 o                         
  -3  14   4        583.10        610.89        64.71 o                         
  -2  14   4          1.89          5.38        21.18 o                         
  -1  14   4       1507.19       1588.60        89.41 o                         
   0  14   4        867.85        833.42        41.27 o                         
   1  14   4        389.59        439.03        34.42 o                         
   2  14   4        607.62        620.17        48.12 o                         
   3  14   4          9.78         12.98        11.32 o                         
   4  14   4        495.07        506.93        23.11 o                         
   5  14   4        345.96        353.30        17.76 o                         
   6  14   4        215.97        253.22        14.32 o                         
  -7  15   4        106.17         91.79        13.75 o                         
  -6  15   4        444.40        427.37        18.41 o                         
  -5  15   4        735.30        734.62        34.29 o                         
  -4  15   4        796.84        693.91        57.99 o                         
  -3  15   4       1305.43       1302.74       100.01 o                         
  -2  15   4        795.89        874.99        78.83 o                         
  -1  15   4       2343.64       2683.69       146.45 o                         
   0  15   4         12.82         15.21        18.89 o                         
   1  15   4        689.15        665.12        49.75 o                         
   2  15   4        269.82        229.18        34.17 o                         
   3  15   4        111.19        139.46        17.87 o                         
   4  15   4         72.37         80.38        10.70 o                         
   5  15   4        161.52        166.37        12.93 o                         
   6  15   4        223.89        198.31        20.03 o                         
  -6  16   4         63.85         58.08         9.26 o                         
  -5  16   4        451.22        448.04        24.35 o                         
  -1  16   4        221.82        192.26        39.94 o                         
   0  16   4        569.24        534.33        58.55 o                         
   3  16   4         90.57         71.50        21.87 o                         
   4  16   4         88.26         83.38        16.09 o                         
   5  16   4         55.32         51.51        10.23 o                         
  -5  17   4        242.21        225.38        21.37 o                         
  -4  17   4        677.03        757.79        54.55 o                         
   3  17   4         51.48         22.20        14.50 o                         
   4  17   4         90.82         83.20        11.60 o                         
  -4  18   4        232.04        282.33        35.14 o                         
   3  18   4        146.45        137.60        23.34 o                         
   4  18   4        193.22        188.96        24.33 o                         
  -4 -20   5        158.73        101.97        11.06 o                         
  -3 -20   5        359.81        358.75        30.71 o                         
  -2 -20   5        138.24        138.83        21.62 o                         
  -1 -20   5        164.93        164.88        23.10 o                         
   1 -20   5          5.32          7.62        20.64 o                         
   2 -20   5        359.54        353.10        35.38 o                         
  -5 -19   5        108.91         77.16        10.57 o                         
  -4 -19   5        277.21        257.51        22.85 o                         
  -3 -19   5         68.90         66.57        10.84 o                         
  -2 -19   5         86.55         85.81        31.45 o                         
  -1 -19   5        456.73        478.04        55.16 o                         
   0 -19   5         16.16         15.20         8.34 o                         
   1 -19   5        649.91        582.37        87.60 o                         
   2 -19   5        107.64        140.55        31.21 o                         
   3 -19   5         41.95         63.89        20.39 o                         
  -5 -18   5         92.58         73.08         9.29 o                         
  -4 -18   5        214.31        250.88        29.49 o                         
  -3 -18   5        166.93        173.12        15.28 o                         
  -2 -18   5        489.32        519.75        24.10 o                         
  -1 -18   5        383.51        377.27        20.20 o                         
   0 -18   5        532.02        561.51        33.60 o                         
   1 -18   5        280.60        241.88        19.50 o                         
   2 -18   5        485.88        447.95        25.97 o                         
   3 -18   5         54.71         64.13        26.05 o                         
   4 -18   5        242.05        278.15        32.19 o                         
  -6 -17   5          4.77         -2.46         9.34 o                         
  -5 -17   5         47.61         37.10        10.63 o                         
  -4 -17   5        163.02        211.93        34.28 o                         
  -3 -17   5        232.07        259.82        15.57 o                         
  -2 -17   5        558.20        608.54        35.30 o                         
  -1 -17   5        421.25        441.19        21.76 o                         
   0 -17   5         65.97         61.91        11.62 o                         
   1 -17   5       1047.64        998.27        35.12 o                         
   2 -17   5        710.96        667.38        28.98 o                         
   3 -17   5         38.41         39.61         9.93 o                         
   4 -17   5        234.74        347.69        39.07 o                         
  -7 -16   5        277.13        207.63        16.95 o                         
  -6 -16   5         55.52         72.24        17.69 o                         
  -5 -16   5        173.54        193.98        15.45 o                         
  -4 -16   5        415.31        403.73        27.52 o                         
  -3 -16   5         66.36         68.03        12.45 o                         
  -2 -16   5        167.52        175.49        12.69 o                         
  -1 -16   5         43.91         46.31        12.77 o                         
   0 -16   5        109.07        140.06        14.03 o                         
   1 -16   5       1026.82       1042.78        42.36 o                         
   2 -16   5       1511.82       1522.63        56.59 o                         
   3 -16   5        111.45        104.79        11.71 o                         
   4 -16   5        673.40        642.55        41.28 o                         
  -7 -15   5        183.14        168.32        17.94 o                         
  -6 -15   5         59.94         94.85        20.64 o                         
  -5 -15   5        136.22        138.33        14.19 o                         
  -4 -15   5        298.43        330.61        37.73 o                         
  -3 -15   5        413.61        417.29        76.66 o                         
  -2 -15   5        241.25        250.50        13.25 o                         
  -1 -15   5       1164.54       1181.37        83.37 o                         
   0 -15   5        121.03        122.69        14.54 o                         
   1 -15   5        738.98        740.85        36.39 o                         
   2 -15   5        358.32        396.54        19.15 o                         
   3 -15   5        459.91        471.53        20.43 o                         
   4 -15   5        680.85        669.02        21.22 o                         
   5 -15   5        249.93        217.46        21.62 o                         
  -7 -14   5         22.20         23.76         9.03 o                         
  -6 -14   5        246.71        232.53        19.91 o                         
  -5 -14   5        239.53        323.35        26.05 o                         
  -4 -14   5        667.30        735.08        33.18 o                         
  -3 -14   5        509.12        488.45        51.89 o                         
  -2 -14   5        502.41        495.27        23.80 o                         
  -1 -14   5        140.21        130.12        11.86 o                         
   0 -14   5        897.99        919.72        31.48 o                         
   1 -14   5        347.43        321.00        16.68 o                         
   2 -14   5        711.11        697.54        22.91 o                         
   3 -14   5        178.59        195.81        11.90 o                         
   4 -14   5        513.40        495.38        20.29 o                         
   5 -14   5        254.07        314.27        26.54 o                         
   6 -14   5        222.54        230.97        20.39 o                         
  -8 -13   5         13.72         15.48         8.85 o                         
  -7 -13   5         58.68         82.79        12.15 o                         
  -6 -13   5        301.77        324.67        24.36 o                         
  -5 -13   5        262.03        267.01        25.13 o                         
  -4 -13   5        892.88        956.79        70.72 o                         
  -3 -13   5       1865.14       1865.10       154.66 o                         
  -2 -13   5        910.15        867.81        37.74 o                         
  -1 -13   5        809.34        887.08        46.79 o                         
   0 -13   5         50.27         69.29         9.11 o                         
   1 -13   5       1655.14       1778.09        55.51 o                         
   2 -13   5         62.10         37.63         8.51 o                         
   3 -13   5        464.09        487.69        19.74 o                         
   4 -13   5        521.51        615.25        26.51 o                         
   5 -13   5        366.84        381.95        30.50 o                         
   6 -13   5        226.24        262.67        22.85 o                         
   7 -13   5         32.59         22.11         7.13 o                         
  -8 -12   5        258.77        244.73        21.87 o                         
  -7 -12   5        144.08        157.44        15.51 o                         
  -6 -12   5        251.77        301.40        23.74 o                         
  -5 -12   5        297.34        326.79        24.47 o                         
  -4 -12   5       1033.40       1159.88        42.01 o                         
  -3 -12   5       1332.22       1371.93       100.37 o                         
  -2 -12   5       3513.15       3780.31       207.86 o                         
  -1 -12   5         35.96         34.02         6.77 o                         
   0 -12   5       2159.47       2225.28        58.62 o                         
   1 -12   5       1568.92       1719.25        40.44 o                         
   2 -12   5         65.96         60.95         9.35 o                         
   3 -12   5         85.13         89.00         9.95 o                         
   4 -12   5         88.09         85.25        11.21 o                         
   5 -12   5       1053.92       1149.64        49.25 o                         
   6 -12   5        267.34        254.32        25.31 o                         
   7 -12   5         19.94         21.34         5.96 o                         
  -8 -11   5         80.28         65.36        14.01 o                         
  -7 -11   5        358.77        360.04        26.91 o                         
  -6 -11   5        101.77        101.56        12.24 o                         
  -5 -11   5        280.50        325.09        66.34 o                         
  -4 -11   5       1240.79       1278.63        43.95 o                         
  -3 -11   5       1196.07       1225.99        72.53 o                         
  -2 -11   5        386.13        400.02        13.67 o                         
  -1 -11   5        238.90        267.92        16.38 o                         
   0 -11   5        145.16        143.24         7.57 o                         
   1 -11   5       1554.76       1683.25        40.13 o                         
   2 -11   5         63.31         72.83         7.45 o                         
   3 -11   5        216.51        213.25         9.96 o                         
   4 -11   5        285.51        309.07        13.94 o                         
   5 -11   5        574.41        632.80        29.12 o                         
   6 -11   5        441.92        539.84        37.10 o                         
   7 -11   5        187.65        177.65        18.18 o                         
  -8 -10   5        514.78        533.94        35.87 o                         
  -7 -10   5        143.22        131.86        11.02 o                         
  -6 -10   5        243.94        223.46        17.80 o                         
  -5 -10   5        439.58        484.02        25.62 o                         
  -4 -10   5        640.27        651.22        33.91 o                         
  -3 -10   5       1354.90       1363.38        37.00 o                         
  -2 -10   5        767.62        764.80        27.14 o                         
  -1 -10   5        546.89        535.91        17.99 o                         
   0 -10   5        163.30        166.20         8.14 o                         
   1 -10   5         23.81         29.62         5.12 o                         
   2 -10   5        324.22        316.45        13.29 o                         
   3 -10   5        231.58        233.88        10.98 o                         
   4 -10   5        967.71        969.99        32.54 o                         
   5 -10   5        956.74       1048.92        39.78 o                         
   6 -10   5        488.77        532.46        26.87 o                         
   7 -10   5         44.20         42.51        13.76 o                         
  -8  -9   5        124.89        112.39        13.70 o                         
  -7  -9   5        906.12        926.16        36.60 o                         
  -6  -9   5        337.89        323.86        13.23 o                         
  -5  -9   5       1234.43       1260.91        43.17 o                         
  -4  -9   5        523.06        551.03        21.21 o                         
  -3  -9   5        570.65        517.39        23.32 o                         
  -2  -9   5        662.81        580.57        27.47 o                         
  -1  -9   5        114.43        121.55         9.06 o                         
   0  -9   5        180.76        190.87        12.82 o                         
   1  -9   5        367.93        351.34        18.57 o                         
   2  -9   5        357.22        326.41        10.60 o                         
   3  -9   5        374.57        397.88        15.04 o                         
   4  -9   5       1730.75       1776.50        63.77 o                         
   5  -9   5        138.60        135.95        12.94 o                         
   6  -9   5        246.92        221.35        17.06 o                         
   7  -9   5        332.70        333.19        27.77 o                         
   8  -9   5         85.23         99.39        12.41 o                         
  -9  -8   5         17.78         15.23        12.04 o                         
  -8  -8   5        683.13        611.41        27.81 o                         
  -7  -8   5         80.01         76.30         9.69 o                         
  -6  -8   5       1108.97       1151.69        42.01 o                         
  -5  -8   5        938.56        900.61        28.92 o                         
  -4  -8   5        271.13        270.01         8.87 o                         
  -3  -8   5        204.51        179.31         8.98 o                         
  -2  -8   5       3451.88       3851.02        83.25 o                         
  -1  -8   5        556.23        565.69        17.51 o                         
   0  -8   5         86.50        107.91        10.02 o                         
   1  -8   5         34.70         24.27         6.41 o                         
   2  -8   5         57.28         55.76         6.32 o                         
   3  -8   5       1112.34       1118.04        33.96 o                         
   4  -8   5       2312.74       2331.06        69.71 o                         
   5  -8   5        155.25        106.60        50.62 o                         
   6  -8   5        568.25        604.73        34.34 o                         
   7  -8   5         39.41         44.18        10.81 o                         
   8  -8   5        351.39        383.43        40.91 o                         
  -9  -7   5        330.12        283.67        16.94 o                         
  -8  -7   5        115.50        118.45        11.21 o                         
  -7  -7   5       1504.43       1575.76        72.80 o                         
  -6  -7   5        286.81        268.62        10.09 o                         
  -5  -7   5        621.83        652.43        25.46 o                         
  -4  -7   5        524.25        485.55        13.17 o                         
  -3  -7   5        615.95        605.79        15.66 o                         
  -2  -7   5        953.65       1162.50        29.43 o                         
  -1  -7   5        307.85        300.70        16.78 o                         
   0  -7   5       1243.65       1282.06        36.71 o                         
   1  -7   5        567.50        599.11        25.60 o                         
   2  -7   5        160.19        156.19         9.05 o                         
   3  -7   5        278.30        264.46        11.80 o                         
   4  -7   5        603.87        538.17        18.19 o                         
   5  -7   5         76.21         62.70         8.20 o                         
   6  -7   5        161.71        182.43        19.25 o                         
   7  -7   5        526.23        485.54        35.14 o                         
   8  -7   5         21.37         26.25         6.79 o                         
  -9  -6   5         55.83         45.22         9.00 o                         
  -8  -6   5       1356.69       1444.32        65.65 o                         
  -7  -6   5        393.81        381.42        16.57 o                         
  -6  -6   5       1131.06       1097.68        26.49 o                         
  -5  -6   5         69.22         53.11         5.49 o                         
  -4  -6   5        475.22        444.99        11.21 o                         
  -3  -6   5       1399.34       1377.39        28.71 o                         
  -2  -6   5       1343.45       1326.21        34.63 o                         
  -1  -6   5        182.34        163.35        13.17 o                         
   0  -6   5        145.39        105.93         9.04 o                         
   1  -6   5        810.76        864.33        34.56 o                         
   2  -6   5       1145.05       1015.85        31.30 o                         
   3  -6   5        268.25        220.50        11.38 o                         
   4  -6   5        628.40        576.59        20.34 o                         
   5  -6   5        302.14        257.87        14.15 o                         
   6  -6   5        308.67        311.88        15.19 o                         
   7  -6   5         94.34        108.59        10.44 o                         
   8  -6   5        354.51        392.41        28.01 o                         
  -9  -5   5        273.67        314.27        28.99 o                         
  -8  -5   5         89.07         94.71         8.68 o                         
  -7  -5   5       1200.58       1160.27        35.22 o                         
  -6  -5   5        344.61        300.65        17.80 o                         
  -5  -5   5        379.16        357.37        14.44 o                         
  -4  -5   5       1347.85       1209.17        27.95 o                         
  -3  -5   5       2896.13       2810.29        61.98 o                         
  -2  -5   5        134.14        134.46        25.64 o                         
  -1  -5   5         20.90         11.99        11.62 o                         
   0  -5   5       3183.52       3683.31       226.31 o                         
   1  -5   5       1852.59       1924.18        61.17 o                         
   2  -5   5       1239.97       1295.44        39.77 o                         
   3  -5   5        565.06        558.11        31.03 o                         
   4  -5   5       3319.83       3462.40        95.36 o                         
   5  -5   5        307.16        318.38        14.86 o                         
   6  -5   5        241.33        225.17        18.20 o                         
   7  -5   5        604.41        662.51        32.75 o                         
   8  -5   5         14.58         22.85        10.07 o                         
  -9  -4   5         28.80         27.16        15.36 o                         
  -8  -4   5        632.42        654.14        58.38 o                         
  -7  -4   5        182.90        175.04        30.38 o                         
  -6  -4   5        869.50        862.43        25.47 o                         
  -5  -4   5        536.26        517.92        17.35 o                         
  -4  -4   5       1492.18       1363.35        37.84 o                         
  -3  -4   5       5787.84       5785.79       129.28 o                         
  -2  -4   5        270.13        223.52        17.31 o                         
  -1  -4   5        208.43        193.56        15.29 o                         
   0  -4   5       1873.77       1738.21       122.12 o                         
   1  -4   5       1846.06       1938.78       193.13 o                         
   2  -4   5       1059.70        988.32        28.56 o                         
   3  -4   5        594.02        520.01        17.94 o                         
   4  -4   5       2068.27       2058.77        82.71 o                         
   5  -4   5        867.55        900.96        45.42 o                         
   6  -4   5        498.17        497.24        41.30 o                         
   7  -4   5        303.46        301.54        18.68 o                         
   8  -4   5        134.68        152.84        17.45 o                         
  -9  -3   5        337.56        352.11        26.54 o                         
  -8  -3   5        142.07        166.10        16.93 o                         
  -7  -3   5        245.88        231.73        31.35 o                         
  -6  -3   5        220.58        198.53        11.27 o                         
  -5  -3   5       1616.61       1561.67        44.45 o                         
  -4  -3   5       1281.10       1173.27        37.12 o                         
  -3  -3   5       2861.72       2743.33        91.97 o                         
  -2  -3   5       1472.71       1440.01        63.80 o                         
  -1  -3   5       4045.50       4300.80       223.85 o                         
   0  -3   5        186.21        169.79        19.29 o                         
   1  -3   5       2302.09       2436.78       133.42 o                         
   2  -3   5        485.21        560.06        22.91 o                         
   3  -3   5        942.22        886.00        22.55 o                         
   4  -3   5       1351.47       1371.06        41.75 o                         
   5  -3   5        795.72        855.93        29.31 o                         
   6  -3   5       1590.24       1694.70        53.25 o                         
   7  -3   5         37.93         43.10         9.70 o                         
   8  -3   5          1.51         -6.92         6.92 o                         
  -9  -2   5         24.72         21.47         7.21 o                         
  -8  -2   5         12.37         17.87         9.77 o                         
  -7  -2   5        129.56        104.23        28.77 o                         
  -6  -2   5        106.45        118.50         8.83 o                         
  -5  -2   5       2251.23       2268.62        55.37 o                         
  -4  -2   5       2277.30       2232.38        73.71 o                         
  -3  -2   5       2323.98       2155.51        79.64 o                         
  -2  -2   5       1897.22       1684.31        72.60 o                         
  -1  -2   5        582.40        808.41        47.91 o                         
   0  -2   5       3295.04       3009.06       169.30 o                         
   1  -2   5        524.74        492.80        25.53 o                         
   2  -2   5       4101.74       4215.46       184.19 o                         
   3  -2   5         23.27         19.34         5.45 o                         
   4  -2   5       3072.90       3128.39        68.76 o                         
   5  -2   5       1092.45       1119.97        41.09 o                         
   6  -2   5        572.73        575.64        23.85 o                         
   7  -2   5         79.57        103.75        11.70 o                         
   8  -2   5         83.88         70.73         7.59 o                         
  -9  -1   5         23.89         26.35         8.30 o                         
  -8  -1   5       1474.01       1459.31        51.38 o                         
  -7  -1   5         45.71         25.65         7.41 o                         
  -6  -1   5        346.99        316.34        14.83 o                         
  -5  -1   5        976.90        974.34        22.68 o                         
  -4  -1   5       2976.46       3010.88        73.71 o                         
  -3  -1   5       1597.91       1564.49       102.71 o                         
  -2  -1   5        845.04        828.82        40.26 o                         
  -1  -1   5       2027.69       1985.40       120.16 o                         
   0  -1   5        779.85        766.21        38.22 o                         
   1  -1   5      13245.13      13056.08       530.12 o                         
   2  -1   5        512.75        438.85        33.17 o                         
   3  -1   5        303.45        229.82         8.76 o                         
   4  -1   5       2401.60       2424.42        52.04 o                         
   5  -1   5       1091.84       1155.51        38.18 o                         
   6  -1   5        345.50        380.81        15.99 o                         
   7  -1   5          2.67          3.45        10.73 o                         
   8  -1   5         75.98         75.19        14.01 o                         
 -10   0   5         28.06         26.05        10.57 o                         
  -9   0   5          3.98          7.49         7.59 o                         
  -8   0   5        138.62        136.32        13.38 o                         
  -7   0   5        721.64        696.58        25.68 o                         
  -6   0   5        226.54        195.91         9.50 o                         
  -5   0   5       1030.92       1010.98        19.82 o                         
  -4   0   5       4357.60       4209.67        71.49 o                         
  -3   0   5         95.95         80.19         9.01 o                         
  -2   0   5       5703.76       5879.51       184.34 o                         
  -1   0   5        724.65        733.69        37.82 o                         
   0   0   5       9388.35       9646.49       295.69 o                         
   1   0   5        454.62        441.39        18.47 o                         
   2   0   5       2836.06       2735.33       170.28 o                         
   3   0   5         20.74          8.88         4.66 o                         
   4   0   5       1924.11       2023.35        37.57 o                         
   5   0   5       1891.94       1970.60        49.74 o                         
   6   0   5         16.39         25.87         8.31 o                         
   7   0   5         43.48         21.41        17.45 o                         
   8   0   5          0.13         10.57        10.57 o                         
 -10   1   5         10.03         -8.11         9.34 o                         
  -9   1   5         25.16         13.23         7.87 o                         
  -8   1   5       1479.74       1643.55        79.76 o                         
  -7   1   5         50.62         51.20         8.31 o                         
  -6   1   5        342.02        298.04         9.89 o                         
  -5   1   5        978.24        934.91        17.88 o                         
  -4   1   5       2991.97       2922.85        54.00 o                         
  -3   1   5       1559.29       1428.56        60.05 o                         
  -2   1   5        785.25        781.53        33.29 o                         
  -1   1   5       1978.83       2099.41        72.60 o                         
   0   1   5        772.79        793.13        33.51 o                         
   1   1   5      13288.83      11954.48       740.35 o                         
   2   1   5        483.88        409.46        33.97 o                         
   3   1   5        351.51        266.45         9.74 o                         
   4   1   5       2475.51       2496.86        48.76 o                         
   5   1   5       1055.36       1140.37        33.22 o                         
   6   1   5        345.04        376.32        21.95 o                         
   7   1   5          4.19         -1.56         7.44 o                         
   8   1   5         72.98         90.58        11.02 o                         
 -10   2   5         18.55         19.17         9.09 o                         
  -9   2   5         24.94         21.48         8.66 o                         
  -8   2   5          7.72          8.21         9.18 o                         
  -7   2   5        121.71        120.22         8.63 o                         
  -6   2   5         99.71         89.94         6.16 o                         
  -5   2   5       2253.71       2152.09        36.36 o                         
  -4   2   5       2241.98       2370.44        43.98 o                         
  -3   2   5       2371.70       2291.36        58.24 o                         
  -2   2   5       1791.41       1675.01        53.33 o                         
  -1   2   5        550.09        656.68        27.48 o                         
   0   2   5       3290.67       3208.21        90.69 o                         
   1   2   5        501.84        542.51        30.24 o                         
   2   2   5       4254.13       4267.53       130.63 o                         
   3   2   5         12.69          5.93         6.24 o                         
   4   2   5       3022.83       3127.95        69.10 o                         
   5   2   5       1120.70       1208.35        26.86 o                         
   6   2   5        572.50        591.23        22.21 o                         
   7   2   5         72.66         85.57        13.82 o                         
   8   2   5         84.40         51.85        14.74 o                         
  -9   3   5        331.26        352.61        30.96 o                         
  -8   3   5        140.26        106.71        13.31 o                         
  -7   3   5        242.19        205.91         9.21 o                         
  -6   3   5        213.32        188.41         9.03 o                         
  -5   3   5       1633.31       1562.74        31.90 o                         
  -4   3   5       1273.57       1295.85        24.07 o                         
  -3   3   5       2784.93       2556.00        66.57 o                         
  -2   3   5       1526.89       1459.20        43.36 o                         
  -1   3   5       4019.96       3974.73       288.35 o                         
   0   3   5        195.24        222.65        14.80 o                         
   1   3   5       2313.54       2532.36       101.77 o                         
   2   3   5        445.60        447.85        18.60 o                         
   3   3   5        962.97        848.47        26.26 o                         
   4   3   5       1319.80       1300.68        37.57 o                         
   5   3   5        797.73        891.44        23.53 o                         
   6   3   5       1585.09       1642.37        52.10 o                         
   7   3   5         47.75         65.72        10.63 o                         
   8   3   5          3.32        -11.06        12.29 o                         
  -9   4   5         29.66         34.15        14.50 o                         
  -8   4   5        635.02        582.85        34.84 o                         
  -7   4   5        183.98        172.86         9.71 o                         
  -6   4   5        880.91        809.65        19.34 o                         
  -5   4   5        489.79        452.48        14.62 o                         
  -4   4   5       1483.33       1310.35        25.27 o                         
  -3   4   5       5869.82       6032.09       148.23 o                         
  -2   4   5        263.05        208.16        12.93 o                         
  -1   4   5        223.61        276.99        17.84 o                         
   0   4   5       1854.99       1856.49        58.59 o                         
   1   4   5       1810.20       2111.90       103.97 o                         
   2   4   5       1001.72        952.98        35.66 o                         
   3   4   5        580.26        474.01        18.05 o                         
   4   4   5       2190.53       2176.15        47.15 o                         
   5   4   5        855.38        856.54        23.43 o                         
   6   4   5        503.10        535.71        18.75 o                         
   7   4   5        303.57        288.82        15.65 o                         
   8   4   5        133.92        143.63        12.77 o                         
  -9   5   5        276.97        289.70        26.78 o                         
  -8   5   5         92.10         93.57        13.49 o                         
  -7   5   5       1216.12       1125.08        29.06 o                         
  -6   5   5        335.93        331.08        13.28 o                         
  -5   5   5        435.87        410.50        12.72 o                         
  -4   5   5       1397.49       1355.83        26.31 o                         
  -3   5   5       2890.91       3016.64        72.21 o                         
  -2   5   5        168.61        165.11        12.64 o                         
  -1   5   5         26.66         11.71         6.73 o                         
   0   5   5       3177.95       3817.40        99.77 o                         
   1   5   5       1869.89       2076.19        88.03 o                         
   2   5   5       1275.23       1243.74        49.55 o                         
   3   5   5        571.19        529.20        23.44 o                         
   4   5   5       3185.96       3101.59        68.62 o                         
   5   5   5        301.45        336.37        11.90 o                         
   6   5   5        235.61        228.91        10.07 o                         
   7   5   5        590.63        607.82        24.32 o                         
   8   5   5         16.97         22.16         6.14 o                         
  -9   6   5         57.60         53.81        14.50 o                         
  -8   6   5       1347.82       1350.85        45.43 o                         
  -7   6   5        396.88        377.09        13.78 o                         
  -6   6   5       1167.45       1059.59        27.01 o                         
  -5   6   5         56.05         49.03         5.89 o                         
  -4   6   5        441.84        375.24        13.31 o                         
  -3   6   5       1403.44       1414.35        38.44 o                         
  -2   6   5       1365.02       1289.92        43.67 o                         
  -1   6   5        177.17        192.61        13.83 o                         
   0   6   5        156.26        135.74        13.75 o                         
   1   6   5        797.93        795.18        49.53 o                         
   2   6   5       1157.09       1018.55        55.89 o                         
   3   6   5        269.16        241.32        15.38 o                         
   4   6   5        672.17        685.67        20.23 o                         
   5   6   5        279.56        269.79        11.43 o                         
   6   6   5        297.21        300.73        12.64 o                         
   7   6   5        105.81         95.77        10.20 o                         
   8   6   5        345.55        367.62        16.35 o                         
  -9   7   5        339.86        303.46        26.78 o                         
  -8   7   5        120.83        133.59        12.91 o                         
  -7   7   5       1519.46       1548.58        36.50 o                         
  -6   7   5        309.98        328.26        13.01 o                         
  -5   7   5        628.35        588.36        19.10 o                         
  -4   7   5        530.93        511.05        15.16 o                         
  -3   7   5        633.06        639.96        25.60 o                         
  -2   7   5        895.56       1134.83        37.29 o                         
  -1   7   5        325.90        343.74        18.24 o                         
   0   7   5       1243.33       1380.37        44.41 o                         
   1   7   5        582.87        620.30        57.60 o                         
   2   7   5        150.47        129.93        20.00 o                         
   3   7   5        269.19        254.15        15.52 o                         
   4   7   5        621.32        571.94        16.15 o                         
   5   7   5         57.07         63.23         7.95 o                         
   6   7   5        159.96        173.89        10.13 o                         
   7   7   5        509.97        536.51        19.59 o                         
   8   7   5         20.22         18.02         6.50 o                         
  -9   8   5         18.40         31.45        11.06 o                         
  -8   8   5        678.15        673.77        26.13 o                         
  -7   8   5         78.45         82.05         9.20 o                         
  -6   8   5       1058.01       1055.75        26.22 o                         
  -5   8   5        963.00        951.62        26.35 o                         
  -4   8   5        241.36        246.43        14.16 o                         
  -3   8   5        211.72        197.78        17.05 o                         
  -2   8   5       3521.76       3882.00        96.80 o                         
  -1   8   5        516.66        562.76        22.05 o                         
   0   8   5         85.76        103.18        13.62 o                         
   1   8   5         34.98         20.75        13.43 o                         
   2   8   5         58.26         75.81        20.47 o                         
   3   8   5       1117.19       1104.61        35.24 o                         
   4   8   5       2275.49       2095.07        46.44 o                         
   5   8   5        178.00        148.68        12.09 o                         
   6   8   5        592.32        553.63        17.45 o                         
   7   8   5         41.87         47.06         7.22 o                         
  -8   9   5        117.98        113.36        10.44 o                         
  -7   9   5        913.12        917.48        27.61 o                         
  -6   9   5        369.37        346.86        12.69 o                         
  -5   9   5       1189.51       1146.10        31.88 o                         
  -4   9   5        541.64        519.63        24.51 o                         
  -3   9   5        582.20        549.19        36.35 o                         
  -2   9   5        613.29        604.43        29.88 o                         
  -1   9   5        120.45        163.42        12.11 o                         
   0   9   5        191.91        180.12        14.77 o                         
   1   9   5        368.11        382.74        39.92 o                         
   2   9   5        375.47        311.45        39.69 o                         
   3   9   5        380.09        349.20        20.47 o                         
   4   9   5       1784.37       1713.92        37.76 o                         
   5   9   5        112.76        112.75         9.81 o                         
   6   9   5        234.18        228.47        11.62 o                         
   7   9   5        345.24        317.91        13.24 o                         
  -8  10   5        526.62        584.65        25.93 o                         
  -7  10   5        132.70        161.64        12.60 o                         
  -6  10   5        231.15        232.10        11.64 o                         
  -5  10   5        461.41        455.89        17.51 o                         
  -4  10   5        661.34        600.60        32.89 o                         
  -3  10   5       1348.37       1425.51        69.79 o                         
  -2  10   5        719.65        676.00        35.84 o                         
  -1  10   5        562.74        616.42        23.07 o                         
   0  10   5        175.32        186.44        15.99 o                         
   1  10   5         24.32          8.22        14.93 o                         
   2  10   5        328.79        268.10        40.79 o                         
   3  10   5        209.18        212.35        30.59 o                         
   4  10   5        957.95        975.41        24.97 o                         
   5  10   5        996.65       1039.99        26.70 o                         
   6  10   5        481.40        506.09        20.03 o                         
   7  10   5         37.58         31.21         7.61 o                         
  -8  11   5         76.59         86.84        15.91 o                         
  -7  11   5        350.08        370.78        17.40 o                         
  -6  11   5        101.35        115.20         9.71 o                         
  -5  11   5        238.71        216.95        14.66 o                         
  -4  11   5       1222.30       1232.72        53.39 o                         
  -3  11   5       1184.31       1247.44        85.92 o                         
  -2  11   5        421.60        440.74        27.55 o                         
  -1  11   5        229.44        242.47        17.92 o                         
   0  11   5        138.90        135.09        17.28 o                         
   1  11   5       1567.71       1579.82        75.11 o                         
   2  11   5         57.25         81.39        28.75 o                         
   3  11   5        239.86        226.14        35.81 o                         
   4  11   5        286.57        279.54        13.98 o                         
   5  11   5        602.89        583.82        18.23 o                         
   6  11   5        448.36        427.52        16.17 o                         
   7  11   5        191.99        184.24        14.33 o                         
  -8  12   5        256.23        252.06        22.11 o                         
  -7  12   5        138.11        113.76        11.34 o                         
  -6  12   5        243.62        281.35        14.51 o                         
  -5  12   5        332.26        271.12        18.98 o                         
  -4  12   5       1059.35       1032.17        42.06 o                         
  -3  12   5       1313.85       1297.89        92.69 o                         
  -2  12   5       3470.37       3576.93       128.18 o                         
  -1  12   5         32.11         55.13        17.00 o                         
   0  12   5       2165.80       2322.89        76.47 o                         
   1  12   5       1599.85       1581.15        67.62 o                         
   2  12   5         60.72         61.33        15.80 o                         
   3  12   5         97.18         75.74        16.90 o                         
   4  12   5         75.14         75.16         9.83 o                         
   5  12   5       1001.55       1090.02        28.82 o                         
   6  12   5        256.79        280.92        12.51 o                         
  -7  13   5         53.76         46.49        10.38 o                         
  -6  13   5        288.65        296.29        16.71 o                         
  -5  13   5        256.04        250.45        19.82 o                         
  -4  13   5        868.11        849.21        40.67 o                         
  -3  13   5       1891.25       1986.09        99.83 o                         
  -2  13   5        958.88        999.74        80.96 o                         
  -1  13   5        860.04        940.10        54.62 o                         
   0  13   5         51.69         55.31        15.30 o                         
   1  13   5       1599.39       1607.17        64.02 o                         
   2  13   5         77.42         65.20        16.05 o                         
   3  13   5        422.29        412.67        19.90 o                         
   4  13   5        514.13        539.04        18.46 o                         
   5  13   5        397.17        392.25        15.43 o                         
   6  13   5        235.00        232.99        12.35 o                         
  -7  14   5         27.26         11.13        10.32 o                         
  -6  14   5        258.59        233.34        14.09 o                         
  -5  14   5        229.11        220.53        14.80 o                         
  -4  14   5        662.33        680.95        45.67 o                         
  -3  14   5        480.58        445.81        45.26 o                         
  -2  14   5        533.14        647.51        66.28 o                         
  -1  14   5        150.78        158.59        23.54 o                         
   0  14   5        904.87        848.29        43.54 o                         
   1  14   5        368.46        311.99        40.61 o                         
   2  14   5        670.81        594.92        45.41 o                         
   3  14   5        195.60        173.41        19.72 o                         
   4  14   5        483.11        489.13        18.07 o                         
   5  14   5        247.89        248.11        12.02 o                         
   6  14   5        225.93        223.90        12.06 o                         
  -7  15   5        191.00        165.90        11.77 o                         
  -6  15   5         54.02         42.32         9.29 o                         
  -5  15   5        135.90        150.29        15.83 o                         
  -4  15   5        311.54        287.98        38.82 o                         
  -2  15   5        225.80        238.16        56.88 o                         
  -1  15   5       1177.46       1243.61        73.22 o                         
   0  15   5        120.28         88.27        21.03 o                         
   1  15   5        743.45        712.17        46.13 o                         
   3  15   5        442.01        503.16        25.56 o                         
   4  15   5        691.65        653.87        25.88 o                         
   5  15   5        240.99        237.11        15.57 o                         
  -6  16   5         51.34         45.68        14.79 o                         
  -5  16   5        167.49        162.43        21.20 o                         
  -4  16   5        392.68        404.15        30.58 o                         
   3  16   5        132.42        143.79        14.04 o                         
   4  16   5        653.64        702.70        34.82 o                         
   5  16   5        264.30        206.67        17.20 o                         
  -5  17   5         44.82         28.73        11.20 o                         
  -4  17   5        165.97        250.63        35.38 o                         
   3  17   5         35.60         30.32        15.73 o                         
   4  17   5        262.70        258.62        21.14 o                         
  -4  18   5        200.74        194.61        27.77 o                         
   3  18   5         39.80         45.70        17.94 o                         
  -3 -20   6        213.03        161.44        19.17 o                         
  -2 -20   6         88.03         99.02        17.94 o                         
  -1 -20   6        231.64        238.59        25.31 o                         
  -4 -19   6        184.84        131.46        15.23 o                         
  -3 -19   6        129.88        116.47        21.38 o                         
  -2 -19   6          4.06          0.87        10.57 o                         
  -1 -19   6         25.34         21.02        11.40 o                         
   0 -19   6        311.82        311.45        18.73 o                         
   1 -19   6        348.85        367.21        60.08 o                         
   2 -19   6        469.26        496.80        83.54 o                         
   3 -19   6        433.09        381.18       102.34 o                         
  -5 -18   6          3.97          4.67        12.78 o                         
  -4 -18   6         17.93         17.59        14.13 o                         
  -3 -18   6         65.47         69.45        11.81 o                         
  -2 -18   6        137.90        119.80        17.45 o                         
  -1 -18   6         67.14         73.21        11.34 o                         
   0 -18   6        759.84        740.21        48.56 o                         
   1 -18   6        109.73        102.33        12.80 o                         
   2 -18   6        420.49        358.26        29.24 o                         
   3 -18   6        184.34        161.74        15.59 o                         
   4 -18   6        265.25        203.26        38.82 o                         
  -6 -17   6         71.25         64.38        11.30 o                         
  -5 -17   6         35.70         36.61         8.07 o                         
  -4 -17   6         27.65         35.61        10.77 o                         
  -3 -17   6        116.43        119.21        18.28 o                         
  -2 -17   6        173.83        172.19        20.89 o                         
  -1 -17   6        131.02        148.47        16.94 o                         
   0 -17   6         72.90         76.76        14.86 o                         
   1 -17   6        777.77        744.59        32.71 o                         
   2 -17   6        200.30        184.26        17.11 o                         
   3 -17   6        279.27        377.60       133.06 o                         
   4 -17   6        327.50        323.12        25.55 o                         
  -7 -16   6         39.29         25.06         6.88 o                         
  -6 -16   6        121.80        113.53        12.33 o                         
  -5 -16   6         28.51         17.10        14.27 o                         
  -4 -16   6         48.99         50.58        10.84 o                         
  -3 -16   6         30.47         21.03        11.09 o                         
  -2 -16   6       1076.34       1124.20        47.64 o                         
  -1 -16   6         49.26         52.21        11.22 o                         
   0 -16   6        281.47        308.81        20.03 o                         
   1 -16   6        197.95        166.29        14.97 o                         
   2 -16   6        789.67        804.01        32.81 o                         
   3 -16   6        193.25        200.94        20.52 o                         
   4 -16   6        338.98        383.46       122.00 o                         
   5 -16   6        292.71        317.50        67.08 o                         
  -7 -15   6         36.68         35.14        11.06 o                         
  -6 -15   6         89.99         57.74        18.67 o                         
  -5 -15   6         59.92         39.85        10.80 o                         
  -4 -15   6        179.56        179.74        18.74 o                         
  -3 -15   6        109.69        106.29        13.21 o                         
  -2 -15   6        226.99        207.31        14.17 o                         
  -1 -15   6         36.18         35.19        11.88 o                         
   0 -15   6        214.17        234.30        16.92 o                         
   1 -15   6        814.56        785.67        34.57 o                         
   2 -15   6        131.91        154.20        14.32 o                         
   3 -15   6        660.20        616.33        26.98 o                         
   4 -15   6        575.36        562.65        29.78 o                         
   5 -15   6        188.25        166.35        18.67 o                         
  -7 -14   6        141.79        123.36        12.51 o                         
  -6 -14   6        390.23        398.55        36.86 o                         
  -5 -14   6        100.61        102.93        13.44 o                         
  -4 -14   6        262.17        267.49        21.22 o                         
  -3 -14   6          4.75          9.73         9.64 o                         
  -2 -14   6        151.18        165.02        21.85 o                         
  -1 -14   6        271.46        281.53        17.25 o                         
   0 -14   6       1117.08       1088.47        40.97 o                         
   1 -14   6        249.72        241.66        17.02 o                         
   2 -14   6        210.70        196.93        12.50 o                         
   3 -14   6        701.66        733.37        23.93 o                         
   4 -14   6       1024.68        967.44        38.12 o                         
   5 -14   6        411.78        453.85        24.44 o                         
   6 -14   6         27.27         24.08         9.34 o                         
  -8 -13   6         87.29         58.73        10.57 o                         
  -7 -13   6        535.82        531.74        28.04 o                         
  -6 -13   6        143.53        199.77        28.99 o                         
  -5 -13   6        597.30        653.24        39.18 o                         
  -4 -13   6        606.47        645.25        31.21 o                         
  -3 -13   6         13.50         11.42         9.42 o                         
  -2 -13   6        216.60        228.76        17.00 o                         
  -1 -13   6        265.64        263.83        22.93 o                         
   0 -13   6        232.55        261.02        17.42 o                         
   1 -13   6        888.10        873.75        27.14 o                         
   2 -13   6        195.62        168.39        11.28 o                         
   3 -13   6        265.04        289.06        15.51 o                         
   4 -13   6        840.57        937.16        63.76 o                         
   5 -13   6        447.40        454.51        25.10 o                         
   6 -13   6        111.00        114.99        10.23 o                         
  -8 -12   6        128.11         91.65        14.50 o                         
  -7 -12   6        140.32        143.41        15.51 o                         
  -6 -12   6        101.58        127.59        17.16 o                         
  -5 -12   6         62.27         77.72        15.23 o                         
  -4 -12   6        429.83        421.98        28.59 o                         
  -3 -12   6       1087.65       1090.16        52.77 o                         
  -2 -12   6       1308.36       1388.40        66.64 o                         
  -1 -12   6        939.35        991.20        43.64 o                         
   0 -12   6       1493.90       1476.42        59.78 o                         
   1 -12   6        392.29        425.74        15.67 o                         
   2 -12   6        221.70        207.58        11.87 o                         
   3 -12   6         60.79         61.38         9.23 o                         
   4 -12   6        385.16        406.24        39.43 o                         
   5 -12   6        601.85        672.90        32.13 o                         
   6 -12   6         79.21         63.93         9.51 o                         
   7 -12   6        100.60         82.32         9.34 o                         
  -8 -11   6         78.20         74.94        14.50 o                         
  -7 -11   6        311.74        345.68        32.31 o                         
  -6 -11   6         23.62         22.65        13.39 o                         
  -5 -11   6        268.30        239.55        58.15 o                         
  -4 -11   6        791.84        803.28        39.84 o                         
  -3 -11   6        907.00        999.51        45.53 o                         
  -2 -11   6       2442.83       2640.64       120.39 o                         
  -1 -11   6        400.35        397.80        15.50 o                         
   0 -11   6        645.54        675.31        16.50 o                         
   1 -11   6        901.07        896.54        24.08 o                         
   2 -11   6        697.53        707.14        28.67 o                         
   3 -11   6        119.15        118.39         9.89 o                         
   4 -11   6        361.35        413.04        18.48 o                         
   5 -11   6        269.48        301.63        20.94 o                         
   6 -11   6        371.53        404.81        26.41 o                         
   7 -11   6          6.26         11.30         8.85 o                         
  -8 -10   6        564.81        506.42        39.07 o                         
  -7 -10   6        203.88        172.98        20.16 o                         
  -6 -10   6        152.63        109.89        11.59 o                         
  -5 -10   6        705.14        623.08        87.29 o                         
  -4 -10   6        541.04        608.30        34.69 o                         
  -3 -10   6       2492.21       2624.81        64.61 o                         
  -2 -10   6       1123.19       1201.50        29.71 o                         
  -1 -10   6       1746.99       1792.61        54.36 o                         
   0 -10   6        134.43        139.21         7.91 o                         
   1 -10   6       1104.80       1137.47        26.15 o                         
   2 -10   6       1409.12       1425.02        32.38 o                         
   3 -10   6        232.61        235.58        10.89 o                         
   4 -10   6         17.23         15.26         7.40 o                         
   5 -10   6        180.07        198.27        14.51 o                         
   6 -10   6        130.31        120.36        13.00 o                         
   7 -10   6          4.62         -1.52         6.43 o                         
  -9  -9   6        379.88        262.43        19.17 o                         
  -8  -9   6        136.87        118.97        42.51 o                         
  -7  -9   6        883.03        825.10        29.83 o                         
  -6  -9   6        144.54        161.21         9.46 o                         
  -5  -9   6        651.23        679.26        23.06 o                         
  -4  -9   6        712.25        704.52        28.19 o                         
  -3  -9   6        422.24        420.83        25.08 o                         
  -2  -9   6       4899.82       4974.55        91.70 o                         
  -1  -9   6        124.60        133.42         7.65 o                         
   0  -9   6        685.20        612.75        21.51 o                         
   1  -9   6       1096.96       1150.06        26.12 o                         
   2  -9   6       1076.59       1099.31        28.58 o                         
   3  -9   6          6.71         10.01         6.56 o                         
   4  -9   6         98.00         89.48        11.57 o                         
   5  -9   6        365.54        390.30        23.37 o                         
   6  -9   6         82.59         87.48        18.43 o                         
   7  -9   6          2.88         -0.73         6.84 o                         
  -9  -8   6         17.17         23.85         6.85 o                         
  -8  -8   6        520.47        459.76        27.80 o                         
  -7  -8   6        111.04        100.15        10.46 o                         
  -6  -8   6        161.60        139.55        12.26 o                         
  -5  -8   6        637.82        607.87        16.52 o                         
  -4  -8   6       1059.44       1090.92        46.31 o                         
  -3  -8   6        508.88        456.12        15.88 o                         
  -2  -8   6       1476.13       1651.09        39.62 o                         
  -1  -8   6       5587.97       5650.09       148.34 o                         
   0  -8   6        142.30        142.13        12.01 o                         
   1  -8   6        990.18       1028.15        53.50 o                         
   2  -8   6        223.16        210.72        10.78 o                         
   3  -8   6         36.30         34.39         6.73 o                         
   4  -8   6        584.76        598.50        34.86 o                         
   5  -8   6        406.83        357.77        30.47 o                         
   6  -8   6        207.87        226.54        19.77 o                         
   7  -8   6         15.21          9.59         7.56 o                         
  -9  -7   6        216.64        177.62        28.38 o                         
  -8  -7   6        102.46         90.15        10.09 o                         
  -7  -7   6       1684.55       1424.92        91.41 o                         
  -6  -7   6         72.98         63.02         8.78 o                         
  -5  -7   6        989.39       1009.28        25.15 o                         
  -4  -7   6       1156.97       1139.30        25.15 o                         
  -3  -7   6        357.85        305.49        15.09 o                         
  -2  -7   6       2126.05       2234.07        59.23 o                         
  -1  -7   6        516.24        541.87        17.08 o                         
   0  -7   6        539.36        466.19        17.93 o                         
   1  -7   6          7.41         10.94         9.24 o                         
   2  -7   6       1388.95       1320.49        50.96 o                         
   3  -7   6        107.83        104.21        10.66 o                         
   4  -7   6        543.94        505.82        20.25 o                         
   5  -7   6        368.51        313.59        17.55 o                         
   6  -7   6         60.69         58.90        11.66 o                         
   7  -7   6          6.45          6.88        13.76 o                         
   8  -7   6         55.16         56.02         9.34 o                         
  -9  -6   6        325.32        265.13        17.00 o                         
  -8  -6   6        809.30        828.30        78.94 o                         
  -7  -6   6        211.97        192.28        16.26 o                         
  -6  -6   6        775.54        767.67        17.50 o                         
  -5  -6   6        120.98        125.41         6.93 o                         
  -4  -6   6       1151.25       1139.07        26.29 o                         
  -3  -6   6       1507.44       1434.03        31.58 o                         
  -2  -6   6        256.93        198.07        10.17 o                         
  -1  -6   6       2710.97       2495.49        59.97 o                         
   0  -6   6        356.86        349.82        14.29 o                         
   1  -6   6       3225.84       3286.02       130.49 o                         
   2  -6   6        104.73         79.00         7.70 o                         
   3  -6   6        599.44        575.93        29.43 o                         
   4  -6   6        551.36        506.55        16.69 o                         
   5  -6   6         59.21         49.16         7.00 o                         
   6  -6   6         21.36         30.56        11.91 o                         
   7  -6   6          8.55         -3.93        16.22 o                         
   8  -6   6        128.79        159.96        14.99 o                         
  -9  -5   6        462.63        434.43        29.73 o                         
  -8  -5   6       1117.46       1274.55        89.56 o                         
  -7  -5   6       1081.45       1038.18        61.10 o                         
  -6  -5   6        202.41        181.29         9.03 o                         
  -5  -5   6        264.04        258.21        14.00 o                         
  -4  -5   6       1967.79       2062.82        49.34 o                         
  -3  -5   6        693.44        695.60        17.25 o                         
  -2  -5   6       1276.93       1229.89        28.58 o                         
  -1  -5   6        768.38        866.97        25.48 o                         
   0  -5   6       2511.70       2398.36        82.87 o                         
   1  -5   6       3370.17       3550.22       100.25 o                         
   2  -5   6       2302.11       2357.41        62.03 o                         
   3  -5   6        668.01        626.40        24.69 o                         
   4  -5   6        434.04        434.63        17.67 o                         
   5  -5   6        129.66        120.03         9.97 o                         
   6  -5   6         84.64         85.72         9.46 o                         
   7  -5   6        109.24        125.56        14.05 o                         
   8  -5   6         45.30         39.31        10.07 o                         
  -8  -4   6        221.96        265.19        26.25 o                         
  -7  -4   6        189.03        172.06        12.73 o                         
  -6  -4   6        484.87        518.09        17.86 o                         
  -5  -4   6        187.45        193.10        14.07 o                         
  -4  -4   6       2989.58       3220.58        66.68 o                         
  -3  -4   6       3864.86       3966.33        85.64 o                         
  -2  -4   6        253.20        271.37        15.48 o                         
  -1  -4   6         43.25         20.64        32.93 o                         
   0  -4   6       6125.01       6375.64       369.31 o                         
   1  -4   6       3880.46       3794.80       173.55 o                         
   2  -4   6        669.18        652.71        26.26 o                         
   3  -4   6        354.18        340.47        14.48 o                         
   4  -4   6        683.63        713.01        30.07 o                         
   5  -4   6        355.45        314.56        15.75 o                         
   6  -4   6        122.64        114.77        12.93 o                         
   7  -4   6        163.27        192.20        17.63 o                         
   8  -4   6         29.24         32.19         9.09 o                         
  -9  -3   6        155.79        199.81        18.13 o                         
  -8  -3   6        203.45        230.47        31.50 o                         
  -7  -3   6        750.09        749.71        26.98 o                         
  -6  -3   6        257.41        241.88        12.46 o                         
  -5  -3   6        306.01        313.35        15.02 o                         
  -4  -3   6       2991.79       3228.78        70.96 o                         
  -3  -3   6         98.88        116.34         8.39 o                         
  -2  -3   6         51.37         60.20        21.87 o                         
  -1  -3   6        381.92        397.82        35.14 o                         
   0  -3   6       7970.29       7834.36       365.13 o                         
   1  -3   6       7164.99       7075.61       373.54 o                         
   2  -3   6       1199.56       1209.92        33.84 o                         
   3  -3   6        876.14        814.07        22.40 o                         
   4  -3   6        823.19        789.42        26.55 o                         
   5  -3   6        848.99        885.82        32.42 o                         
   6  -3   6        731.41        811.63        32.73 o                         
   7  -3   6         77.81         72.01         9.80 o                         
   8  -3   6        207.49        222.62        20.15 o                         
  -9  -2   6         30.60         40.67        10.69 o                         
  -8  -2   6         57.44         74.02         9.78 o                         
  -7  -2   6        102.37         99.49         9.66 o                         
  -6  -2   6        238.86        238.89        14.87 o                         
  -5  -2   6        768.52        736.38        19.66 o                         
  -4  -2   6       2125.14       2133.80        41.35 o                         
  -3  -2   6        137.88        133.15        10.77 o                         
  -2  -2   6       1381.83       1391.40       113.89 o                         
  -1  -2   6       4263.99       4647.02       235.40 o                         
   0  -2   6       8564.41       8295.09       340.48 o                         
   1  -2   6        288.23        234.41        14.40 o                         
   2  -2   6       4353.96       4152.63        85.05 o                         
   3  -2   6        842.53        813.03        18.91 o                         
   4  -2   6       1049.16       1050.98        31.04 o                         
   5  -2   6       2283.82       2422.46       122.96 o                         
   6  -2   6        206.46        209.52        14.67 o                         
   7  -2   6        414.11        463.37        22.16 o                         
   8  -2   6         32.46         43.00        11.06 o                         
 -10  -1   6        121.12        131.46        15.73 o                         
  -9  -1   6         48.81         38.58         8.41 o                         
  -8  -1   6        349.66        340.47        18.62 o                         
  -7  -1   6        290.96        324.87        16.31 o                         
  -6  -1   6        740.68        745.17        26.21 o                         
  -5  -1   6        765.08        773.79        20.37 o                         
  -4  -1   6        331.56        387.28        11.75 o                         
  -3  -1   6         24.36         25.06        21.87 o                         
  -2  -1   6        586.94        670.56        55.53 o                         
  -1  -1   6        931.25       1117.50        51.76 o                         
   0  -1   6       3962.76       4276.96       237.36 o                         
   1  -1   6       4218.57       3995.72       245.66 o                         
   2  -1   6       2948.91       2878.99        56.23 o                         
   3  -1   6       2327.18       2371.64        44.12 o                         
   4  -1   6       1428.39       1411.06        38.75 o                         
   5  -1   6        992.60       1132.90        41.90 o                         
   6  -1   6       1235.35       1300.06        48.88 o                         
   7  -1   6        267.11        284.23        17.01 o                         
   8  -1   6        120.44        129.83        10.91 o                         
 -10   0   6          7.70          2.21         9.34 o                         
  -9   0   6        428.34        443.18        20.74 o                         
  -8   0   6          4.16         12.76         8.14 o                         
  -7   0   6         88.74         91.67         9.79 o                         
  -6   0   6        275.65        265.72        14.41 o                         
  -5   0   6         10.18         11.08         5.11 o                         
  -4   0   6        177.69        182.87         7.49 o                         
  -3   0   6        159.64        136.76        12.31 o                         
  -2   0   6         59.10         47.19        10.43 o                         
  -1   0   6        355.80        361.57        26.34 o                         
   0   0   6        488.88        364.81        25.86 o                         
   1   0   6        619.57        590.01        22.60 o                         
   2   0   6       7421.02       7489.75       140.63 o                         
   3   0   6       1886.04       1918.61        36.04 o                         
   4   0   6       1795.13       1733.35        31.85 o                         
   5   0   6        582.02        597.54        20.89 o                         
   6   0   6        324.11        327.67        15.78 o                         
   7   0   6        298.06        340.71        23.10 o                         
   8   0   6          1.52          6.88         8.85 o                         
 -10   1   6        126.93        103.45        14.50 o                         
  -9   1   6         48.89         55.76         8.40 o                         
  -8   1   6        334.52        369.26        23.76 o                         
  -7   1   6        301.58        287.50        23.73 o                         
  -6   1   6        759.64        744.02        20.14 o                         
  -5   1   6        772.17        683.70        18.20 o                         
  -4   1   6        337.15        340.87        10.51 o                         
  -3   1   6         17.51          9.78         6.11 o                         
  -2   1   6        555.60        598.03        23.51 o                         
  -1   1   6       1040.79       1122.08        57.48 o                         
   0   1   6       3959.54       4265.62       120.62 o                         
   1   1   6       4169.15       4115.58       181.98 o                         
   2   1   6       2905.05       2841.56        62.18 o                         
   3   1   6       2321.85       2402.89        46.02 o                         
   4   1   6       1455.51       1531.92        30.99 o                         
   5   1   6        929.17       1016.07        31.90 o                         
   6   1   6       1229.59       1224.23        42.83 o                         
   7   1   6        285.39        248.86        24.82 o                         
   8   1   6        118.53        135.39        15.48 o                         
  -9   2   6         23.60         13.80        11.24 o                         
  -8   2   6         53.31         38.07         8.32 o                         
  -7   2   6         86.78         80.15         8.96 o                         
  -6   2   6        221.88        225.16        11.37 o                         
  -5   2   6        748.74        738.14        16.28 o                         
  -4   2   6       2156.52       2059.70        37.53 o                         
  -3   2   6        165.83        161.67         9.55 o                         
  -2   2   6       1454.41       1449.37        40.18 o                         
  -1   2   6       4287.11       4083.19       173.20 o                         
   0   2   6       8699.71       9583.11       281.84 o                         
   1   2   6        304.67        320.81        18.78 o                         
   2   2   6       4392.83       4190.29        94.80 o                         
   3   2   6        813.86        777.61        22.97 o                         
   4   2   6        974.36       1096.37        24.41 o                         
   5   2   6       2361.59       2514.95        53.57 o                         
   6   2   6        212.04        237.70        12.47 o                         
   7   2   6        404.48        456.27        27.52 o                         
   8   2   6         30.80         42.63         7.94 o                         
  -9   3   6        152.19        163.89        21.87 o                         
  -8   3   6        194.40        179.11        19.75 o                         
  -7   3   6        767.99        720.97        19.80 o                         
  -6   3   6        253.63        246.92         9.70 o                         
  -5   3   6        302.30        258.45        10.52 o                         
  -4   3   6       2945.51       3061.02        50.96 o                         
  -3   3   6         79.57         83.51         8.09 o                         
  -2   3   6         43.81         25.56        14.12 o                         
  -1   3   6        438.81        480.05        32.88 o                         
   0   3   6       7973.37       8289.91       293.98 o                         
   1   3   6       7189.90       8001.70       235.38 o                         
   2   3   6       1132.81       1137.08        32.14 o                         
   3   3   6        927.36        885.30        32.37 o                         
   4   3   6        896.19        862.06        23.24 o                         
   5   3   6        803.58        949.61        30.14 o                         
   6   3   6        735.62        854.67        29.48 o                         
   7   3   6         87.24         79.69        10.50 o                         
   8   3   6        214.43        248.52        15.46 o                         
  -9   4   6        219.19        169.55        21.62 o                         
  -8   4   6        227.70        196.30        23.10 o                         
  -7   4   6        183.56        189.91         9.56 o                         
  -6   4   6        502.63        459.29        20.87 o                         
  -5   4   6        204.33        169.15         8.31 o                         
  -4   4   6       3121.07       3343.35        56.16 o                         
  -3   4   6       3927.05       4012.23        80.87 o                         
  -2   4   6        273.20        278.64        25.18 o                         
  -1   4   6         46.18         40.54        12.92 o                         
   0   4   6       6089.35       6579.11       162.87 o                         
   1   4   6       3866.12       4537.88       165.28 o                         
   2   4   6        782.09        757.42        24.77 o                         
   3   4   6        336.27        338.36        14.31 o                         
   4   4   6        662.66        715.65        29.06 o                         
   5   4   6        390.94        425.54        14.45 o                         
   6   4   6        131.41        133.32        11.95 o                         
   7   4   6        161.98        216.61        17.70 o                         
   8   4   6         30.39         32.93        10.07 o                         
  -9   5   6        457.86        412.07        33.91 o                         
  -8   5   6       1129.37       1153.05        51.48 o                         
  -7   5   6       1109.40       1053.04        27.90 o                         
  -6   5   6        198.05        199.35        10.60 o                         
  -5   5   6        248.38        231.53         9.65 o                         
  -4   5   6       1876.83       1917.94        35.80 o                         
  -3   5   6        678.91        665.02        20.52 o                         
  -2   5   6       1116.52       1010.65        66.22 o                         
  -1   5   6        710.97        885.96        34.03 o                         
   0   5   6       2562.97       2737.53        79.50 o                         
   1   5   6       3385.26       3501.48       193.38 o                         
   2   5   6       2232.95       2259.89        72.86 o                         
   3   5   6        691.34        642.09        23.09 o                         
   4   5   6        437.15        448.71        17.07 o                         
   5   5   6        115.07        111.85         8.70 o                         
   6   5   6         77.30        100.60        11.32 o                         
   7   5   6        106.12         99.77        13.76 o                         
   8   5   6         50.86         43.25        10.07 o                         
  -9   6   6        325.28        286.51        28.75 o                         
  -8   6   6        802.72        840.05        34.53 o                         
  -7   6   6        208.55        197.52        10.39 o                         
  -6   6   6        810.63        740.47        19.89 o                         
  -5   6   6        112.40        107.35         7.41 o                         
  -4   6   6       1129.09       1084.57        24.37 o                         
  -3   6   6       1444.01       1373.77        30.22 o                         
  -2   6   6        278.83        327.46        25.87 o                         
  -1   6   6       2749.64       2768.89        74.63 o                         
   0   6   6        341.13        340.99        20.62 o                         
   1   6   6       3257.37       3365.58       263.70 o                         
   2   6   6        107.99         96.58         9.67 o                         
   3   6   6        597.73        600.17        24.83 o                         
   4   6   6        565.44        572.80        17.65 o                         
   5   6   6         71.69         74.19         8.31 o                         
   6   6   6         25.78         29.08         7.78 o                         
   7   6   6          8.50          2.45         7.65 o                         
  -9   7   6        220.27        182.41        15.28 o                         
  -8   7   6        109.02        112.82        11.88 o                         
  -7   7   6       1684.38       1609.87        49.97 o                         
  -6   7   6         55.46         60.09         7.60 o                         
  -5   7   6       1029.30        979.57        23.17 o                         
  -4   7   6       1191.66       1215.14        28.10 o                         
  -3   7   6        332.77        247.88        12.55 o                         
  -2   7   6       2144.61       2009.02        73.42 o                         
  -1   7   6        489.79        517.05        23.46 o                         
   0   7   6        507.09        470.98        24.62 o                         
   1   7   6          9.48         17.19        10.99 o                         
   2   7   6       1416.25       1318.77        70.79 o                         
   3   7   6        102.51        102.66        13.07 o                         
   4   7   6        551.02        543.66        16.39 o                         
   5   7   6        355.19        341.96        13.53 o                         
   6   7   6         55.19         50.88         8.26 o                         
   7   7   6          6.55         11.89         7.58 o                         
  -9   8   6         17.49         16.95        17.20 o                         
  -8   8   6        510.24        545.07        26.01 o                         
  -7   8   6        106.49        100.13        11.11 o                         
  -6   8   6        183.83        180.76        11.50 o                         
  -5   8   6        616.75        651.29        19.81 o                         
  -4   8   6       1001.53       1017.70        30.52 o                         
  -3   8   6        516.46        470.86        22.40 o                         
  -2   8   6       1467.00       1460.55        49.19 o                         
  -1   8   6       5629.64       6343.91       131.01 o                         
   0   8   6        144.76        163.39        14.95 o                         
   1   8   6        977.41       1107.35        55.35 o                         
   2   8   6        207.59        204.15        18.47 o                         
   3   8   6         37.16         49.58        13.15 o                         
   4   8   6        578.84        574.01        18.33 o                         
   5   8   6        407.63        428.38        14.70 o                         
   6   8   6        206.38        203.14        10.84 o                         
   7   8   6         16.52          8.97         6.70 o                         
  -8   9   6        133.81        148.50        20.89 o                         
  -7   9   6        882.51        912.92        27.07 o                         
  -6   9   6        123.87        134.35        10.63 o                         
  -5   9   6        611.91        579.29        20.15 o                         
  -4   9   6        769.65        813.38        31.11 o                         
  -3   9   6        422.26        421.16        36.28 o                         
  -2   9   6       5006.71       5462.35       155.07 o                         
  -1   9   6        134.39        153.87        13.62 o                         
   0   9   6        654.37        625.49        28.15 o                         
   1   9   6       1113.54       1208.23        60.39 o                         
   2   9   6       1053.93        952.84        44.64 o                         
   3   9   6         11.17          3.22        11.19 o                         
   4   9   6        107.86        121.04         9.77 o                         
   5   9   6        378.05        414.07        14.34 o                         
   6   9   6         79.19         79.46         7.91 o                         
   7   9   6          4.89         -1.04         5.93 o                         
  -8  10   6        573.51        616.51        46.69 o                         
  -7  10   6        194.12        197.44        16.44 o                         
  -6  10   6        117.11         67.99        10.75 o                         
  -5  10   6        758.41        770.08        24.31 o                         
  -4  10   6        518.12        505.96        24.42 o                         
  -3  10   6       2544.67       2735.18        99.17 o                         
  -2  10   6       1166.39       1341.78        51.44 o                         
  -1  10   6       1731.71       1862.83        52.31 o                         
   0  10   6        138.27        165.64        16.63 o                         
   1  10   6       1056.22       1108.17        61.00 o                         
   2  10   6       1405.33       1346.60        50.18 o                         
   3  10   6        214.25        187.39        16.92 o                         
   4  10   6         12.27         14.41         7.81 o                         
   5  10   6        158.74        172.58        10.55 o                         
   6  10   6        131.60        128.78         9.17 o                         
   7  10   6          2.24         -6.94         6.94 o                         
  -8  11   6         74.45         85.76        21.62 o                         
  -7  11   6        297.46        294.34        18.54 o                         
  -6  11   6         27.26          1.68         9.18 o                         
  -5  11   6        234.04        234.68        14.30 o                         
  -4  11   6        778.08        741.08        31.23 o                         
  -3  11   6        951.32       1030.25        61.02 o                         
  -2  11   6       2426.33       2680.54       101.40 o                         
  -1  11   6        434.98        427.58        27.47 o                         
   0  11   6        641.36        707.24        36.31 o                         
   1  11   6        921.40        926.09        42.14 o                         
   2  11   6        695.58        657.31        32.37 o                         
   3  11   6        107.15         90.93        12.81 o                         
   4  11   6        370.39        366.52        13.62 o                         
   5  11   6        274.86        305.47        12.58 o                         
   6  11   6        378.90        372.38        14.06 o                         
  -8  12   6        127.66        159.72        21.62 o                         
  -7  12   6        157.39        162.79        13.67 o                         
  -6  12   6         85.30         97.98        10.79 o                         
  -5  12   6         57.04         70.92        10.53 o                         
  -4  12   6        433.27        381.43        28.91 o                         
  -3  12   6       1028.47        953.86        71.26 o                         
  -2  12   6       1360.03       1486.92        63.61 o                         
  -1  12   6        923.60        989.01        48.03 o                         
   0  12   6       1477.51       1555.65        58.89 o                         
   1  12   6        399.81        383.78        27.93 o                         
   2  12   6        222.53        208.80        19.86 o                         
   3  12   6         70.75         50.02        10.34 o                         
   4  12   6        392.56        399.63        15.72 o                         
   5  12   6        603.56        595.46        17.58 o                         
   6  12   6         68.14         60.09         8.12 o                         
  -7  13   6        512.21        512.59        18.81 o                         
  -6  13   6        151.55        166.15        11.69 o                         
  -5  13   6        625.18        603.36        27.21 o                         
  -4  13   6        602.71        674.36        34.61 o                         
  -3  13   6         19.84         18.59        27.67 o                         
  -2  13   6        205.95        211.02        43.49 o                         
  -1  13   6        231.51        239.73        24.97 o                         
   0  13   6        211.56        233.44        23.11 o                         
   1  13   6        828.84        828.30        42.95 o                         
   2  13   6        223.51        197.08        21.71 o                         
   3  13   6        265.74        270.18        19.61 o                         
   4  13   6        848.78        813.08        23.66 o                         
   5  13   6        465.36        465.18        15.31 o                         
   6  13   6        104.82         80.72         7.92 o                         
  -7  14   6        158.14        144.92        10.06 o                         
  -6  14   6        387.65        356.65        17.99 o                         
  -5  14   6         96.76         98.12        15.67 o                         
  -4  14   6        247.26        241.35        20.72 o                         
  -3  14   6          9.32         -0.83        16.07 o                         
  -2  14   6        144.88        194.72        40.42 o                         
  -1  14   6        271.50        299.18        31.35 o                         
   0  14   6       1082.63       1069.66        51.04 o                         
   1  14   6        242.43        237.60        21.34 o                         
   2  14   6        201.31        166.35        26.29 o                         
   3  14   6        692.40        702.48        27.95 o                         
   4  14   6       1017.60        976.92        27.88 o                         
   5  14   6        405.67        403.90        16.27 o                         
  -6  15   6         87.35         65.61        16.06 o                         
  -5  15   6         58.18         44.90        13.71 o                         
  -4  15   6        187.36        197.98        22.90 o                         
  -3  15   6        111.81         88.95        29.49 o                         
  -2  15   6        241.75        276.17        49.57 o                         
  -1  15   6         40.38         59.00        24.41 o                         
   0  15   6        212.36        202.61        26.27 o                         
   2  15   6        136.11        142.02        23.34 o                         
   3  15   6        646.14        633.21        25.26 o                         
   4  15   6        600.50        589.14        23.21 o                         
   5  15   6        198.27        204.75        13.41 o                         
  -6  16   6        122.70        107.41        13.77 o                         
  -5  16   6         29.60         21.06        11.49 o                         
  -4  16   6         50.00         39.18        17.63 o                         
  -3  16   6         31.91         12.78        21.87 o                         
   2  16   6        749.93        736.47        40.22 o                         
   3  16   6        200.09        207.28        15.90 o                         
   4  16   6        333.73        288.83        72.42 o                         
  -5  17   6         38.91         34.70        10.68 o                         
  -4  17   6         27.07         49.14        21.87 o                         
   2  17   6        184.61        177.50        18.32 o                         
   3  17   6        275.99        270.97       133.18 o                         
   4  17   6        335.41        307.00        22.15 o                         
  -4  18   6         21.02         28.59        20.64 o                         
   2  18   6        445.43        134.41        35.87 o                         
  -2 -20   7         48.31         19.17        11.30 o                         
  -1 -20   7        585.31        484.48        35.63 o                         
  -3 -19   7        118.41        107.13        19.41 o                         
  -2 -19   7        123.88        128.02        14.40 o                         
  -1 -19   7        132.28        133.26        14.55 o                         
   0 -19   7        301.49        254.56        24.57 o                         
   1 -19   7         21.33         21.14         7.50 o                         
   2 -19   7         79.82         64.05        20.39 o                         
  -4 -18   7        346.05        337.52        21.69 o                         
  -3 -18   7         97.26         93.41        14.29 o                         
  -2 -18   7         17.90         14.25        19.66 o                         
  -1 -18   7        647.22        716.48        38.37 o                         
   0 -18   7         65.45         69.60        10.15 o                         
   1 -18   7         19.75         26.90         9.75 o                         
   2 -18   7          2.66         -3.52         8.12 o                         
   3 -18   7        140.19        106.87        33.17 o                         
  -6 -17   7        278.35        228.41        13.15 o                         
  -5 -17   7         16.61         -5.29        11.30 o                         
  -4 -17   7        341.09        404.27        26.23 o                         
  -3 -17   7        117.99        122.24        25.55 o                         
  -2 -17   7        291.95        275.70        30.47 o                         
  -1 -17   7         92.74        114.07        36.37 o                         
   0 -17   7         43.94         38.51        12.46 o                         
   1 -17   7         12.34         21.05        10.89 o                         
   2 -17   7         20.55         36.71        10.44 o                         
   3 -17   7        141.30        128.99        12.59 o                         
   4 -17   7        169.31        175.14        49.02 o                         
  -6 -16   7         84.99         78.75        10.56 o                         
  -5 -16   7        145.36        146.38        12.07 o                         
  -4 -16   7        252.66        258.67        29.84 o                         
  -3 -16   7        108.78        101.38        17.55 o                         
  -2 -16   7         93.98         66.59        19.90 o                         
  -1 -16   7          0.13         16.07        17.57 o                         
   0 -16   7         12.83         -1.02        15.89 o                         
   1 -16   7        172.76        173.13        18.04 o                         
   2 -16   7        121.16         96.83        14.84 o                         
   3 -16   7        269.66        257.82        18.49 o                         
   4 -16   7        111.90         69.78        14.50 o                         
  -6 -15   7        286.82        277.71        19.38 o                         
  -5 -15   7        307.74        294.64        18.11 o                         
  -4 -15   7         73.02        102.85        26.41 o                         
  -3 -15   7        101.23        114.92        13.02 o                         
  -2 -15   7          3.45         -1.45        10.67 o                         
  -1 -15   7          8.86         13.77        13.32 o                         
   0 -15   7        440.71        611.62       167.21 o                         
   1 -15   7        345.05        413.31       177.04 o                         
   2 -15   7         17.42         21.77        12.50 o                         
   3 -15   7        286.91        267.28        20.05 o                         
   4 -15   7        208.92        177.89        14.92 o                         
   5 -15   7        129.79        146.15        48.77 o                         
  -7 -14   7        163.94        170.60        13.54 o                         
  -6 -14   7         33.17         22.32        11.19 o                         
  -5 -14   7        714.64        741.19        32.47 o                         
  -4 -14   7         23.94         18.89        22.85 o                         
  -3 -14   7        408.01        417.85        23.13 o                         
  -2 -14   7        196.02        215.48        15.86 o                         
  -1 -14   7        125.87        118.17        12.01 o                         
   0 -14   7        266.07        299.04        43.20 o                         
   1 -14   7        231.69        220.11        20.32 o                         
   2 -14   7         80.00         73.96        11.75 o                         
   3 -14   7        156.61        151.26        13.35 o                         
   4 -14   7         38.99         42.25         8.84 o                         
   5 -14   7        315.40        344.05        18.55 o                         
  -8 -13   7        219.20        160.21        14.99 o                         
  -7 -13   7         67.98         50.35        10.53 o                         
  -6 -13   7        441.97        598.81        44.97 o                         
  -5 -13   7        624.19        656.09        52.25 o                         
  -4 -13   7         73.12         76.18        12.44 o                         
  -3 -13   7        324.29        260.80        22.59 o                         
  -2 -13   7       1214.33       1210.38        51.99 o                         
  -1 -13   7        241.34        273.79        20.84 o                         
   0 -13   7        891.79        971.17        35.53 o                         
   1 -13   7        376.34        338.41        26.21 o                         
   2 -13   7        227.62        236.03        18.76 o                         
   3 -13   7        564.57        610.48        43.25 o                         
   4 -13   7        200.99        174.98        15.90 o                         
   5 -13   7         17.93         26.67         7.35 o                         
   6 -13   7        335.98        274.22        20.39 o                         
  -8 -12   7         16.34         13.76         9.83 o                         
  -7 -12   7        130.81        109.76        13.90 o                         
  -6 -12   7        272.56        315.99        36.37 o                         
  -5 -12   7        769.70        748.46        53.57 o                         
  -4 -12   7        522.51        478.59        29.83 o                         
  -3 -12   7         30.42         17.10         8.34 o                         
  -2 -12   7       1724.00       1857.84        82.29 o                         
  -1 -12   7        651.06        666.75        30.59 o                         
   0 -12   7        895.83        885.23        23.12 o                         
   1 -12   7        965.94        949.17        26.25 o                         
   2 -12   7        439.97        430.89        18.73 o                         
   3 -12   7        716.83        782.63        58.97 o                         
   4 -12   7         84.10        116.70        14.23 o                         
   5 -12   7        206.03        206.81        15.81 o                         
   6 -12   7        201.40        205.45        11.13 o                         
  -8 -11   7        134.75        149.64        17.94 o                         
  -7 -11   7        496.48        465.82        27.70 o                         
  -6 -11   7        103.73        144.97        27.77 o                         
  -5 -11   7        354.64        273.81        37.88 o                         
  -4 -11   7        593.46        630.49        26.95 o                         
  -3 -11   7        584.10        580.00        27.71 o                         
  -2 -11   7       3528.00       3700.68       109.42 o                         
  -1 -11   7         60.96         68.18         8.30 o                         
   0 -11   7       1210.39       1308.39        30.46 o                         
   1 -11   7        326.13        315.57        12.37 o                         
   2 -11   7       1515.95       1565.07        37.88 o                         
   3 -11   7        316.39        363.83        17.06 o                         
   4 -11   7        902.82        853.61        36.82 o                         
   5 -11   7        220.82        267.34        22.48 o                         
   6 -11   7        212.33        215.83        14.07 o                         
  -8 -10   7         47.07         45.95        13.51 o                         
  -7 -10   7        446.55        498.66        28.39 o                         
  -6 -10   7        498.82        614.97        34.97 o                         
  -5 -10   7         99.54         85.80        15.03 o                         
  -4 -10   7        525.30        544.35        37.55 o                         
  -3 -10   7        180.58        173.95         9.47 o                         
  -2 -10   7       2749.24       2845.66        71.68 o                         
  -1 -10   7       4300.11       4397.70        91.53 o                         
   0 -10   7         70.75         62.82         6.21 o                         
   1 -10   7       1395.17       1317.47        31.01 o                         
   2 -10   7       1223.52       1260.56        30.32 o                         
   3 -10   7        495.92        492.05        18.87 o                         
   4 -10   7       1161.45       1239.12        39.64 o                         
   5 -10   7        151.32        124.78        12.31 o                         
   6 -10   7         61.82         81.68        10.44 o                         
   7 -10   7        124.44        112.19        24.82 o                         
  -9  -9   7          8.98         -2.46         7.37 o                         
  -8  -9   7         49.88         30.24        10.81 o                         
  -7  -9   7        450.08        474.21        28.84 o                         
  -6  -9   7         11.13          5.68         8.51 o                         
  -5  -9   7        146.32        153.53        11.93 o                         
  -4  -9   7        381.60        379.64        22.33 o                         
  -3  -9   7        872.52        859.30        32.09 o                         
  -2  -9   7       3532.36       3554.72        78.06 o                         
  -1  -9   7        769.23        831.23        22.46 o                         
   0  -9   7       1527.37       1507.71        33.14 o                         
   1  -9   7        125.46        116.96         7.51 o                         
   2  -9   7       1869.49       1995.78        42.96 o                         
   3  -9   7        219.89        224.37        10.94 o                         
   4  -9   7       2216.38       2147.77       124.88 o                         
   5  -9   7         10.16         21.48        12.40 o                         
   6  -9   7          1.80          6.40         7.90 o                         
   7  -9   7        232.45        206.16        18.67 o                         
  -9  -8   7          4.84          3.93         7.37 o                         
  -8  -8   7        286.75        299.53        26.05 o                         
  -7  -8   7         13.27          6.28        12.03 o                         
  -6  -8   7        142.58        158.84        13.39 o                         
  -5  -8   7        233.03        215.16        10.79 o                         
  -4  -8   7        213.21        202.27        10.36 o                         
  -3  -8   7       1754.18       1688.10        57.20 o                         
  -2  -8   7       1291.68       1343.56        39.33 o                         
  -1  -8   7       3680.45       3850.85        84.64 o                         
   0  -8   7         46.44         35.27         7.70 o                         
   1  -8   7       1440.48       1362.30        36.36 o                         
   2  -8   7        525.30        566.30        19.63 o                         
   3  -8   7        894.73        941.53        29.79 o                         
   4  -8   7        858.01        811.12        60.01 o                         
   5  -8   7         47.30         52.83        17.94 o                         
   6  -8   7         49.69         55.13        12.45 o                         
   7  -8   7         30.51         20.33         6.85 o                         
  -9  -7   7          0.05          0.49         8.11 o                         
  -8  -7   7         54.07         57.84        12.53 o                         
  -7  -7   7        382.27        426.96        21.78 o                         
  -6  -7   7        127.90        124.08         8.65 o                         
  -5  -7   7        750.26        792.17        31.50 o                         
  -4  -7   7       1294.73       1219.68        50.38 o                         
  -3  -7   7        447.30        463.32        22.02 o                         
  -2  -7   7      14704.54      15619.67       312.96 o                         
  -1  -7   7        159.34        163.37        10.62 o                         
   0  -7   7       2112.97       2045.07        71.29 o                         
   1  -7   7        249.77        281.45        24.70 o                         
   2  -7   7       1851.99       1715.65        50.22 o                         
   3  -7   7       1088.44       1084.19        53.74 o                         
   4  -7   7        592.01        566.65        32.53 o                         
   5  -7   7         11.28        -14.50        18.18 o                         
   6  -7   7        123.20        130.53        15.69 o                         
   7  -7   7        224.94        196.33        19.66 o                         
  -9  -6   7        130.90         98.29        14.01 o                         
  -8  -6   7        113.93         96.12        23.83 o                         
  -7  -6   7        602.05        616.07        30.52 o                         
  -6  -6   7         61.45         60.47         7.68 o                         
  -5  -6   7        395.05        421.60        15.37 o                         
  -4  -6   7       1056.49       1073.93        40.47 o                         
  -3  -6   7        965.16        821.76        21.98 o                         
  -2  -6   7      11223.28      12530.25       229.33 o                         
  -1  -6   7       2653.57       2575.14        53.29 o                         
   0  -6   7       1242.07       1321.36        32.96 o                         
   1  -6   7       1327.75       1168.95        70.41 o                         
   2  -6   7       2283.61       2223.92        64.23 o                         
   3  -6   7       1313.62       1215.15        35.86 o                         
   4  -6   7        557.14        519.80        23.61 o                         
   5  -6   7         19.56         18.43         6.57 o                         
   6  -6   7        321.02        361.45        38.09 o                         
   7  -6   7        217.51        181.34        19.66 o                         
   8  -6   7         90.24         77.16         8.85 o                         
  -9  -5   7        142.88        103.92        11.45 o                         
  -8  -5   7        656.74        777.50        41.23 o                         
  -7  -5   7        252.70        223.01        19.96 o                         
  -6  -5   7         21.32         23.05         7.60 o                         
  -5  -5   7        470.14        495.91        20.33 o                         
  -4  -5   7        787.74        831.98        22.87 o                         
  -3  -5   7        867.07        821.98        19.93 o                         
  -2  -5   7      20186.12      20615.55       358.11 o                         
  -1  -5   7       1045.28       1093.20        26.56 o                         
   0  -5   7       2569.23       2534.85        64.01 o                         
   1  -5   7        594.49        504.67        38.80 o                         
   2  -5   7       1020.40        851.75        30.22 o                         
   3  -5   7        499.84        462.64        33.47 o                         
   4  -5   7        787.52        739.82        35.61 o                         
   5  -5   7        349.97        326.75        33.54 o                         
   6  -5   7        203.25        279.08        21.37 o                         
   7  -5   7         79.71         90.92        19.17 o                         
   8  -5   7         97.23         82.32        10.07 o                         
  -9  -4   7        166.91        152.58        13.16 o                         
  -8  -4   7         63.70         69.36        13.58 o                         
  -7  -4   7        241.61        221.93        13.80 o                         
  -6  -4   7        306.26        301.96        14.39 o                         
  -5  -4   7        344.97        353.64        14.95 o                         
  -4  -4   7        775.28        731.00        19.66 o                         
  -3  -4   7       1458.54       1333.55        37.26 o                         
  -2  -4   7       3547.23       3369.71        62.74 o                         
  -1  -4   7       1617.90       1489.98        36.33 o                         
   0  -4   7       2199.55       2272.82        58.70 o                         
   1  -4   7       2294.11       2005.16        89.69 o                         
   2  -4   7        492.93        450.19        17.09 o                         
   3  -4   7        395.67        355.46        15.39 o                         
   4  -4   7        104.64         99.65         9.45 o                         
   5  -4   7        121.06        115.22        12.84 o                         
   6  -4   7        453.40        495.39        30.40 o                         
   7  -4   7        335.54        398.54        33.91 o                         
   8  -4   7         26.71         24.08         6.63 o                         
  -9  -3   7         68.20         58.34         8.69 o                         
  -8  -3   7        260.32        288.51        16.89 o                         
  -7  -3   7         19.72         27.32         7.75 o                         
  -6  -3   7       1081.89       1102.54        32.42 o                         
  -5  -3   7        915.28        882.67        24.41 o                         
  -4  -3   7        237.31        210.98        12.11 o                         
  -3  -3   7       2455.20       2380.25        72.53 o                         
  -2  -3   7        459.90        417.98        13.95 o                         
  -1  -3   7        835.60        857.28        38.62 o                         
   0  -3   7       1623.19       1528.50        35.05 o                         
   1  -3   7       2664.78       2423.50        60.24 o                         
   2  -3   7       2631.10       2772.19        68.32 o                         
   3  -3   7        490.20        450.09        16.36 o                         
   4  -3   7        101.29        113.41         9.76 o                         
   5  -3   7        331.38        319.77        15.31 o                         
   6  -3   7        401.90        419.73        21.90 o                         
   7  -3   7        140.92        139.60        14.40 o                         
   8  -3   7        247.45        198.29        14.99 o                         
  -9  -2   7        254.60        244.71        18.34 o                         
  -8  -2   7       1555.20       1664.01        50.63 o                         
  -7  -2   7        964.44        992.11        30.39 o                         
  -6  -2   7        321.63        371.60        15.96 o                         
  -5  -2   7       1854.39       1789.78        37.69 o                         
  -4  -2   7       1246.10       1281.84        28.51 o                         
  -3  -2   7        938.77        909.68        20.40 o                         
  -2  -2   7        472.09        505.58        19.10 o                         
  -1  -2   7       1177.40       1211.99        63.64 o                         
   0  -2   7        215.13        185.77        12.37 o                         
   1  -2   7       1532.98       1499.85        37.49 o                         
   2  -2   7        311.54        302.22         9.07 o                         
   3  -2   7        737.68        735.86        20.55 o                         
   4  -2   7        464.72        461.07        22.52 o                         
   5  -2   7        640.04        590.02        29.10 o                         
   6  -2   7        740.10        698.62        30.96 o                         
   7  -2   7        261.46        270.19        19.38 o                         
   8  -2   7          2.96         10.57         6.88 o                         
  -9  -1   7         63.30         65.07        11.24 o                         
  -8  -1   7        366.13        366.64        19.70 o                         
  -7  -1   7        219.88        226.12        18.09 o                         
  -6  -1   7       1512.46       1630.06        39.80 o                         
  -5  -1   7        452.46        473.50        24.54 o                         
  -4  -1   7       1040.35       1038.06        23.98 o                         
  -3  -1   7         73.70         65.46         6.96 o                         
  -2  -1   7        256.85        184.93        19.54 o                         
  -1  -1   7        159.91        175.17        20.27 o                         
   0  -1   7        882.25        797.14        28.87 o                         
   1  -1   7        165.13        165.13         9.30 o                         
   2  -1   7       1328.76       1444.04        26.09 o                         
   3  -1   7       2317.13       2377.61        44.87 o                         
   4  -1   7       1082.18       1098.47        48.42 o                         
   5  -1   7        428.76        445.10        51.97 o                         
   6  -1   7        424.87        451.40        24.39 o                         
   7  -1   7        148.59        146.53        11.76 o                         
  -9   0   7        549.56        574.10        31.40 o                         
  -8   0   7        181.98        172.84        15.02 o                         
  -7   0   7       1289.50       1354.61        39.01 o                         
  -6   0   7       1278.00       1267.18        30.89 o                         
  -5   0   7        553.68        566.70        15.37 o                         
  -4   0   7       1186.39       1209.31        24.69 o                         
  -3   0   7          3.59          7.62         4.75 o                         
  -2   0   7        216.09        216.83        15.70 o                         
  -1   0   7       1017.40       1076.19        65.24 o                         
   0   0   7          0.02          0.20         7.38 o                         
   1   0   7        128.83        125.34         6.51 o                         
   2   0   7        868.71        789.39        17.10 o                         
   3   0   7       1979.76       2025.87        36.57 o                         
   4   0   7       1488.16       1589.21        36.03 o                         
   5   0   7        913.43        858.81        29.35 o                         
   6   0   7         23.44         26.20        10.64 o                         
   7   0   7        743.11        836.28        32.57 o                         
  -9   1   7         62.96         66.59        16.22 o                         
  -8   1   7        342.12        362.79        17.23 o                         
  -7   1   7        227.95        195.82        12.12 o                         
  -6   1   7       1514.73       1566.15        37.41 o                         
  -5   1   7        448.82        423.43        12.45 o                         
  -4   1   7       1055.53       1099.51        23.03 o                         
  -3   1   7         55.86         43.91         6.36 o                         
  -2   1   7        272.52        263.88        10.59 o                         
  -1   1   7        164.29        179.07        17.00 o                         
   0   1   7        900.57        899.48        31.34 o                         
   1   1   7        155.96        153.88         7.21 o                         
   2   1   7       1305.36       1393.13        29.15 o                         
   3   1   7       2340.43       2444.52        44.63 o                         
   4   1   7       1112.59       1176.31        26.18 o                         
   5   1   7        393.56        413.78        17.61 o                         
   6   1   7        396.81        428.85        42.88 o                         
   7   1   7        156.77        141.52        14.20 o                         
  -9   2   7        270.26        267.34        26.05 o                         
  -8   2   7       1584.96       1627.46        59.42 o                         
  -7   2   7        961.73        964.18        28.00 o                         
  -6   2   7        329.71        322.04        18.29 o                         
  -5   2   7       1864.88       1773.02        35.58 o                         
  -4   2   7       1160.89       1236.69        27.07 o                         
  -3   2   7        935.58        913.80        34.68 o                         
  -2   2   7        481.79        452.84        15.38 o                         
  -1   2   7       1187.01       1268.10        54.80 o                         
   0   2   7        213.40        231.40        15.92 o                         
   1   2   7       1580.45       1569.62        38.38 o                         
   2   2   7        360.37        391.87        12.31 o                         
   3   2   7        751.05        784.10        18.14 o                         
   4   2   7        455.21        470.58        14.35 o                         
   5   2   7        677.46        693.95        21.88 o                         
   6   2   7        781.69        700.20        31.02 o                         
   7   2   7        241.35        231.22        25.31 o                         
  -9   3   7         67.39         51.80        12.15 o                         
  -8   3   7        247.87        258.78        25.26 o                         
  -7   3   7         12.49         19.66         7.99 o                         
  -6   3   7       1080.80       1065.21        26.98 o                         
  -5   3   7        873.32        876.84        21.71 o                         
  -4   3   7        280.29        277.30        10.76 o                         
  -3   3   7       2424.91       2318.82        44.64 o                         
  -2   3   7        387.65        371.50        14.36 o                         
  -1   3   7        827.67        963.23        47.37 o                         
   0   3   7       1588.17       1596.87        36.65 o                         
   1   3   7       2618.87       2486.38        54.42 o                         
   2   3   7       2595.02       2681.38        59.78 o                         
   3   3   7        472.55        494.40        18.50 o                         
   4   3   7        108.25        127.86         7.93 o                         
   5   3   7        292.74        315.86        12.61 o                         
   6   3   7        359.14        396.54        22.10 o                         
   7   3   7        146.84        150.15        20.52 o                         
  -9   4   7        165.33        166.38        14.60 o                         
  -8   4   7         54.63         52.68        19.17 o                         
  -7   4   7        243.26        225.12        11.80 o                         
  -6   4   7        298.42        262.07        13.53 o                         
  -5   4   7        366.79        350.54        13.27 o                         
  -4   4   7        810.87        729.80        19.50 o                         
  -3   4   7       1443.56       1314.07        29.49 o                         
  -2   4   7       3512.55       3420.72        82.19 o                         
  -1   4   7       1565.40       1493.11        38.81 o                         
   0   4   7       2197.80       2336.43        58.67 o                         
   1   4   7       2329.74       2206.04        51.73 o                         
   2   4   7        496.33        433.25        15.43 o                         
   3   4   7        376.62        359.77        16.82 o                         
   4   4   7         96.07         82.02         9.72 o                         
   5   4   7        120.05        127.08        11.21 o                         
   6   4   7        465.93        471.36        24.64 o                         
   7   4   7        340.62        362.56        22.67 o                         
  -9   5   7        140.57        128.97        11.92 o                         
  -8   5   7        661.17        680.68        38.13 o                         
  -7   5   7        222.48        195.27        12.10 o                         
  -6   5   7         13.87         15.66         6.92 o                         
  -5   5   7        451.82        423.25        14.09 o                         
  -4   5   7        718.18        758.79        18.85 o                         
  -3   5   7        884.14        811.76        21.52 o                         
  -2   5   7      20291.33      21538.21       537.48 o                         
  -1   5   7       1015.27       1063.14        35.27 o                         
   0   5   7       2571.34       2606.44        58.49 o                         
   1   5   7        582.65        463.80        19.77 o                         
   2   5   7       1003.40        813.59        29.39 o                         
   3   5   7        473.18        453.98        19.52 o                         
   4   5   7        742.38        778.79        24.03 o                         
   5   5   7        371.83        367.24        23.13 o                         
   6   5   7        202.42        216.82        20.66 o                         
   7   5   7         76.57         63.15        15.73 o                         
  -9   6   7        129.23        136.56        11.74 o                         
  -8   6   7         99.93         59.81        13.08 o                         
  -7   6   7        618.81        581.28        27.40 o                         
  -6   6   7         41.57         32.87         8.07 o                         
  -5   6   7        361.54        347.58        13.78 o                         
  -4   6   7       1129.25       1221.75        27.37 o                         
  -3   6   7        953.12        877.55        22.67 o                         
  -2   6   7      11053.97      11974.18       268.54 o                         
  -1   6   7       2645.40       2807.78        64.50 o                         
   0   6   7       1237.07       1305.42        34.41 o                         
   1   6   7       1254.17       1143.77        36.95 o                         
   2   6   7       2220.06       1992.80        58.95 o                         
   3   6   7       1294.46       1276.91        37.39 o                         
   4   6   7        598.74        593.03        18.42 o                         
   5   6   7         18.08         23.40         6.98 o                         
   6   6   7        311.87        342.82        35.87 o                         
   7   6   7        221.28        231.47        22.85 o                         
  -9   7   7          0.13        -12.07        12.07 o                         
  -8   7   7         52.69         46.64        12.09 o                         
  -7   7   7        361.30        337.32        16.56 o                         
  -6   7   7        110.97        129.21         9.67 o                         
  -5   7   7        793.54        771.31        24.10 o                         
  -4   7   7       1273.19       1338.91        38.76 o                         
  -3   7   7        435.33        428.14        18.62 o                         
  -2   7   7      14923.07      15681.71       316.75 o                         
  -1   7   7        172.54        171.12        13.68 o                         
   0   7   7       2139.41       2205.50        61.46 o                         
   1   7   7        268.81        292.58        16.60 o                         
   2   7   7       1892.74       1744.72        58.61 o                         
   3   7   7       1096.03       1092.97        38.92 o                         
   4   7   7        521.63        538.50        17.30 o                         
   5   7   7          4.54          2.41         6.95 o                         
   6   7   7        131.69        123.55        11.25 o                         
   7   7   7        222.68        224.29        15.55 o                         
  -9   8   7          4.78         15.12        10.86 o                         
  -8   8   7        293.94        275.94        31.45 o                         
  -7   8   7         14.84         16.86         7.53 o                         
  -6   8   7        166.74        133.89        12.90 o                         
  -5   8   7        244.78        266.59        15.59 o                         
  -4   8   7        179.73        173.15        11.42 o                         
  -3   8   7       1806.63       1898.39        46.31 o                         
  -2   8   7       1263.64       1312.08        50.25 o                         
  -1   8   7       3653.72       3918.52        92.23 o                         
   0   8   7         43.97         46.42        13.28 o                         
   1   8   7       1444.73       1408.58        45.71 o                         
   2   8   7        507.44        502.53        23.69 o                         
   3   8   7        898.95        977.90        36.65 o                         
   4   8   7        879.96        870.49        26.39 o                         
   5   8   7         55.17         51.44         7.43 o                         
   6   8   7         48.21         47.19         8.87 o                         
   7   8   7         29.65         29.23         6.10 o                         
  -8   9   7         48.97         40.54        20.15 o                         
  -7   9   7        479.43        446.26        20.21 o                         
  -6   9   7         15.99         20.44         9.24 o                         
  -5   9   7        135.20        125.81        12.47 o                         
  -4   9   7        407.45        390.47        15.87 o                         
  -3   9   7        832.42        800.68        33.92 o                         
  -2   9   7       3454.17       3769.65       104.60 o                         
  -1   9   7        792.25        882.45        32.46 o                         
   0   9   7       1539.01       1553.92        56.70 o                         
   1   9   7        135.44        144.16        12.34 o                         
   2   9   7       1861.06       1875.15        55.76 o                         
   3   9   7        213.19        197.74        15.54 o                         
   4   9   7       2280.66       2269.95        48.76 o                         
   5   9   7          6.80          1.17         6.75 o                         
   6   9   7          2.21          2.56         7.12 o                         
   7   9   7        232.93        237.12        20.64 o                         
  -8  10   7         44.04         55.29        19.90 o                         
  -7  10   7        438.53        410.50        19.16 o                         
  -6  10   7        509.64        522.87        23.02 o                         
  -5  10   7        120.59        127.40        11.36 o                         
  -4  10   7        527.38        481.94        21.80 o                         
  -3  10   7        162.22        194.66        18.34 o                         
  -2  10   7       2830.97       3107.98        91.19 o                         
  -1  10   7       4224.11       4661.45       122.91 o                         
   0  10   7         71.82         28.73        12.40 o                         
   1  10   7       1408.73       1372.68        49.04 o                         
   2  10   7       1263.72       1194.12        66.02 o                         
   3  10   7        552.59        553.59        20.72 o                         
   4  10   7       1119.74       1142.72        28.87 o                         
   5  10   7        166.34        149.20         8.96 o                         
   6  10   7         60.12         56.58         7.89 o                         
  -8  11   7        137.99        118.68        21.87 o                         
  -7  11   7        500.15        457.61        19.32 o                         
  -6  11   7        119.67        128.55        12.79 o                         
  -5  11   7        333.82        308.63        14.88 o                         
  -4  11   7        609.58        651.70        29.44 o                         
  -3  11   7        616.76        660.93        31.69 o                         
  -2  11   7       3412.53       3804.91       126.66 o                         
  -1  11   7         68.29         78.04        15.94 o                         
   0  11   7       1215.05       1308.87        73.03 o                         
   1  11   7        325.16        333.34        26.20 o                         
   2  11   7       1489.74       1438.33        59.96 o                         
   3  11   7        300.20        304.65        14.52 o                         
   4  11   7        970.42       1003.16        24.94 o                         
   5  11   7        210.45        227.48        10.51 o                         
   6  11   7        204.75        186.19        10.74 o                         
  -8  12   7         19.24         11.79        14.50 o                         
  -7  12   7        139.28        132.34        11.29 o                         
  -6  12   7        272.91        296.32        16.28 o                         
  -5  12   7        768.82        661.04        25.96 o                         
  -4  12   7        509.91        472.43        24.83 o                         
  -3  12   7         42.19         44.54        13.57 o                         
  -2  12   7       1761.56       1890.51        77.42 o                         
  -1  12   7        681.37        701.52        35.53 o                         
   0  12   7        898.13        898.40        43.80 o                         
   1  12   7        966.15        815.77        39.50 o                         
   2  12   7        442.90        436.24        21.91 o                         
   3  12   7        725.94        743.63        29.36 o                         
   4  12   7        105.30        117.17         9.73 o                         
   5  12   7        201.30        203.62         9.47 o                         
   6  12   7        197.12        195.95        14.59 o                         
  -7  13   7         60.73         52.52         7.64 o                         
  -6  13   7        438.25        476.21        25.39 o                         
  -5  13   7        644.41        578.09        26.90 o                         
  -4  13   7         91.68        104.01        16.59 o                         
  -3  13   7        360.76        360.87        36.52 o                         
  -2  13   7       1206.73       1266.31        95.99 o                         
  -1  13   7        237.12        313.56        32.18 o                         
   0  13   7        892.05        886.55        41.68 o                         
   1  13   7        400.59        373.56        32.22 o                         
   2  13   7        221.26        207.22        14.61 o                         
   3  13   7        585.47        589.96        22.29 o                         
   4  13   7        171.24        176.66        10.31 o                         
   5  13   7         25.45         26.07         5.43 o                         
  -7  14   7        160.25        173.46        11.48 o                         
  -6  14   7         32.83         31.09        10.16 o                         
  -5  14   7        709.95        713.21        34.09 o                         
  -4  14   7         14.67          6.82        13.30 o                         
  -3  14   7        403.82        417.34        35.56 o                         
  -2  14   7        203.49        298.04        39.54 o                         
  -1  14   7        102.32         96.72        27.46 o                         
   0  14   7        270.00        273.70        26.13 o                         
   1  14   7        212.36        209.11        51.11 o                         
   2  14   7         93.59        110.82        23.34 o                         
   3  14   7        150.81        149.19        11.53 o                         
   4  14   7         40.97         39.11         7.55 o                         
   5  14   7        296.25        299.61        11.53 o                         
  -6  15   7        289.07        279.86        15.08 o                         
  -5  15   7        304.34        275.71        20.38 o                         
  -4  15   7         78.05        114.34        20.15 o                         
   2  15   7         13.59         14.99        15.73 o                         
   3  15   7        289.51        294.35        14.49 o                         
   4  15   7        180.05        178.50        10.80 o                         
  -6  16   7         88.93         73.56        11.72 o                         
  -5  16   7        141.37        133.56        14.09 o                         
  -4  16   7        245.39        274.71        32.68 o                         
  -3  16   7        116.74        120.40        23.10 o                         
   1  16   7        169.21        142.02        24.08 o                         
   2  16   7        119.72        123.90        18.92 o                         
   3  16   7        264.27        249.01        12.88 o                         
   4  16   7         91.43         78.70        12.33 o                         
  -5  17   7         16.60          8.32         8.85 o                         
  -4  17   7        351.79        327.42        27.77 o                         
   2  17   7         19.98         20.95         9.75 o                         
   3  17   7        128.48        137.36        21.87 o                         
  -4  18   7        344.36        315.26        30.96 o                         
  -3  18   7         95.69         96.32        20.89 o                         
   2  18   7          3.64          3.93        11.03 o                         
  -3 -19   8        186.14        176.18        20.39 o                         
  -2 -19   8        153.24        174.21        21.87 o                         
  -1 -19   8          2.69          6.35        11.43 o                         
   0 -19   8         23.94         23.59        12.29 o                         
   1 -19   8         15.22         14.50         9.83 o                         
  -5 -18   8        178.03        108.85        11.55 o                         
  -4 -18   8        875.38        899.44        40.65 o                         
  -3 -18   8         65.13         72.23        12.90 o                         
  -2 -18   8        195.91        199.52        28.01 o                         
  -1 -18   8        182.58        205.91        28.01 o                         
   0 -18   8        100.11        114.75        10.31 o                         
   1 -18   8         46.75         51.14         9.00 o                         
   2 -18   8        146.02        124.92         9.87 o                         
  -5 -17   8        277.63        311.32        28.26 o                         
  -4 -17   8        582.48        611.45        32.92 o                         
  -3 -17   8        388.46        411.60        33.12 o                         
  -2 -17   8         57.31         36.37        19.41 o                         
  -1 -17   8        110.65        107.90        17.30 o                         
   0 -17   8        172.91        210.37        31.94 o                         
   1 -17   8        315.09        335.09        33.66 o                         
   2 -17   8         28.78         39.99         9.36 o                         
   3 -17   8         23.37          8.74         6.43 o                         
  -6 -16   8        193.92        161.91        12.04 o                         
  -5 -16   8        426.22        490.25        45.33 o                         
  -4 -16   8        861.60        933.03        37.30 o                         
  -3 -16   8        232.62        257.67        21.63 o                         
  -2 -16   8        102.95        139.54        17.14 o                         
  -1 -16   8         52.71         53.68        13.00 o                         
   0 -16   8       1501.55       1484.14        92.64 o                         
   1 -16   8         12.08         11.06        14.03 o                         
   2 -16   8         36.42         40.88        10.55 o                         
   3 -16   8          3.65          2.77         8.11 o                         
   4 -16   8        165.21        131.16        16.81 o                         
  -7 -15   8         83.40         51.36         8.60 o                         
  -6 -15   8        421.33        482.12        25.12 o                         
  -5 -15   8        418.93        422.11        23.51 o                         
  -4 -15   8        609.42        654.10        50.37 o                         
  -3 -15   8        363.17        437.56        29.80 o                         
  -2 -15   8        140.68        127.41        13.43 o                         
  -1 -15   8        150.59        181.83        16.32 o                         
   0 -15   8         68.41         54.12        13.34 o                         
   1 -15   8        268.93        278.40        29.98 o                         
   2 -15   8         22.28         12.08        12.85 o                         
   3 -15   8         13.98         14.38         9.36 o                         
   4 -15   8        145.43        156.91        26.61 o                         
  -7 -14   8        291.11        244.73        22.61 o                         
  -6 -14   8         84.15         80.62        17.20 o                         
  -5 -14   8        791.29        830.14        33.95 o                         
  -4 -14   8        419.39        432.75        48.16 o                         
  -3 -14   8         63.03         56.25        10.54 o                         
  -2 -14   8        310.56        349.44        19.81 o                         
  -1 -14   8         65.93         58.15        11.30 o                         
   0 -14   8        861.64        901.29        64.38 o                         
   1 -14   8        816.70        819.47        52.34 o                         
   2 -14   8         48.73         35.38        17.20 o                         
   3 -14   8         55.56         32.93        15.48 o                         
   4 -14   8         52.80         18.18         9.97 o                         
   5 -14   8         42.16         27.04         7.10 o                         
  -8 -13   8         95.98         63.64         9.09 o                         
  -7 -13   8         53.25         45.70        14.50 o                         
  -6 -13   8        398.82        425.97        26.54 o                         
  -5 -13   8        731.65        729.58        39.94 o                         
  -4 -13   8         62.97         48.12        12.54 o                         
  -3 -13   8        320.97        276.64        26.21 o                         
  -2 -13   8        247.24        244.96        14.17 o                         
  -1 -13   8        153.52        172.86        13.61 o                         
   0 -13   8       1222.64       1219.93        39.58 o                         
   1 -13   8        495.48        499.37        23.75 o                         
   2 -13   8        239.52        274.19        20.58 o                         
   3 -13   8         99.59         99.55        13.12 o                         
   4 -13   8        491.38        467.44        59.46 o                         
   5 -13   8        269.44        279.44        21.73 o                         
  -8 -12   8         34.87         34.89         9.83 o                         
  -7 -12   8        308.23        332.45        21.20 o                         
  -6 -12   8        150.44        147.54        17.25 o                         
  -5 -12   8        286.31        283.80        29.49 o                         
  -4 -12   8        116.75        105.06        13.43 o                         
  -3 -12   8        665.51        650.86        25.76 o                         
  -2 -12   8       1233.96       1275.60        53.24 o                         
  -1 -12   8        291.00        298.71        18.14 o                         
   0 -12   8         94.11         90.59         8.74 o                         
   1 -12   8        512.60        466.35        18.90 o                         
   2 -12   8        114.66        121.86        11.67 o                         
   3 -12   8        365.00        383.72        24.12 o                         
   4 -12   8       1201.63       1119.11        50.97 o                         
   5 -12   8        355.87        312.78        22.85 o                         
   6 -12   8        259.04        195.45        11.36 o                         
  -8 -11   8        136.91        101.97        14.99 o                         
  -7 -11   8        199.69        200.13        17.14 o                         
  -6 -11   8        406.14        446.22        42.02 o                         
  -5 -11   8        105.38         93.65        14.42 o                         
  -4 -11   8         33.55         36.84         8.96 o                         
  -3 -11   8        107.29        126.24        11.95 o                         
  -2 -11   8       2694.93       2692.50        77.21 o                         
  -1 -11   8        274.92        297.64        19.74 o                         
   0 -11   8        270.33        270.36        12.60 o                         
   1 -11   8         97.09         84.65         9.79 o                         
   2 -11   8        305.87        332.92        14.60 o                         
   3 -11   8        185.25        203.05        13.39 o                         
   4 -11   8        463.85        492.60        23.14 o                         
   5 -11   8        526.60        565.07        72.36 o                         
   6 -11   8        192.45        156.83        21.62 o                         
  -8 -10   8         89.75         87.48        15.48 o                         
  -7 -10   8        478.51        518.85        49.39 o                         
  -6 -10   8        250.34        245.81        20.96 o                         
  -5 -10   8         79.41         73.98         9.95 o                         
  -4 -10   8         37.36         40.99        10.16 o                         
  -3 -10   8       2034.93       2252.19        82.91 o                         
  -2 -10   8       1916.95       1950.48        39.04 o                         
  -1 -10   8       1404.86       1453.90        37.78 o                         
   0 -10   8         31.56         27.96         6.15 o                         
   1 -10   8        896.39        853.51        26.14 o                         
   2 -10   8        214.12        202.08        11.68 o                         
   3 -10   8        436.53        430.90        30.16 o                         
   4 -10   8        952.29       1013.23        35.96 o                         
   5 -10   8        398.21        381.02        19.48 o                         
   6 -10   8        154.54        151.45        14.74 o                         
  -9  -9   8        348.35        235.89        17.45 o                         
  -8  -9   8         96.47        111.56        17.94 o                         
  -7  -9   8         84.93         67.19        11.76 o                         
  -6  -9   8        177.46        125.98        19.66 o                         
  -5  -9   8         10.15         14.92         7.00 o                         
  -4  -9   8        250.50        267.64        12.90 o                         
  -3  -9   8       1248.23       1218.82        37.09 o                         
  -2  -9   8        939.42        970.35        46.13 o                         
  -1  -9   8        576.29        588.42        26.40 o                         
   0  -9   8        459.49        432.82        18.61 o                         
   1  -9   8        272.34        279.18        18.38 o                         
   2  -9   8       1421.54       1450.33        35.59 o                         
   3  -9   8        245.43        247.53        19.38 o                         
   4  -9   8       1190.78       1198.32        45.11 o                         
   5  -9   8        822.14        893.90        61.92 o                         
   6  -9   8         84.89         77.23        12.65 o                         
   7  -9   8        367.02        369.56        24.08 o                         
  -9  -8   8          6.01          2.46         7.37 o                         
  -8  -8   8        111.80         86.10        17.81 o                         
  -7  -8   8         82.10         71.24        13.37 o                         
  -6  -8   8        247.03        240.87        24.57 o                         
  -5  -8   8         25.33         25.84         7.18 o                         
  -4  -8   8        110.64         98.79         7.53 o                         
  -3  -8   8       4787.24       4807.92       141.00 o                         
  -2  -8   8        381.30        402.36        15.54 o                         
  -1  -8   8       2280.48       2522.16        56.02 o                         
   0  -8   8        212.73        185.35        13.29 o                         
   1  -8   8       2247.72       2241.12        94.84 o                         
   2  -8   8        391.38        396.30        24.45 o                         
   3  -8   8       1048.46       1076.70        47.72 o                         
   4  -8   8       1118.58       1294.50        74.99 o                         
   5  -8   8        321.33        298.52        32.93 o                         
   6  -8   8        223.86        247.71        42.63 o                         
   7  -8   8         11.52         15.81         9.46 o                         
  -9  -7   8        140.15        133.67        14.74 o                         
  -8  -7   8        146.71        118.62        17.16 o                         
  -7  -7   8        280.85        297.95        14.20 o                         
  -6  -7   8        195.02        200.68        11.39 o                         
  -5  -7   8         84.77         79.11         8.90 o                         
  -4  -7   8        143.46        126.13         8.07 o                         
  -3  -7   8        544.99        549.56        31.40 o                         
  -2  -7   8       1879.83       1885.40        42.81 o                         
  -1  -7   8         29.76         22.79         5.23 o                         
   0  -7   8       1274.93       1233.40        38.32 o                         
   1  -7   8        648.27        621.98        20.19 o                         
   2  -7   8       2676.96       2747.46       110.97 o                         
   3  -7   8        694.40        776.54        34.71 o                         
   4  -7   8        635.49        654.02        28.32 o                         
   5  -7   8       1258.79       1150.69       136.50 o                         
   6  -7   8         41.72         14.72        10.00 o                         
   7  -7   8        402.16        364.34        61.80 o                         
  -9  -6   8         48.91         43.42         8.67 o                         
  -8  -6   8        114.53        131.16        22.61 o                         
  -7  -6   8        475.12        500.48        21.73 o                         
  -6  -6   8         28.12         34.88         7.55 o                         
  -5  -6   8        188.75        178.77        11.92 o                         
  -4  -6   8        272.23        281.68        13.25 o                         
  -3  -6   8        462.53        454.14        15.16 o                         
  -2  -6   8       6428.18       6587.56       137.46 o                         
  -1  -6   8       1040.12        982.90        23.57 o                         
   0  -6   8         30.87         27.76         6.22 o                         
   1  -6   8        357.23        314.27        24.33 o                         
   2  -6   8        685.62        631.92        55.24 o                         
   3  -6   8       4401.71       4697.61       159.77 o                         
   4  -6   8        409.67        406.55        17.87 o                         
   5  -6   8        414.76        404.45        38.58 o                         
   6  -6   8        513.96        556.10        80.47 o                         
   7  -6   8        123.60         85.51        12.04 o                         
  -9  -5   8        191.69        164.30        13.11 o                         
  -8  -5   8        538.64        577.40        33.29 o                         
  -7  -5   8         63.94         52.66         9.18 o                         
  -6  -5   8        210.27        224.86        13.31 o                         
  -5  -5   8        275.52        304.95        16.62 o                         
  -4  -5   8        132.12        108.67         8.87 o                         
  -3  -5   8        668.53        623.41        15.89 o                         
  -2  -5   8      12298.15      12612.17       235.20 o                         
  -1  -5   8       1275.53       1261.84        33.49 o                         
   0  -5   8        509.99        469.23        17.53 o                         
   1  -5   8          0.27          0.10         8.50 o                         
   2  -5   8        331.70        316.62        20.20 o                         
   3  -5   8       2753.41       2837.43        95.19 o                         
   4  -5   8        272.68        300.12        20.39 o                         
   5  -5   8        627.51        673.69        58.86 o                         
   6  -5   8        451.71        506.67        45.70 o                         
   7  -5   8        108.26         85.28        18.18 o                         
  -9  -4   8         15.68         22.45        14.15 o                         
  -8  -4   8         45.35         41.13         9.07 o                         
  -7  -4   8        595.38        626.48        23.17 o                         
  -6  -4   8        159.88        154.19        13.68 o                         
  -5  -4   8       1189.09       1288.81        30.45 o                         
  -4  -4   8        773.71        756.60        20.35 o                         
  -3  -4   8       1378.63       1277.97        28.74 o                         
  -2  -4   8       4481.18       4556.76        84.90 o                         
  -1  -4   8         82.57         65.11         7.71 o                         
   0  -4   8       1289.31       1259.78        34.97 o                         
   1  -4   8        427.16        417.58        36.64 o                         
   2  -4   8        300.58        341.78        15.02 o                         
   3  -4   8       2557.04       2641.76        79.02 o                         
   4  -4   8        760.04        739.85        28.70 o                         
   5  -4   8        123.01        129.14        25.55 o                         
   6  -4   8        285.12        352.50        23.37 o                         
   7  -4   8         77.09         70.70         9.45 o                         
  -9  -3   8        525.43        537.52        33.80 o                         
  -8  -3   8        271.94        323.53        15.42 o                         
  -7  -3   8        138.35        125.09        13.25 o                         
  -6  -3   8        457.80        508.47        22.29 o                         
  -5  -3   8       2196.26       2228.37        51.58 o                         
  -4  -3   8       1109.34       1142.04        28.52 o                         
  -3  -3   8       1902.53       1770.83        37.70 o                         
  -2  -3   8       1875.01       1836.21        34.41 o                         
  -1  -3   8       1309.77       1237.03        29.14 o                         
   0  -3   8        893.67        796.94        22.54 o                         
   1  -3   8        332.36        331.10        20.64 o                         
   2  -3   8         99.62         96.31         8.62 o                         
   3  -3   8        237.43        215.11        11.40 o                         
   4  -3   8        467.86        476.39        18.84 o                         
   5  -3   8         32.93         45.34         7.83 o                         
   6  -3   8        642.30        675.26        36.21 o                         
   7  -3   8        162.01        198.79        22.11 o                         
  -9  -2   8        202.83        184.43        17.40 o                         
  -8  -2   8          3.91         11.79        12.46 o                         
  -7  -2   8        860.45        904.20        32.99 o                         
  -6  -2   8        625.82        620.91        20.79 o                         
  -5  -2   8        880.43        876.29        27.48 o                         
  -4  -2   8       5550.11       5626.55        95.44 o                         
  -3  -2   8        484.25        474.30        11.76 o                         
  -2  -2   8        864.90        780.01        17.20 o                         
  -1  -2   8         42.23         27.22         5.27 o                         
   0  -2   8       2115.55       1913.88        53.52 o                         
   1  -2   8        477.97        402.76        13.33 o                         
   2  -2   8          6.43         12.77         4.98 o                         
   3  -2   8        274.09        234.41        10.30 o                         
   4  -2   8         12.49         12.57         9.04 o                         
   5  -2   8         22.43         20.15         9.61 o                         
   6  -2   8        169.79        195.67        21.50 o                         
   7  -2   8        119.20        118.10        12.38 o                         
  -9  -1   8        204.61        188.41        19.53 o                         
  -8  -1   8         44.99         47.48        13.90 o                         
  -7  -1   8        413.59        438.64        20.59 o                         
  -6  -1   8       2571.76       2600.58        57.75 o                         
  -5  -1   8        406.94        361.68        13.30 o                         
  -4  -1   8       2416.28       2326.36        45.32 o                         
  -3  -1   8       1208.12       1038.89        20.37 o                         
  -2  -1   8       1958.59       1966.84        47.97 o                         
  -1  -1   8        160.75        190.85         8.98 o                         
   0  -1   8         61.22         58.11         6.33 o                         
   1  -1   8       2022.40       2021.41        43.29 o                         
   2  -1   8        246.38        246.68         8.74 o                         
   3  -1   8        386.27        373.01        12.44 o                         
   4  -1   8         65.90         68.74        10.15 o                         
   5  -1   8         56.78         51.32        14.06 o                         
   6  -1   8         30.33         13.84         9.09 o                         
   7  -1   8         28.52         32.09        11.06 o                         
  -9   0   8        591.64        555.83        30.60 o                         
  -8   0   8          0.04         -5.75         9.81 o                         
  -7   0   8        682.75        689.79        20.15 o                         
  -6   0   8        825.48        902.61        26.02 o                         
  -5   0   8       1051.55        927.33        22.66 o                         
  -4   0   8       1163.94       1127.34        24.10 o                         
  -3   0   8        349.35        294.70        12.24 o                         
  -2   0   8        306.03        205.98         8.40 o                         
  -1   0   8         37.11         46.98         6.56 o                         
   0   0   8       1349.84       1194.65        25.66 o                         
   1   0   8        346.53        364.33        10.44 o                         
   2   0   8        882.82        909.54        17.95 o                         
   3   0   8         29.10         31.66         5.71 o                         
   4   0   8          0.89          2.54         7.80 o                         
   5   0   8          2.21          4.87        10.11 o                         
   6   0   8          1.75         -5.57         9.15 o                         
   7   0   8        485.07        493.60        26.13 o                         
  -9   1   8        205.17        165.12        21.87 o                         
  -8   1   8         36.58         40.89        10.28 o                         
  -7   1   8        385.35        386.11        16.24 o                         
  -6   1   8       2528.34       2770.85        64.12 o                         
  -5   1   8        412.74        367.13        11.01 o                         
  -4   1   8       2455.77       2399.42        50.79 o                         
  -3   1   8       1283.87       1138.59        31.33 o                         
  -2   1   8       2032.89       2167.81        44.57 o                         
  -1   1   8        190.41        230.71         8.74 o                         
   0   1   8         54.82         55.77         5.40 o                         
   1   1   8       2009.71       1882.96        36.76 o                         
   2   1   8        241.52        242.61         9.00 o                         
   3   1   8        402.13        364.11        11.20 o                         
   4   1   8         62.31         50.05         6.49 o                         
   5   1   8         48.64         44.40        11.87 o                         
   6   1   8         24.06         26.15        14.56 o                         
   7   1   8         25.56         30.83         7.04 o                         
  -9   2   8        217.60        229.44        21.38 o                         
  -8   2   8          5.48         -5.46        10.21 o                         
  -7   2   8        875.08        909.34        29.64 o                         
  -6   2   8        640.69        640.33        19.33 o                         
  -5   2   8        893.43        837.64        21.91 o                         
  -4   2   8       5540.54       5581.35       103.89 o                         
  -3   2   8        472.68        458.00        16.66 o                         
  -2   2   8        957.41        873.95        24.29 o                         
  -1   2   8         42.55         29.19         5.29 o                         
   0   2   8       2100.70       2008.19        40.87 o                         
   1   2   8        467.73        396.79        10.79 o                         
   2   2   8          3.20          3.89         5.33 o                         
   3   2   8        252.58        219.00         9.80 o                         
   4   2   8         18.60         12.73         6.43 o                         
   5   2   8         26.83         16.95         7.53 o                         
   6   2   8        170.45        171.65        20.89 o                         
   7   2   8        123.76        104.18        15.48 o                         
  -9   3   8        520.89        490.66        22.82 o                         
  -8   3   8        295.57        309.53        17.38 o                         
  -7   3   8        140.91        141.09        10.36 o                         
  -6   3   8        447.41        448.21        15.52 o                         
  -5   3   8       2219.43       2163.88        48.95 o                         
  -4   3   8       1182.67       1204.03        26.20 o                         
  -3   3   8       1958.95       1851.62        44.33 o                         
  -2   3   8       1899.50       1976.61        37.93 o                         
  -1   3   8       1338.47       1243.11        35.94 o                         
   0   3   8        896.53        826.37        22.29 o                         
   1   3   8        313.54        316.60        10.33 o                         
   2   3   8        115.25         98.60         7.88 o                         
   3   3   8        247.02        235.24         9.64 o                         
   4   3   8        433.69        419.61        14.41 o                         
   5   3   8         42.78         33.36         9.05 o                         
   6   3   8        661.20        655.06        36.12 o                         
   7   3   8        164.23        175.44        18.43 o                         
  -9   4   8         13.57          1.41         8.13 o                         
  -8   4   8         46.79         58.77        17.15 o                         
  -7   4   8        623.79        629.18        27.07 o                         
  -6   4   8        172.54        163.37        10.48 o                         
  -5   4   8       1210.61       1210.96        32.23 o                         
  -4   4   8        742.79        759.27        23.93 o                         
  -3   4   8       1379.19       1322.60        29.29 o                         
  -2   4   8       4478.00       4803.95        89.16 o                         
  -1   4   8        115.44        106.69         7.08 o                         
   0   4   8       1324.24       1277.21        36.61 o                         
   1   4   8        475.67        438.75        13.30 o                         
   2   4   8        274.23        294.64        12.20 o                         
   3   4   8       2613.71       2703.58        57.44 o                         
   4   4   8        825.54        794.98        18.24 o                         
   5   4   8        120.76        150.27        11.95 o                         
   6   4   8        271.97        291.41        18.47 o                         
   7   4   8         68.46         73.52         9.71 o                         
  -9   5   8        198.07        172.54        16.93 o                         
  -8   5   8        548.09        544.36        68.06 o                         
  -7   5   8         70.43         61.00         8.99 o                         
  -6   5   8        214.45        187.55        11.04 o                         
  -5   5   8        268.92        281.98        12.52 o                         
  -4   5   8        152.25        136.59        10.95 o                         
  -3   5   8        646.69        619.01        19.40 o                         
  -2   5   8      12276.25      12715.88       223.68 o                         
  -1   5   8       1249.94       1267.70        30.69 o                         
   0   5   8        520.00        489.89        13.76 o                         
   1   5   8          1.41          4.02         5.85 o                         
   2   5   8        409.62        366.23        15.86 o                         
   3   5   8       2709.62       2792.56        74.05 o                         
   4   5   8        233.41        255.57        13.13 o                         
   5   5   8        638.78        640.31        26.69 o                         
   6   5   8        468.87        547.64        31.27 o                         
   7   5   8        111.87         88.99        10.08 o                         
  -9   6   8         41.81         35.62        12.50 o                         
  -8   6   8        118.86         90.18        23.83 o                         
  -7   6   8        475.73        437.02        16.13 o                         
  -6   6   8         25.27         32.99        10.13 o                         
  -5   6   8        183.42        180.28        12.92 o                         
  -4   6   8        296.78        285.14        15.22 o                         
  -3   6   8        445.39        412.48        16.13 o                         
  -2   6   8       6339.46       7063.81       248.09 o                         
  -1   6   8       1034.96        959.00        37.89 o                         
   0   6   8         36.48         41.29         6.10 o                         
   1   6   8        365.37        305.39        14.00 o                         
   2   6   8        640.77        543.64        24.02 o                         
   3   6   8       4477.14       4675.73       105.67 o                         
   4   6   8        460.38        461.63        15.25 o                         
   5   6   8        389.65        425.01        16.93 o                         
   6   6   8        499.13        547.56        30.38 o                         
   7   6   8        126.63        114.13        10.34 o                         
  -9   7   8        143.18        141.89        14.93 o                         
  -8   7   8        141.73        112.54        25.31 o                         
  -7   7   8        282.39        246.92        13.97 o                         
  -6   7   8        186.11        181.49        12.84 o                         
  -5   7   8         89.79         79.14         9.99 o                         
  -4   7   8        135.14        134.21        10.66 o                         
  -3   7   8        586.16        557.25        20.80 o                         
  -2   7   8       1810.32       1876.63        49.54 o                         
  -1   7   8         26.95         24.78         6.25 o                         
   0   7   8       1276.11       1277.48        35.13 o                         
   1   7   8        670.72        689.40        34.49 o                         
   2   7   8       2721.04       2657.46        68.34 o                         
   3   7   8        665.21        688.26        23.42 o                         
   4   7   8        589.42        614.19        19.68 o                         
   5   7   8       1240.31       1299.20        34.30 o                         
   6   7   8         34.69         25.19        10.11 o                         
  -9   8   8          5.93          4.18        13.27 o                         
  -8   8   8        108.48        124.33        23.59 o                         
  -7   8   8         80.75         69.45        10.41 o                         
  -6   8   8        248.44        241.85        14.11 o                         
  -5   8   8         22.98          6.79         8.93 o                         
  -4   8   8        105.12         97.81         9.94 o                         
  -3   8   8       4709.59       4971.48       109.06 o                         
  -2   8   8        406.16        478.05        21.86 o                         
  -1   8   8       2280.49       2525.59        52.66 o                         
   0   8   8        211.94        215.96        18.88 o                         
   1   8   8       2164.70       2168.72        64.27 o                         
   2   8   8        394.94        386.87        17.57 o                         
   3   8   8       1012.12       1016.64        31.50 o                         
   4   8   8       1129.99       1263.98        32.24 o                         
   5   8   8        341.06        381.16        14.48 o                         
   6   8   8        226.98        233.05        16.25 o                         
  -8   9   8         95.15         89.77        14.38 o                         
  -7   9   8         85.53         87.13        10.76 o                         
  -6   9   8        188.25        184.27        16.98 o                         
  -5   9   8          8.70         -0.35         9.16 o                         
  -4   9   8        252.30        235.50        15.33 o                         
  -3   9   8       1277.49       1375.47        41.74 o                         
  -2   9   8        909.85        958.08        34.55 o                         
  -1   9   8        568.19        577.67        21.73 o                         
   0   9   8        463.15        476.61        24.01 o                         
   1   9   8        293.34        280.27        21.75 o                         
   2   9   8       1387.84       1293.61        40.52 o                         
   3   9   8        257.28        247.08        14.80 o                         
   4   9   8       1174.77       1277.73        32.25 o                         
   5   9   8        809.62        878.35        26.00 o                         
   6   9   8         80.85         90.18         9.55 o                         
  -8  10   8         82.44         81.74        12.69 o                         
  -7  10   8        467.67        472.95        19.53 o                         
  -6  10   8        240.63        226.63        17.71 o                         
  -5  10   8         72.81         71.86        10.87 o                         
  -4  10   8         27.55         19.96        10.10 o                         
  -3  10   8       2037.84       2223.32        60.58 o                         
  -2  10   8       1946.75       2101.70        58.40 o                         
  -1  10   8       1451.83       1502.89        40.74 o                         
   0  10   8         25.08          7.73        11.26 o                         
   1  10   8        932.31        872.44        37.86 o                         
   2  10   8        244.67        215.97        13.68 o                         
   3  10   8        411.35        407.90        16.98 o                         
   4  10   8        888.26        978.19        26.83 o                         
   5  10   8        412.55        432.55        14.61 o                         
   6  10   8        174.63        191.05        11.49 o                         
  -8  11   8        133.92        120.65        16.71 o                         
  -7  11   8        195.85        179.80        11.14 o                         
  -6  11   8        386.99        377.49        21.33 o                         
  -5  11   8        111.35         84.36        12.92 o                         
  -4  11   8         29.86         19.48        12.40 o                         
  -3  11   8         97.42         96.60        21.44 o                         
  -2  11   8       2742.07       2931.24        93.39 o                         
  -1  11   8        281.51        253.71        19.34 o                         
   0  11   8        285.90        294.81        20.54 o                         
   1  11   8         82.76         44.50        17.48 o                         
   2  11   8        264.32        286.17        18.56 o                         
   3  11   8        187.99        194.57        12.26 o                         
   4  11   8        530.59        506.68        17.11 o                         
   5  11   8        516.94        544.60        16.43 o                         
   6  11   8        185.03        175.44        17.69 o                         
  -7  12   8        299.16        317.28        14.73 o                         
  -6  12   8        164.50        162.30        14.59 o                         
  -5  12   8        289.08        247.05        17.70 o                         
  -4  12   8        111.19         90.53        12.79 o                         
  -3  12   8        636.37        621.44        45.94 o                         
  -2  12   8       1193.36       1238.06        56.10 o                         
  -1  12   8        263.44        265.59        23.02 o                         
   0  12   8         81.88         98.14        14.36 o                         
   1  12   8        524.71        483.93        32.41 o                         
   2  12   8        135.02        124.25        13.70 o                         
   3  12   8        354.29        396.93        18.08 o                         
   4  12   8       1131.64       1189.56        29.70 o                         
   5  12   8        376.40        369.64        11.39 o                         
  -7  13   8         60.51         42.72         9.94 o                         
  -6  13   8        407.45        384.71        22.02 o                         
  -5  13   8        709.27        749.81        34.52 o                         
  -4  13   8         53.35         56.82        13.88 o                         
  -3  13   8        267.52        233.25        26.49 o
[truncated: 231,985 more chars]
